# Supplementary material for: Collective effects of human genomic variation on microbiome function
Source: Sci Rep. 2022 Mar 9;12:3839. doi: 10.1038/s41598-022-07632-3 (PMC8907173; doi:10.1038/s41598-022-07632-3)
Supplement: Supplementary file 2 — Supplementary Table S1. [file 41598_2022_7632_MOESM2_ESM.xlsx]

## Sheet: A
Supplemental Table S1.	sCCA Results. Sheet A contains the table of contents. Sheet B contains the output of sCCA for the human SNPs for each of the four analyses performed in the paper. Sheet C contains the results from sCCA for the microbial gene family functions (KEGG orthologies) along with their prevalence in the dataset. Sheet D contains the results from sCCA for the microbial species abundances as well as their p…
Table of contents
A	Table of Contents
B	SCCA SNP Results from all tests (metagenomic genes and species abundances ~ host SNPs)
C	SCCA Gene Results, components 1 and 2
D	SCCA Species Results, components 2 and 2

## Sheet: B
SNP	scca_weight_SNP_genes_comp1	scca_weight_SNP_genes_comp2	scca_weight_SNP_species_comp1	scca_weight_SNP_species_comp2
rs10000010	0	0	0	0
rs10000010.1	0	0	0	0
rs10000023	0	0	0	0
rs10000023.1	0	0	0	0
rs10000030	0	0	0	0
rs10000030.1	0	0	0	0
rs1000007	0	0	0	0
rs1000007.1	0	0	0	0
rs1000014	0	0	0	0
rs1000014.1	0	0	0	0
rs10000169	0	0	0	0
rs10000169.1	0	0	0	0
rs1000022	0	0	0	0
rs1000022.1	0	0	0	0
rs10000300	0	0	0	0
rs10000300.1	0	0	0	0
rs10000388	0	0	0	0
rs10000388.1	0	0	0	0
rs1000040	0	0	0	0
rs1000040.1	0	0	0	0
rs10000432	0	0	0	0
rs10000432.1	0	0	0	0
rs10000543	0	0	0	0
rs10000543.1	0	0	0	0
rs1000055	0	0	0	0
rs1000055.1	0	0	0	0
rs1000061	0	0	0	0
rs1000061.1	0	0	0	0
rs1000079	0	0	0	0
rs1000079.1	0	0	0	0
rs10000869	0	0	0	0
rs10000869.1	0	0	0	0
rs10000916	0	0	0	0
rs10000916.1	0	0	0	0
rs1000094	0	0	0	0
rs1000094.1	0	0	0	0
rs1000115	0	0	0	0
rs1000115.1	0	0	0	0
rs10001225	0	0	0	0
rs10001225.1	0	0	0	0
rs10001236	0	0	0	0
rs10001236.1	0	0	0	0
rs10001241	0	0	0	0
rs10001241.1	0	0	0	0
rs1000137	0	0	0	0
rs1000137.1	0	0	0	0
rs10001415	0	0	0	0
rs10001415.1	0	0	0	0
rs10001565	0	0	0	0
rs10001565.1	0	0	0	0
rs10001608	0	0	0	0
rs10001608.1	0	0	0	0
rs10001638	0	0	0	0
rs10001638.1	0	0	0	0
rs1000174	0	0	0	0
rs1000174.1	0	0	0	0
rs10001896	0	0	0	0
rs10001896.1	0	0	0	0
rs1000198	0	0	0	0
rs1000198.1	0	0	0	0
rs1000199	0	0	0	0
rs1000199.1	0	0	0	0
rs10002089	0	0	0	0
rs10002089.1	0	0	0	0
rs10002224	0	0	0	0
rs10002224.1	0	0	0	0
rs10002254	0	0	0	0
rs10002254.1	0	0	0	0
rs1000226	0	0	0	0
rs1000226.1	0	0	0	0
rs10002472	0	0	0	0
rs10002472.1	0	0	0	0
rs10002500	0	0	0	0
rs10002500.1	0	0	0	0
rs1000251	0	0	0	0
rs1000251.1	0	0	0	0
rs1000255	0	0	0	0
rs1000255.1	0	0	0	0
rs1000256	0	0	0	0
rs1000256.1	0	0	0	0
rs10002695	0	0	0	0
rs10002695.1	0	0	0	0
rs1000271	0	0	0	0
rs1000271.1	0	0	0	0
rs10002743	0	0	0	0
rs10002743.1	0	0	0	0
rs1000280	0	0	0	0
rs1000280.1	0	0	0	0
rs10002845	0	0	0	0
rs10002845.1	0	0	0	0
rs10002894	0	0	0	0
rs10002894.1	0	0	0	0
rs10002917	0	0	0	0
rs10002917.1	0	0	0	0
rs1000294	0	0	0	0
rs1000294.1	0	0	0	0
rs1000313	0	0	0	0
rs1000313.1	0	0	0	0
rs1000319	0	0	0	0
rs1000319.1	0	0	0	0
rs1000321	0	0	0	0
rs1000321.1	0	0	0	0
rs10003241	0	0	0	0
rs10003241.1	0	0	0	0
rs10003349	0	0	0	0
rs10003349.1	0	0	0	0
rs10003497	0	0	0	0
rs10003497.1	0	0	0	0
rs10003638	0	0	0	0
rs10003638.1	0	0	0	0
rs10003686	0	0	0	0
rs10003686.1	0	0	0	0
rs1000380	0	0	0	0
rs1000380.1	0	0	0	0
rs10003827	0	0	0	0
rs10003827.1	0	0	0	0
rs10003864	0	0	0	0
rs10003864.1	0	0	0	0
rs1000394	0	0	0	0
rs1000394.1	0	0	0	0
rs10003973	0	0	0	0
rs10003973.1	0	0	0	0
rs10004038	0	0	0	0
rs10004038.1	0	0	0	0
rs10004092	0	0	0	0
rs10004092.1	0	0	0	0
rs1000411	0	0	0	0
rs1000411.1	0	0	0	0
rs10004154	0	0	0	0
rs10004154.1	0	0	0	0
rs1000433	0	0	0	0
rs1000433.1	0	0	0	0
rs10004516	0	0	0	0
rs10004516.1	0	0	0	0
rs10004643	0	0	0	0
rs10004643.1	0	0	0	0
rs1000465	0	0	0	0
rs1000465.1	0	0	0	0
rs10004837	0	0	0	0
rs10004837.1	0	0	0	0
rs10004940	0	0	0	0
rs10004940.1	0	0	0	0
rs1000499	0	0	0	0
rs1000499.1	0	0	0	0
rs1000507	0	0	0	0
rs1000507.1	0	0	0	0
rs1000515	0	0	0	0
rs1000515.1	0	0	0	0
rs1000521	0	0	0	0
rs1000521.1	0	0	0	0
rs10005211	0	0	0	0
rs10005211.1	0	0	0	0
rs10005233	0	0	0	0
rs10005233.1	0	0	0	0
rs1000531	0	0	0	0
rs1000531.1	0	0	0	0
rs10005483	0	0	0	0
rs10005483.1	0	0	0	0
rs10005569	0	0	0	0
rs10005569.1	0	0	0	0
rs1000574	0	0	0	0
rs1000574.1	0	0	0	0
rs10005771	0	0	0	0
rs10005771.1	0	0	0	0
rs1000579	0	0	0	0
rs1000579.1	0	0	0	0
rs10005826	0	0	0	0
rs10005826.1	0	0	0	0
rs1000585	0	0	0	0
rs1000585.1	0	0	0	0
rs10005938	0	0	0	0
rs10005938.1	0	0	0	0
rs1000603	0	0	0	0
rs1000603.1	0	0	0	0
rs10006185	0	0	0	0
rs10006185.1	0	0	0	0
rs10006243	0	0	0	0
rs10006243.1	0	0	0	0
rs10006257	0	0	0	0
rs10006257.1	0	0	0	0
rs10006314	0	0	0	0
rs10006314.1	0	0	0	0
rs10006395	0	0	0	0
rs10006395.1	0	0	0	0
rs10006443	0	0	0	0
rs10006443.1	0	0	0	0
rs1000664	0	0	0	0.137809
rs1000664.1	0	0	0	0.117772
rs10006644	0	0	0	0
rs10006644.1	0	0	0	0
rs1000672	0	0	0	0
rs1000672.1	0	0	0	0
rs10006784	0	0	0	0
rs10006784.1	0	0	0	0
rs10006955	0	0	0	0
rs10006955.1	0	0	0	0
rs10007052	0	0	0	0
rs10007052.1	0	0	0	0
rs10007083	0	0	0	0
rs10007083.1	0	0	0	0
rs10007245	0	0	0	0
rs10007245.1	0	0	0	0
rs1000727	0	0	0	0
rs1000727.1	0	0	0	0
rs1000730	0	0	0	0
rs1000730.1	0	0	0	0
rs1000731	0	0	0	0
rs1000731.1	0	0	0	0
rs1000738	0	0	0	0
rs1000738.1	0	0	0	0
rs1000744	0	0	0	0
rs1000744.1	0	0	0	0
rs10007515	0	0	0	0
rs10007515.1	0	0	0	0
rs1000756	0	0	0	0
rs1000756.1	0	0	0	0
rs10007572	0	0	0	0
rs10007572.1	0	0	0	0
rs1000772	0	0	0	0
rs1000772.1	0	0	0	0
rs1000778	0	0	0	0
rs1000778.1	0	0	0	0
rs10007810	0	0	0	0
rs10007810.1	0	0	0	0
rs10007812	0	0	0	0
rs10007812.1	0	0	0	0
rs10008015	0	0	0	0
rs10008015.1	0	0	0	0
rs10008174	0	0	0	0
rs10008174.1	0	0	0	0
rs10008238	0	0	0	0
rs10008238.1	0	0	0	0
rs10008492	0	0	0	0
rs10008492.1	0	0	0	0
rs1000852	0	0	0	0
rs1000852.1	0	0	0	0
rs10008623	0	0	0	0
rs10008623.1	0	0	0	0
rs10008860	0	0	0	0
rs10008860.1	0	0	0	0
rs10008902	0	0	0	0
rs10008902.1	0	0	0	0
rs10008952	0	0	0	0
rs10008952.1	0	0	0	0
rs10009111	0	0	0	0
rs10009111.1	0	0	0	0
rs10009157	0	0	0	0
rs10009157.1	0	0	0	0
rs1000919	0	0	0	0
rs1000919.1	0	0	0	0
rs10009214	0	0	0	0
rs10009214.1	0	0	0	0
rs10009253	0	0	0	0
rs10009253.1	0	0	0	0
rs10009286	0	0	0	0
rs10009286.1	0	0	0	0
rs1000933	0	0	0	0
rs1000933.1	0	0	0	0
rs10009342	0	0	0	0
rs10009342.1	0	0	0	0
rs1000939	0	0	0	0
rs1000939.1	0	0	0	0
rs10009464	0	0	0	0
rs10009464.1	0	0	0	0
rs1000951	0	0	0	0
rs1000951.1	0	0	0	0
rs10009522	0	0	0	0
rs10009522.1	0	0	0	0
rs10009566	0	0	0	0
rs10009566.1	0	0	0	0
rs1000962	0	0	0	0
rs1000962.1	0	0	0	0
rs10009701	0	0	0	0
rs10009701.1	0	0	0	0
rs10009842	0	0	0	0
rs10009842.1	0	0	0	0
rs10009892	0	0	0	0
rs10009892.1	0	0	0	0
rs10010085	0	0	0	0
rs10010085.1	0	0	0	0
rs10010217	0	0	0	0
rs10010217.1	0	0	0	0
rs10010241	0	0	0	0
rs10010241.1	0	0	0	0
rs10010254	0	0	0	0
rs10010254.1	0	0	0	0
rs10010285	0	0	0	0
rs10010285.1	0	0	0	0
rs10010325	0	0	0	0
rs10010325.1	0	0	0	0
rs1001049	0	0	0	0
rs1001049.1	0	0	0	0
rs10010642	0	0	0	0
rs10010642.1	0	0	0	0
rs10010675	0	0	0	0
rs10010675.1	0	0	0	0
rs1001073	0	0	0	0
rs1001073.1	0	0	0	0
rs10010758	0	0	0	0
rs10010758.1	0	0	0	0
rs1001098	0	0	0	0
rs1001098.1	0	0	0	0
rs1001110	0	0	0	0
rs1001110.1	0	0	0	0
rs10011142	0	0	0	0
rs10011142.1	0	0	0	0
rs1001117	0	0	0	0
rs1001117.1	0	0	0	0
rs10011212	0	0	0	0
rs10011212.1	0	0	0	0
rs10011402	0	0	0	0
rs10011402.1	0	0	0	0
rs10011429	0	0	0	0
rs10011429.1	0	0	0	0
rs1001145	0	0	0	0
rs1001145.1	0	0	0	0
rs10011464	0	0	0	0
rs10011464.1	0	0	0	0
rs10011584	0	0	0	0
rs10011584.1	0	0	0	0
rs1001170	0	0	0	0
rs1001170.1	0	0	0	0
rs10011809	0	0	0	0
rs10011809.1	0	0	0	0
rs10011846	0	0	0	0
rs10011846.1	0	0	0	0
rs10011999	0	0	0	0
rs10011999.1	0	0	0	0
rs10012073	0	0	0	0
rs10012073.1	0	0	0	0
rs10012159	0	0	0	0
rs10012159.1	0	0	0	0
rs1001232	0	0	0	0
rs1001232.1	0	0	0	0
rs10012347	0	0	0	0
rs10012347.1	0	0	0	0
rs10012577	0	0	0	0
rs10012577.1	0	0	0	0
rs1001262	0	0	0	0
rs1001262.1	0	0	0	0
rs10012883	0	0	0	0
rs10012883.1	0	0	0	0
rs10012888	0	0	0	0
rs10012888.1	0	0	0	0
rs1001290	0	0	0	0
rs1001290.1	0	0	0	0
rs10012972	0	0	0	0
rs10012972.1	0	0	0	0
rs1001304	0	0	0	0
rs1001304.1	0	0	0	0
rs10013424	0	0	0	0
rs10013424.1	0	0	0	0
rs1001347	0	0	0	0
rs1001347.1	0	0	0	0
rs10013547	0	0	0	0
rs10013547.1	0	0	0	0
rs10013571	0	0	0	0
rs10013571.1	0	0	0	0
rs10013782	0	0	0	0
rs10013782.1	0	0	0	0
rs10013845	0	0	0	0
rs10013845.1	0	0	0	0
rs10013963	0	0	0	0
rs10013963.1	0	0	0	0
rs10014039	0	0	0	0
rs10014039.1	0	0	0	0
rs1001408	0	0	0	0
rs1001408.1	0	0	0	0
rs1001413	0	0	0	0
rs1001413.1	0	0	0	0
rs10014145	0	0	0	0
rs10014145.1	0	0	0	0
rs1001415	0	0	0	0
rs1001415.1	0	0	0	0
rs10014209	0	0	0	0
rs10014209.1	0	0	0	0
rs1001421	0	0	0	0
rs1001421.1	0	0	0	0
rs10014233	0	0	0	0
rs10014233.1	0	0	0	0
rs10014421	0	0	0	0
rs10014421.1	0	0	0	0
rs10014431	0	0	0	0
rs10014431.1	0	0	0	0
rs10014445	0	0	0	0
rs10014445.1	0	0	0	0
rs10014458	0	0	0	0
rs10014458.1	0	0	0	0
rs1001450	0	0	0	0
rs1001450.1	0	0	0	0
rs1001452	0	0	0	0
rs1001452.1	0	0	0	0
rs10014577	0	0	0	0
rs10014577.1	0	0	0	0
rs1001460	0	0	0	0
rs1001460.1	0	0	0	0
rs10014745	0	0	0	0
rs10014745.1	0	0	0	0
rs1001484	0	0	0	0
rs1001484.1	0	0	0	0
rs10014895	0	0	0	0
rs10014895.1	0	0	0	0
rs1001504	0	0	0	0
rs1001504.1	0	0	0	0
rs10015265	0	0	0	0
rs10015265.1	0	0	0	0
rs1001527	0	0	0	0
rs1001527.1	0	0	0	0
rs10015366	0	0	0	0
rs10015366.1	0	0	0	0
rs1001538	0	0	0	0
rs1001538.1	0	0	0	0
rs10015406	0	0	0	0
rs10015406.1	0	0	0	0
rs1001549	0	0	0	0
rs1001549.1	0	0	0	0
rs1001567	0	0	0	0
rs1001567.1	0	0	0	0
rs10015945	0	0	0	0
rs10015945.1	0	0	0	0
rs10016031	0	0	0	0
rs10016031.1	0	0	0	0
rs1001605	0	0	0	0
rs1001605.1	0	0	0	0
rs1001606	0	0	0	0
rs1001606.1	0	0	0	0
rs10016126	0	0	0	0
rs10016126.1	0	0	0	0
rs10016252	0	0	0	0
rs10016252.1	0	0	0	0
rs1001644	0	0	0	0
rs1001644.1	0	0	0	0
rs1001646	0	0	0	0
rs1001646.1	0	0	0	0
rs1001647	0	0	0	0
rs1001647.1	0	0	0	0
rs10016702	0	0	0	0
rs10016702.1	0	0	0	0
rs10016761	0	0	0	0
rs10016761.1	0	0	0	0
rs1001689	0	0	0	0
rs1001689.1	0	0	0	0
rs10016963	0	0	0	0
rs10016963.1	0	0	0	0
rs10016978	0	0	0	0
rs10016978.1	0	0	0	0
rs10017065	0	0	0	0
rs10017065.1	0	0	0	0
rs1001709	0	0	0	0
rs1001709.1	0	0	0	0
rs10017135	0	0	0	0
rs10017135.1	0	0	0	0
rs1001732	0	0	0	0
rs1001732.1	0	0	0	0
rs1001737	0	0	0	0
rs1001737.1	0	0	0	0
rs10017384	0	0	0	0
rs10017384.1	0	0	0	0
rs10017409	0	0	0	0
rs10017409.1	0	0	0	0
rs10017436	0	0	0	0
rs10017436.1	0	0	0	0
rs10017442	0	0	0	0
rs10017442.1	0	0	0	0
rs1001746	0	0	0	0
rs1001746.1	0	0	0	0
rs10017532	0	0	0	0
rs10017532.1	0	0	0	0
rs10017549	0	0	0	0
rs10017549.1	0	0	0	0
rs1001763	0	0	0	0
rs1001763.1	0	0	0	0
rs10017756	0	0	0	0
rs10017756.1	0	0	0	0
rs1001781	0	0	0	0
rs1001781.1	0	0	0	0
rs10017860	0	0	0	0
rs10017860.1	0	0	0	0
rs10017867	0	0	0	0
rs10017867.1	0	0	0	0
rs1001788	0	0	0	0
rs1001788.1	0	0	0	0
rs10017958	0	0	0	0
rs10017958.1	0	0	0	0
rs10018002	0	0	0	0
rs10018002.1	0	0	0	0
rs10018170	0	0	0	0
rs10018170.1	0	0	0	0
rs10018261	0	0	0	0
rs10018261.1	0	0	0	0
rs10018343	0	0	0	0
rs10018343.1	0	0	0	0
rs10018447	0	0	0	0
rs10018447.1	0	0	0	0
rs1001865	0	0	0	0
rs1001865.1	0	0	0	0
rs1001866	0	0	0	0
rs1001866.1	0	0	0	0
rs1001869	0	0	0	0
rs1001869.1	0	0	0	0
rs10018746	0	0	0	0
rs10018746.1	0	0	0	0
rs10018868	0	0	0	0
rs10018868.1	0	0	0	0
rs10018945	0	0	0	0
rs10018945.1	0	0	0	0
rs1001919	0	0	0	0
rs1001919.1	0	0	0	0
rs10019243	0	0	0	0
rs10019243.1	0	0	0	0
rs10019282	0	0	0	0
rs10019282.1	0	0	0	0
rs10019290	0	0	0	0
rs10019290.1	0	0	0	0
rs10019343	0	0	0	0
rs10019343.1	0	0	0	0
rs10019368	0	0	0	0
rs10019368.1	0	0	0	0
rs10019475	0	0	0	0
rs10019475.1	0	0	0	0
rs1001948	0	0	0	0
rs1001948.1	0	0	0	0
rs10019549	0	0	0	0
rs10019549.1	0	0	0	0
rs10019567	0	0	0	0
rs10019567.1	0	0	0	0
rs10019624	0	0	0	0
rs10019624.1	0	0	0	0
rs10019636	0.0240889	0	0.0177527	0
rs10019636.1	0.0250036	0	0.0167993	0
rs10019828	0	0	0	0
rs10019828.1	0	0	0	0
rs1001990	0	0	0	0
rs1001990.1	0	0	0	0
rs1002016	0	0	0	0
rs1002016.1	0	0	0	0
rs10020233	0	0	0	0
rs10020233.1	0	0	0	0
rs10020270	0	0	0	0
rs10020270.1	0	0	0	0
rs10020303	0	0	0	0
rs10020303.1	0	0	0	0
rs10020386	0	0	0	0
rs10020386.1	0	0	0	0
rs10020457	0	0	0	0
rs10020457.1	0	0	0	0
rs1002063	0	0	0	0
rs1002063.1	0	0	0	0
rs10020692	0	0	0	0
rs10020692.1	0	0	0	0
rs10020709	0	0	0	0
rs10020709.1	0	0	0	0
rs10020743	0	0	0	0
rs10020743.1	0	0	0	0
rs10020809	0	0	0	0
rs10020809.1	0	0	0	0
rs10020814	0	0	0	0
rs10020814.1	0	0	0	0
rs10020861	0	0	0	0
rs10020861.1	0	0	0	0
rs10020976	0	0	0	0
rs10020976.1	0	0	0	0
rs10021074	0	0	0	0
rs10021074.1	0	0	0	0
rs1002122	0	0	0	0
rs1002122.1	0	0	0	0
rs10021303	0	0	0	0
rs10021303.1	0	0	0	0
rs1002145	0	0	0	0
rs1002145.1	0	0	0	0
rs1002154	0	0	0	0
rs1002154.1	0	0	0	0
rs10021542	0	0	0	0
rs10021542.1	0	0	0	0
rs10021772	0	0	0	0
rs10021772.1	0	0	0	0
rs1002182	0	0	0	0
rs1002182.1	0	0	0	0
rs10021833	0	0	0	0
rs10021833.1	0	0	0	0
rs1002196	0	0	0	0
rs1002196.1	0	0	0	0
rs10022151	0	0	0	0
rs10022151.1	0	0	0	0
rs10022244	0	0	0	0
rs10022244.1	0	0	0	0
rs10022249	0	0	0	0
rs10022249.1	0	0	0	0
rs10022264	0	0	0	0
rs10022264.1	0	0	0	0
rs10022416	0	0	0	0
rs10022416.1	0	0	0	0
rs1002244	0	0	0	0
rs1002244.1	0	0	0	0
rs10022598	0	0	0	0
rs10022598.1	0	0	0	0
rs10022626	0	0	0	0
rs10022626.1	0	0	0	0
rs10022714	0	0	0	0
rs10022714.1	0	0	0	0
rs10022799	0	0	0	0
rs10022799.1	0	0	0	0
rs10022809	0	0	0	0
rs10022809.1	0	0	0	0
rs10022837	0	0	0	0
rs10022837.1	0	0	0	0
rs10022956	0	0	0	0
rs10022956.1	0	0	0	0
rs10023	0	0	0	0
rs10023.1	0	0	0	0
rs1002307	0	0	0	0
rs1002307.1	0	0	0	0
rs1002308	0	0	0	0
rs1002308.1	0	0	0	0
rs10023128	0	0	0	0
rs10023128.1	0	0	0	0
rs10023150	0	0	0	0
rs10023150.1	0	0	0	0
rs1002316	0	0	0	0
rs1002316.1	0	0	0	0
rs1002352	0	0	0	0
rs1002352.1	0	0	0	0
rs1002353	0	0	0	0
rs1002353.1	0	0	0	0
rs10023596	0	0	0	0
rs10023596.1	0	0	0	0
rs1002365	0	0	0	0
rs1002365.1	0	0	0	0
rs10023672	0	0	0	0
rs10023672.1	0	0	0	0
rs1002393	0	0	0	0
rs1002393.1	0	0	0	0
rs10023933	0	0	0	0
rs10023933.1	0	0	0	0
rs10023980	0	0	0	0
rs10023980.1	0	0	0	0
rs1002399	0	0	0	0
rs1002399.1	0	0	0	0
rs10024068	0	0	0	0
rs10024068.1	0	0	0	0
rs10024099	0	0	0	0
rs10024099.1	0	0	0	0
rs1002411	0	0	0	0
rs1002411.1	0	0	0	0
rs1002446	0	0	0	0
rs1002446.1	0	0	0	0
rs10024520	0	0	0	0
rs10024520.1	0	0	0	0
rs1002468	0	0	0	0
rs1002468.1	0	0	0	0
rs1002486	0	0	0	0
rs1002486.1	0	0	0	0
rs10025001	0	0	0	0
rs10025001.1	0	0	0	0
rs10025105	0	0	0	0
rs10025105.1	0	0	0	0
rs10025139	0	0	0	0
rs10025139.1	0	0	0	0
rs10025159	0	0	0	0
rs10025159.1	0	0	0	0
rs1002525	0	0	0	0
rs1002525.1	0	0	0	0
rs10025405	0	0	0	0
rs10025405.1	0	0	0	0
rs1002541	0	0	0	0
rs1002541.1	0	0	0	0
rs10025425	0	0	0	0
rs10025425.1	0	0	0	0
rs10025482	0	0	0	0
rs10025482.1	0	0	0	0
rs10025499	0	0	0	0
rs10025499.1	0	0	0	0
rs10025535	0	0	0	0
rs10025535.1	0	0	0	0
rs10025644	0	0	0	0
rs10025644.1	0	0	0	0
rs1002579	0	0	0	0
rs1002579.1	0	0	0	0
rs10025791	0	0	0	0
rs10025791.1	0	0	0	0
rs10025977	0	0	0	0
rs10025977.1	0	0	0	0
rs10026084	0	0	0	0
rs10026084.1	0	0	0	0
rs1002624	0	0	0	0
rs1002624.1	0	0	0	0
rs10026312	0	0	0	0
rs10026312.1	0	0	0	0
rs10026337	0	0	0	0
rs10026337.1	0	0	0	0
rs10026454	0	0	0	0
rs10026454.1	0	0	0	0
rs10026517	0	0	0	0
rs10026517.1	0	0	0	0
rs10026534	0	0	0	0
rs10026534.1	0	0	0	0
rs1002654	0	0	0	0
rs1002654.1	0	0	0	0
rs10026586	0	0	0	0
rs10026586.1	0	0	0	0
rs10026662	0	0	0	0
rs10026662.1	0	0	0	0
rs10026664	0	0	0	0
rs10026664.1	0	0	0	0
rs10026772	0	0	0	0
rs10026772.1	0	0	0	0
rs1002681	0	0	0	0
rs1002681.1	0	0	0	0
rs10026821	0	0	0	0
rs10026821.1	0	0	0	0
rs10026884	0	0	0	0
rs10026884.1	0	0	0	0
rs10026892	0	0	0	0
rs10026892.1	0	0	0	0
rs100270	0	0	0	0
rs100270.1	0	0	0	0
rs1002709	0	0	0	0
rs1002709.1	0	0	0	0
rs10027109	0	0	0	0
rs10027109.1	0	0	0	0
rs10027212	0	0	0	0
rs10027212.1	0	0	0	0
rs10027292	0	0	0	0
rs10027292.1	0	0	0	0
rs10027409	0	0	0	0
rs10027409.1	0	0	0	0
rs10027540	0	0	0	0
rs10027540.1	0	0	0	0
rs1002755	0	0	0	0
rs1002755.1	0	0	0	0
rs10027565	0	0	0	0
rs10027565.1	0	0	0	0
rs10027612	0	0	0	0
rs10027612.1	0	0	0	0
rs10027646	0	0	0	0
rs10027646.1	0	0	0	0
rs1002765	0	0	0	0
rs1002765.1	0	0	0	0
rs10027712	0	0	0	0
rs10027712.1	0	0	0	0
rs10027804	0	0	0	0
rs10027804.1	0	0	0	0
rs1002791	0	0	0	0
rs1002791.1	0	0	0	0
rs1002796	0	0	0	0
rs1002796.1	0	0	0	0
rs10027997	0	0	0	0
rs10027997.1	0	0	0	0
rs10028027	0	0	0	0
rs10028027.1	0	0	0	0
rs1002825	0	0	0	0
rs1002825.1	0	0	0	0
rs10028432	0	0	0	0
rs10028432.1	0	0	0	0
rs10028492	0	0	0	0
rs10028492.1	0	0	0	0
rs10028516	0	0	0	0
rs10028516.1	0	0	0	0
rs10028916	0	0	0	0
rs10028916.1	0	0	0	0
rs1002897	0	0	0	0
rs1002897.1	0	0	0	0
rs1002901	0	0	0	0
rs1002901.1	0	0	0	0
rs1002905	0	0	0	0
rs1002905.1	0	0	0	0
rs1002907	0	0	0	0
rs1002907.1	0	0	0	0
rs10029192	0	0	0	0
rs10029192.1	0	0	0	0
rs1002929	0	0	0	0
rs1002929.1	0	0	0	0
rs1002941	0	0	0	0
rs1002941.1	0	0	0	0
rs10029490	0	0	0	0
rs10029490.1	0	0	0	0
rs1002960	0	0	0	0
rs1002960.1	0	0	0	0
rs10029699	0	0	0	0
rs10029699.1	0	0	0	0
rs10029778	0	0	0	0
rs10029778.1	0	0	0	0
rs10029800	0	0	0	0
rs10029800.1	0	0	0	0
rs10029929	0	0	0	0
rs10029929.1	0	0	0	0
rs1002993	0	0	0	0
rs1002993.1	0	0	0	0
rs10030015	0	0	0	0
rs10030015.1	0	0	0	0
rs1003027	0	0	0	0
rs1003027.1	0	0	0	0
rs10030322	0	0	0	0
rs10030322.1	0	0	0	0
rs10030576	0	0	0	0
rs10030576.1	0	0	0	0
rs1003073	0	0	0	0
rs1003073.1	0	0	0	0
rs1003076	0	0	0	0
rs1003076.1	0	0	0	0
rs10030884	0	0	0	0
rs10030884.1	0	0	0	0
rs10031024	0	0	0	0
rs10031024.1	0	0	0	0
rs10031046	0	0	0	0
rs10031046.1	0	0	0	0
rs10031243	0	0	0	0
rs10031243.1	0	0	0	0
rs10031277	0	0	0	0
rs10031277.1	0	0	0	0
rs10031360	0	0	0	0
rs10031360.1	0	0	0	0
rs10031415	0	0	0	0
rs10031415.1	0	0	0	0
rs10031583	0	0	0	0
rs10031583.1	0	0	0	0
rs10031677	0	0	0	0
rs10031677.1	0	0	0	0
rs10031736	0	0	0	0
rs10031736.1	0	0	0	0
rs10031745	0	0	0	0
rs10031745.1	0	0	0	0
rs10031771	0	0	0	0
rs10031771.1	0	0	0	0
rs10031772	0	0	0	0
rs10031772.1	0	0	0	0
rs10031833	0	0	0	0
rs10031833.1	0	0	0	0
rs10032152	0	0	0	0
rs10032152.1	0	0	0	0
rs10032212	0	0	0	0
rs10032212.1	0	0	0	0
rs1003229	0	0	0	0
rs1003229.1	0	0	0	0
rs1003247	0	0	0	0
rs1003247.1	0	0	0	0
rs10032478	0	0	0	0
rs10032478.1	0	0	0	0
rs10032549	0	0	0	0
rs10032549.1	0	0	0	0
rs10032588	0	0	0	0
rs10032588.1	0	0	0	0
rs1003260	0	0	0	0
rs1003260.1	0	0	0	0
rs1003261	0	0	0	0
rs1003261.1	0	0	0	0
rs10032704	0	0	0	0
rs10032704.1	0	0	0	0
rs10032874	0	0	0	0
rs10032874.1	0	0	0	0
rs10033009	0	0	0	0
rs10033009.1	0	0	0	0
rs1003308	0	0	0	0
rs1003308.1	0	0	0	0
rs10033106	0	0	0	0
rs10033106.1	0	0	0	0
rs10033190	0	0	0	0
rs10033190.1	0	0	0	0
rs10033340	0	0	0	0
rs10033340.1	0	0	0	0
rs10033353	0	0	0	0
rs10033353.1	0	0	0	0
rs1003341	0	0	0	0
rs1003341.1	0	0	0	0
rs1003356	0	0	0	0
rs1003356.1	0	0	0	0
rs1003371	0	0	0	0
rs1003371.1	0	0	0	0
rs1003385	0	0	0	0
rs1003385.1	0	0	0	0
rs10033893	0	0	0	0
rs10033893.1	0	0	0	0
rs10033894	0	0	0	0
rs10033894.1	0	0	0	0
rs10033900	0	0	0	0
rs10033900.1	0	0	0	0
rs1003395	0	0	0	0
rs1003395.1	0	0	0	0
rs10034000	0	0	0	0
rs10034000.1	0	0	0	0
rs10034036	0	0	0	0
rs10034036.1	0	0	0	0
rs1003405	0	0	0	0
rs1003405.1	0	0	0	0
rs1003416	0	0	0	0
rs1003416.1	0	0	0	0
rs10034263	0	0	0	0
rs10034263.1	0	0	0	0
rs10034269	0	0	0	0
rs10034269.1	0	0	0	0
rs1003433	0	0	0	0
rs1003433.1	0	0	0	0
rs10034452	0	0	0	0
rs10034452.1	0	0	0	0
rs1003459	0	0	0	0
rs1003459.1	0	0	0	0
rs10034597	0	0	0	0
rs10034597.1	0	0	0	0
rs10034603	0	0	0	0
rs10034603.1	0	0	0	0
rs10034661	0	0	0	0
rs10034661.1	0	0	0	0
rs10035076	0	0	0	0
rs10035076.1	0	0	0	0
rs10035331	0	0	0	0
rs10035331.1	0	0	0	0
rs1003538	0	0	0	0
rs1003538.1	0	0	0	0
rs10035541	0	0	0	0
rs10035541.1	0	0	0	0
rs10035578	0	0	0	0
rs10035578.1	0	0	0	0
rs1003563	0	0	0	0
rs1003563.1	0	0	0	0
rs10035652	0	0	0	0
rs10035652.1	0	0	0	0
rs10035747	0	0	0	0
rs10035747.1	0	0	0	0
rs1003575	0	0	0	0
rs1003575.1	0	0	0	0
rs1003581	0	0	0	0
rs1003581.1	0	0	0	0
rs10035950	0.0634479	0	0	0
rs10035950.1	0.0606382	0	0	0
rs10035961	0	0	0	0
rs10035961.1	0	0	0	0
rs10036165	0	0	0	0
rs10036165.1	0	0	0	0
rs10036420	0	0	0	0
rs10036420.1	0	0	0	0
rs1003653	0	0	0	0
rs1003653.1	0	0	0	0
rs10036903	0	0	0	0
rs10036903.1	0	0	0	0
rs10036962	0	0	0	0
rs10036962.1	0	0	0	0
rs1003704	0	0	0	0
rs1003704.1	0	0	0	0
rs10037047	0	0	0	0
rs10037047.1	0	0	0	0
rs1003721	0	0	0	0
rs1003721.1	0	0	0	0
rs10037212	0	0	0	0
rs10037212.1	0	0	0	0
rs1003737	0	0	0	0
rs1003737.1	0	0	0	0
rs10037415	0	0	0	0
rs10037415.1	0	0	0	0
rs1003743	0	0	0	0
rs1003743.1	0	0	0	0
rs10037652	0	0	0	0
rs10037652.1	0	0	0	0
rs10037677	0	0	0	0
rs10037677.1	0	0	0	0
rs10037713	0	0	0	0
rs10037713.1	0	0	0	0
rs10037772	0	0	0	0
rs10037772.1	0	0	0	0
rs10037780	0	0	0	0
rs10037780.1	0	0	0	0
rs1003792	0	0	0	0
rs1003792.1	0	0	0	0
rs10038027	0	0	0	0
rs10038027.1	0	0	0	0
rs10038086	0	0	0	0
rs10038086.1	0	0	0	0
rs10038119	0	0	0	0
rs10038119.1	0	0	0	0
rs10038157	0	0	0	0
rs10038157.1	0	0	0	0
rs10038179	0	0	0	0
rs10038179.1	0	0	0	0
rs10038238	0	0	0	0
rs10038238.1	0	0	0	0
rs10038257	0	0	0	0
rs10038257.1	0	0	0	0
rs10038332	0	0	0	0
rs10038332.1	0	0	0	0
rs10038337	0	0	0	0
rs10038337.1	0	0	0	0
rs10038395	0	0	0	0
rs10038395.1	0	0	0	0
rs10038486	0	0	0	0
rs10038486.1	0	0	0	0
rs1003851	0	0	0	0
rs1003851.1	0	0	0	0
rs1003854	0	0	0	0
rs1003854.1	0	0	0	0
rs1003857	0	0	0	0
rs1003857.1	0	0	0	0
rs10038600	0	0	0	0
rs10038600.1	0	0	0	0
rs1003878	0	0	0	0
rs1003878.1	0	0	0	0
rs1003887	0	0	0	0
rs1003887.1	0	0	0	0
rs10038927	0	0	0	0
rs10038927.1	0	0	0	0
rs10039073	0	0	0	0
rs10039073.1	0	0	0	0
rs10039101	0	0	0	0
rs10039101.1	0	0	0	0
rs1003921	0	0	0	0
rs1003921.1	0	0	0	0
rs10039264	0	0	0	0
rs10039264.1	0	0	0	0
rs10039273	0	0	0	0
rs10039273.1	0	0	0	0
rs10039348	0	0	0	0
rs10039348.1	0	0	0	0
rs10039706	0	0	0	0
rs10039706.1	0	0	0	0
rs1003979	0	0	0	0
rs1003979.1	0	0	0	0
rs10039804	0	0	0	0
rs10039804.1	0	0	0	0
rs10039848	0	0	0	0
rs10039848.1	0	0	0	0
rs10039851	0	0	0	0
rs10039851.1	0	0	0	0
rs1003986	0	0	0	0
rs1003986.1	0	0	0	0
rs10039874	0	0	0	0
rs10039874.1	0	0	0	0
rs10039962	0	0	0	0
rs10039962.1	0	0	0	0
rs1004004	0	0	0	0
rs1004004.1	0	0	0	0
rs1004018	0	0	0	0
rs1004018.1	0	0	0	0
rs10040327	0	0	0	0
rs10040327.1	0	0	0	0
rs1004033	0	0	0	0
rs1004033.1	0	0	0	0
rs10040556	0	0	0	0
rs10040556.1	0	0	0	0
rs1004081	0	0	0	0
rs1004081.1	0	0	0	0
rs10040871	0	0	0	0
rs10040871.1	0	0	0	0
rs10040906	0	0	0	0
rs10040906.1	0	0	0	0
rs10040945	0	0	0	0
rs10040945.1	0	0	0	0
rs10040956	0	0	0	0
rs10040956.1	0	0	0	0
rs10040971	0	0	0	0
rs10040971.1	0	0	0	0
rs10040989	0	0	0	0
rs10040989.1	0	0	0	0
rs10041112	0	0	0	0
rs10041112.1	0	0	0	0
rs10041164	0	0	0	0
rs10041164.1	0	0	0	0
rs10041184	0	0	0	0
rs10041184.1	0	0	0	0
rs10041275	0	0	0	0
rs10041275.1	0	0	0	0
rs10041333	0	0	0	0
rs10041333.1	0	0	0	0
rs1004158	0	0	0	0
rs1004158.1	0	0	0	0
rs10041616	0	0	0	0
rs10041616.1	0	0	0	0
rs1004165	0	0	0	0
rs1004165.1	0	0	0	0
rs10041669	0	0	0	0
rs10041669.1	0	0	0	0
rs10041822	0	0	0	0
rs10041822.1	0	0	0	0
rs10041894	0	0	0	0
rs10041894.1	0	0	0	0
rs1004199	0	0	0	0
rs1004199.1	0	0	0	0
rs10042289	0	0	0	0
rs10042289.1	0	0	0	0
rs10042354	0	0	0	0
rs10042354.1	0	0	0	0
rs1004246	0	0	0	0
rs1004246.1	0	0	0	0
rs1004249	0	0	0	0
rs1004249.1	0	0	0	0
rs10042589	0	0	0	0
rs10042589.1	0	0	0	0
rs10042643	0	0	0	0
rs10042643.1	0	0	0	0
rs1004269	0	0	0	0
rs1004269.1	0	0	0	0
rs10042824	0	0	0	0
rs10042824.1	0	0	0	0
rs10042828	0	0	0	0
rs10042828.1	0	0	0	0
rs10042848	0	0	0	0
rs10042848.1	0	0	0	0
rs10042892	0	0	0	0
rs10042892.1	0	0	0	0
rs10042912	0	0	0	0
rs10042912.1	0	0	0	0
rs10042954	0	0	0	0
rs10042954.1	0	0	0	0
rs10042985	0	0	0	0
rs10042985.1	0	0	0	0
rs1004299	0	0	0	0
rs1004299.1	0	0	0	0
rs10043071	0	0	0	0
rs10043071.1	0	0	0	0
rs10043074	0	0	0	0
rs10043074.1	0	0	0	0
rs1004308	0	0	0	0
rs1004308.1	0	0	0	0
rs1004310	0	0	0	0
rs1004310.1	0	0	0	0
rs10043181	0	0	0	0
rs10043181.1	0	0	0	0
rs10043271	0	0	0	0
rs10043271.1	0	0	0	0
rs1004340	0	0	0	0
rs1004340.1	0	0	0	0
rs10043564	0	0	0	0
rs10043564.1	0	0	0	0
rs1004361	0	0	0	0
rs1004361.1	0	0	0	0
rs10043664	0	0	0	0
rs10043664.1	0	0	0	0
rs10043677	0	0	0	0
rs10043677.1	0	0	0	0
rs1004370	0	0	0	0
rs1004370.1	0	0	0	0
rs1004385	0	0	0	0
rs1004385.1	0	0	0	0
rs10043978	0	0	0	0
rs10043978.1	0	0	0	0
rs10043986	0	0	0	0
rs10043986.1	0	0	0	0
rs10044036	0	0	0	0
rs10044036.1	0	0	0	0
rs10044063	0	0	0	0
rs10044063.1	0	0	0	0
rs1004420	0	0	0	0
rs1004420.1	0	0	0	0
rs10044254	0	0	0	0
rs10044254.1	0	0	0	0
rs1004426	0	0	0	0
rs1004426.1	0	0	0	0
rs10044282	0	0	0	0
rs10044282.1	0	0	0	0
rs1004433	0	0	0	0
rs1004433.1	0	0	0	0
rs10044333	0	0	0	0
rs10044333.1	0	0	0	0
rs1004446	0	0	0	0
rs1004446.1	0	0	0	0
rs10044555	0	0	0	0
rs10044555.1	0	0	0	0
rs10044576	0	0	0	0
rs10044576.1	0	0	0	0
rs10044597	0	0	0	0
rs10044597.1	0	0	0	0
rs1004464	0	0	0	0
rs1004464.1	0	0	0	0
rs10044742	0	0	0	0
rs10044742.1	0	0	0	0
rs1004485	0	0	0	0
rs1004485.1	0	0	0	0
rs10044948	0	0	0	0
rs10044948.1	0	0	0	0
rs10045084	0	0	0	0
rs10045084.1	0	0	0	0
rs1004526	0	0	0	0
rs1004526.1	0	0	0	0
rs1004531	0	0	0	0
rs1004531.1	0	0	0	0
rs10045433	0	0	0	0
rs10045433.1	0	0	0	0
rs10045478	0	0	0	0
rs10045478.1	0	0	0	0
rs1004557	0	0	0	0
rs1004557.1	0	0	0	0
rs10045840	0	0	0	0
rs10045840.1	0	0	0	0
rs1004604	0	0	0	0
rs1004604.1	0	0	0	0
rs10046212	0	0	0	0
rs10046212.1	0	0	0	0
rs10046283	0	0	0	0
rs10046283.1	0	0	0	0
rs1004630	0	0	0	0
rs1004630.1	0	0	0	0
rs10046327	0	0	0	0
rs10046327.1	0	0	0	0
rs10046663	0	0	0	0
rs10046663.1	0	0	0	0
rs1004677	0	0	0	0
rs1004677.1	0	0	0	0
rs10046782	0	0	0	0
rs10046782.1	0	0	0	0
rs10046838	0	0	0	0
rs10046838.1	0	0	0	0
rs1004686	0	0	0	0
rs1004686.1	0	0	0	0
rs1004689	0	0	0	0
rs1004689.1	0	0	0	0
rs1004700	0	0	0	0
rs1004700.1	0	0	0	0
rs1004704	0	0	0	0
rs1004704.1	0	0	0	0
rs1004707	0	0	0	0
rs1004707.1	0	0	0	0
rs1004711	0	0	0	0
rs1004711.1	0	0	0	0
rs1004736	0	0	0	0
rs1004736.1	0	0	0	0
rs1004751	0	0	0	0
rs1004751.1	0	0	0	0
rs10047556	0	0	0	0
rs10047556.1	0	0	0	0
rs1004758	0	0	0	0
rs1004758.1	0	0	0	0
rs10047701	0	0	0	0
rs10047701.1	0	0	0	0
rs1004772	0	0	0	0
rs1004772.1	0	0	0	0
rs1004783	0	0	0	0
rs1004783.1	0	0	0	0
rs1004784	0	0	0	0
rs1004784.1	0	0	0	0
rs1004791	0	0	0	0
rs1004791.1	0	0	0	0
rs10047931	0	0	0	0
rs10047931.1	0	0	0	0
rs10047941	0	0	0	0
rs10047941.1	0	0	0	0
rs10048009	0	0	0	0
rs10048009.1	0	0	0	0
rs10048054	0	0	0	0
rs10048054.1	0	0	0	0
rs1004815	0	0	0	0
rs1004815.1	0	0	0	0
rs10048311	0	0	0	0
rs10048311.1	0	0	0	0
rs10048343	0	0	0	0
rs10048343.1	0	0	0	0
rs1004873	0	0	0	0
rs1004873.1	0	0	0	0
rs10048926	0	0	0	0
rs10048926.1	0	0	0	0
rs10048937	0	0	0	0
rs10048937.1	0	0	0	0
rs1004910	0	0	0	0
rs1004910.1	0	0	0	0
rs10049124	0	0	0	0
rs10049124.1	0	0	0	0
rs10049125	0	0	0	0
rs10049125.1	0	0	0	0
rs10049146	0	0	0	0
rs10049146.1	0	0	0	0
rs10049224	0	0	0	0
rs10049224.1	0	0	0	0
rs10049249	0	0	0	0
rs10049249.1	0	0	0	0
rs10049401	0	0	0	0
rs10049401.1	0	0	0	0
rs1004945	0	0	0	0
rs1004945.1	0	0	0	0
rs1004958	0	0	0	0
rs1004958.1	0	0	0	0
rs10049581	0	0	0	0
rs10049581.1	0	0	0	0
rs1004965	0	0	0	0
rs1004965.1	0	0	0	0
rs10049681	0	0	0	0
rs10049681.1	0	0	0	0
rs10049717	0	0	0	0
rs10049717.1	0	0	0	0
rs10049756	0	0	0	0
rs10049756.1	0	0	0	0
rs1004984	0	0	0	0
rs1004984.1	0	0	0	0
rs10049840	0	0	0	0
rs10049840.1	0	0	0	0
rs1004987	0	0	0	0
rs1004987.1	0	0	0	0
rs10049912	0	0	0	0
rs10049912.1	0	0	0	0
rs10049947	0	0	0	0
rs10049947.1	0	0	0	0
rs10049964	0	0	0	0
rs10049964.1	0	0	0	0
rs10049974	0	0	0	0
rs10049974.1	0	0	0	0
rs10050053	0	0	0	0
rs10050053.1	0	0	0	0
rs10050268	0	0	0	0
rs10050268.1	0	0	0	0
rs10050311	0	0	0	0
rs10050311.1	0	0	0	0
rs1005038	0	0	0	0
rs1005038.1	0	0	0	0
rs10050517	0	0	0	0
rs10050517.1	0	0	0	0
rs10050568	0	0	0	0
rs10050568.1	0	0	0	0
rs1005060	0	0	0	0
rs1005060.1	0	0	0	0
rs10050653	0	0	0	0
rs10050653.1	0	0	0	0
rs10050757	0	0	0	0
rs10050757.1	0	0	0	0
rs10050860	0	0	0	0
rs10050860.1	0	0	0	0
rs10051177	0	0	0	0
rs10051177.1	0	0	0	0
rs10051183	0	0	0	0
rs10051183.1	0	0	0	0
rs10051270	0	0	0	0
rs10051270.1	0	0	0	0
rs10051288	0	0	0	0
rs10051288.1	0	0	0	0
rs10051401	0	0	0	0
rs10051401.1	0	0	0	0
rs1005141	0	-0.0639056	0	0
rs1005141.1	0	-0.0523636	0	0
rs10051414	0	0	0	0
rs10051414.1	0	0	0	0
rs10051593	0	0	0	0
rs10051593.1	0	0	0	0
rs10051722	0	0	0	0
rs10051722.1	0	0	0	0
rs10051838	0	0	0	0
rs10051838.1	0	0	0	0
rs10051841	0	0	0	0
rs10051841.1	0	0	0	0
rs1005194	0	0	0	0
rs1005194.1	0	0	0	0
rs10052004	0	0	0	0
rs10052004.1	0	0	0	0
rs1005213	0	0	0	0
rs1005213.1	0	0	0	0
rs1005221	0	0	0	0
rs1005221.1	0	0	0	0
rs1005239	0	0	0	0
rs1005239.1	0	0	0	0
rs1005241	0	0	0	0
rs1005241.1	0	0	0	0
rs10052539	0	0	0	0
rs10052539.1	0	0	0	0
rs1005256	0	0	0	0
rs1005256.1	0	0	0	0
rs10052561	0	0	0	0
rs10052561.1	0	0	0	0
rs10052705	0	0	0	0
rs10052705.1	0	0	0	0
rs10052921	0	0	0	0
rs10052921.1	0	0	0	0
rs10052922	0	0	0	0
rs10052922.1	0	0	0	0
rs10052957	0	0	0	0
rs10052957.1	0	0	0	0
rs1005304	0	0	0	0
rs1005304.1	0	0	0	0
rs10053056	0	0	0	0
rs10053056.1	0	0	0	0
rs10053091	0	0	0	0
rs10053091.1	0	0	0	0
rs10053118	0	0	0	0
rs10053118.1	0	0	0	0
rs1005312	0	0	0	0
rs1005312.1	0	0	0	0
rs1005318	0	0	0	0
rs1005318.1	0	0	0	0
rs1005321	0	0	0	0
rs1005321.1	0	0	0	0
rs1005328	0	0	0	0
rs1005328.1	0	0	0	0
rs10053302	0	0	0	0
rs10053302.1	0	0	0	0
rs1005351	0	0	0	0
rs1005351.1	0	0	0	0
rs10053569	0	0	0	0
rs10053569.1	0	0	0	0
rs1005369	0	0	0	0
rs1005369.1	0	0	0	0
rs100537	0	0	0	0
rs100537.1	0	0	0	0
rs10053798	0	0	0	0
rs10053798.1	0	0	0	0
rs10053846	0	0	0	0
rs10053846.1	0	0	0	0
rs10053880	0	0	0	0
rs10053880.1	0	0	0	0
rs10053913	0	0	0	0
rs10053913.1	0	0	0	0
rs1005400	0	0	0	0
rs1005400.1	0	0	0	0
rs1005401	0	0	0	0
rs1005401.1	0	0	0	0
rs10054070	0	-0.0313205	0	0
rs10054070.1	0	-0.0273528	0	0
rs10054093	0	0	0	0
rs10054093.1	0	0	0	0
rs10054106	0	0	0	0
rs10054106.1	0	0	0	0
rs1005419	0	0	0	0
rs1005419.1	0	0	0	0
rs1005423	0	0	0	0
rs1005423.1	0	0	0	0
rs10054285	0	0	0	0
rs10054285.1	0	0	0	0
rs10054371	0	0	0	0
rs10054371.1	0	0	0	0
rs10054504	0	0	0	0
rs10054504.1	0	0	0	0
rs10054567	0	0	0	0
rs10054567.1	0	0	0	0
rs1005464	0	0	0	0
rs1005464.1	0	0	0	0
rs10054652	0	0	0	0
rs10054652.1	0	0	0	0
rs10054679	0	0	0	0
rs10054679.1	0	0	0	0
rs1005483	0	0	0	0
rs1005483.1	0	0	0	0
rs10054880	0	0	0	0
rs10054880.1	0	0	0	0
rs1005491	0	0	0	0
rs1005491.1	0	0	0	0
rs1005502	0	0	0	0
rs1005502.1	0	0	0	0
rs10055071	0	0	0	0
rs10055071.1	0	0	0	0
rs1005511	0	0	0	0
rs1005511.1	0	0	0	0
rs10055138	0	0	0	0
rs10055138.1	0	0	0	0
rs1005516	0	0	0	0
rs1005516.1	0	0	0	0
rs1005518	0	0	0	0
rs1005518.1	0	0	0	0
rs1005520	0	0	0	0
rs1005520.1	0	0	0	0
rs10055279	0	0	0	0
rs10055279.1	0	0	0	0
rs10055397	0	0	0	0
rs10055397.1	0	0	0	0
rs10055705	0	0	0	0
rs10055705.1	0	0	0	0
rs10055769	0	0	0	0
rs10055769.1	0	0	0	0
rs1005583	0	0	0	0
rs1005583.1	0	0	0	0
rs10055840	0	0	0	0
rs10055840.1	0	0	0	0
rs10055872	0	0	0	0
rs10055872.1	0	0	0	0
rs10055894	0	0	0	0
rs10055894.1	0	0	0	0
rs10055900	0	0	0	0
rs10055900.1	0	0	0	0
rs10056042	0	0	0	0
rs10056042.1	0	0	0	0
rs1005617	0	0	0	0
rs1005617.1	0	0	0	0
rs10056189	0	0	0	0
rs10056189.1	0	0	0	0
rs1005628	0	0	0	0
rs1005628.1	0	0	0	0
rs10056287	0	0	0	0
rs10056287.1	0	0	0	0
rs10056300	0	0	0	0
rs10056300.1	0	0	0	0
rs1005631	0	0	0	0
rs1005631.1	0	0	0	0
rs1005636	0	0	0	0
rs1005636.1	0	0	0	0
rs1005640	0	0	0	0
rs1005640.1	0	0	0	0
rs10056524	0	0	0	0
rs10056524.1	0	0	0	0
rs1005656	0	0	0	0
rs1005656.1	0	0	0	0
rs10056609	0	0	0	0
rs10056609.1	0	0	0	0
rs1005665	0	0	0	0
rs1005665.1	0	0	0	0
rs10056890	0	0	0	0
rs10056890.1	0	0	0	0
rs10056950	0	0	0	0
rs10056950.1	0	0	0	0
rs10057083	0	0	0	0
rs10057083.1	0	0	0	0
rs1005714	0	0	0	0
rs1005714.1	0	0	0	0
rs10057227	0	0	0	0
rs10057227.1	0	0	0	0
rs10057304	0	0	0	0
rs10057304.1	0	0	0	0
rs1005731	0	0	0	0
rs1005731.1	0	0	0	0
rs1005739	0	0	0	0
rs1005739.1	0	0	0	0
rs1005742	0	0	0	0
rs1005742.1	0	0	0	0
rs1005746	0	0	0	0
rs1005746.1	0	0	0	0
rs10057519	0	0	0	0
rs10057519.1	0	0	0	0
rs10057537	0	0	0	0
rs10057537.1	0	0	0	0
rs10057578	0	0	0	0
rs10057578.1	0	0	0	0
rs10057708	0	0	0	0
rs10057708.1	0	0	0	0
rs1005776	0	0	0	0
rs1005776.1	0	0	0	0
rs10057809	0	0	0	0
rs10057809.1	0	0	0	0
rs1005785	0	0	0	0
rs1005785.1	0	0	0	0
rs10057985	0	0	0	0
rs10057985.1	0	0	0	0
rs10058021	0	0	0	0
rs10058021.1	0	0	0	0
rs10058056	0	0	0	0
rs10058056.1	0	0	0	0
rs10058333	0	0	0	0
rs10058333.1	0	0	0	0
rs10058537	0	0	0	0
rs10058537.1	0	0	0	0
rs10058547	0	0	0	0
rs10058547.1	0	0	0	0
rs1005858	0	0	0	0
rs1005858.1	0	0	0	0
rs10058862	0	0	0	0
rs10058862.1	0	0	0	0
rs10058899	0	0	0	0
rs10058899.1	0	0	0	0
rs1005890	0	0	0	0
rs1005890.1	0	0	0	0
rs10059139	0	0	0	0
rs10059139.1	0	0	0	0
rs10059206	0	0	0	0
rs10059206.1	0	0	0	0
rs10059300	0	0	0	0
rs10059300.1	0	0	0	0
rs10059305	0	0	0	0
rs10059305.1	0	0	0	0
rs1005932	0	0	0	0
rs1005932.1	0	0	0	0
rs1005948	0	0	0	0
rs1005948.1	0	0	0	0
rs1005968	0	0	0	0
rs1005968.1	0	0	0	0
rs10059731	0	0	0	0
rs10059731.1	0	0	0	0
rs10059788	0	0	0	0
rs10059788.1	0	0	0	0
rs1005987	0	0	0	0
rs1005987.1	0	0	0	0
rs10059881	0	0	0	0
rs10059881.1	0	0	0	0
rs1005995	0	0	0	0
rs1005995.1	0	0	0	0
rs1005999	0	0	0	0
rs1005999.1	0	0	0	0
rs1006015	0	0	0	0
rs1006015.1	0	0	0	0
rs10060182	0	0	0	0
rs10060182.1	0	0	0	0
rs10060255	0	0	0	0
rs10060255.1	0	0	0	0
rs1006028	0	0	0	0
rs1006028.1	0	0	0	0
rs10060355	0	0	0	0
rs10060355.1	0	0	0	0
rs1006049	0	0	0	0
rs1006049.1	0	0	0	0
rs10060641	0	0	0	0
rs10060641.1	0	0	0	0
rs1006087	0	0	0	0
rs1006087.1	0	0	0	0
rs1006094	0	0	0	0
rs1006094.1	0	0	0	0
rs1006099	0	0	0	0
rs1006099.1	0	0	0	0
rs10061008	0	0	0	0
rs10061008.1	0	0	0	0
rs10061059	0	0	0	0
rs10061059.1	0	0	0	0
rs10061195	0	0	0	0
rs10061195.1	0	0	0	0
rs10061274	0	0	0	0
rs10061274.1	0	0	0	0
rs10061309	0	0	0	0
rs10061309.1	0	0	0	0
rs10061327	0	0	0	0
rs10061327.1	0	0	0	0
rs10061369	0	0	0	0
rs10061369.1	0	0	0	0
rs10061419	0	0	0	0
rs10061419.1	0	0	0	0
rs1006146	0	0	0	0
rs1006146.1	0	0	0	0
rs1006154	0	0	0	0
rs1006154.1	0	0	0	0
rs10061713	0	0	0	0
rs10061713.1	0	0	0	0
rs10061722	0	0	0	0
rs10061722.1	0	0	0	0
rs10061728	0	0	0	0
rs10061728.1	0	0	0	0
rs10061803	0	0	0	0
rs10061803.1	0	0	0	0
rs10061888	0	0	0	0
rs10061888.1	0	0	0	0
rs10061901	0	0	0	0
rs10061901.1	0	0	0	0
rs10061910	0	0	0	0
rs10061910.1	0	0	0	0
rs10062061	0	0	0	0
rs10062061.1	0	0	0	0
rs1006207	0	0	0	0
rs1006207.1	0	0	0	0
rs1006208	0	0	0	0
rs1006208.1	0	0	0	0
rs1006224	0	0	0	0
rs1006224.1	0	0	0	0
rs10062528	0	0	0	0
rs10062528.1	0	0	0	0
rs10062538	0	0	0	0
rs10062538.1	0	0	0	0
rs1006255	0	0	0	0
rs1006255.1	0	0	0	0
rs10062771	0	0	0	0
rs10062771.1	0	0	0	0
rs10062832	0	0	0	0
rs10062832.1	0	0	0	0
rs10062839	0	0	0	0
rs10062839.1	0	0	0	0
rs1006310	0	0	0	0
rs1006310.1	0	0	0	0
rs10063241	0	0	0	0
rs10063241.1	0	0	0	0
rs1006329	0	0	0	0
rs1006329.1	0	0	0	0
rs1006338	0	0	0	0
rs1006338.1	0	0	0	0
rs10063386	0	0	0	0
rs10063386.1	0	0	0	0
rs10063472	0	0	0	0
rs10063472.1	0	0	0	0
rs1006353	0	0	0	0
rs1006353.1	0	0	0	0
rs10063708	0	0	0	0
rs10063708.1	0	0	0	0
rs10063810	0	0	0	0
rs10063810.1	0	0	0	0
rs1006385	0	0	0	0
rs1006385.1	0	0	0	0
rs10064004	0	0	0	0
rs10064004.1	0	0	0	0
rs10064067	0	0	0	0
rs10064067.1	0	0	0	0
rs10064104	0	0	0	0
rs10064104.1	0	0	0	0
rs10064163	0	0	0	0
rs10064163.1	0	0	0	0
rs1006418	0	0	0	0
rs1006418.1	0	0	0	0
rs10064445	0	0	0	0
rs10064445.1	0	0	0	0
rs1006467	0	0	0	0
rs1006467.1	0	0	0	0
rs1006470	0	0	0	0
rs1006470.1	0	0	0	0
rs10064702	0	0	0	0
rs10064702.1	0	0	0	0
rs1006472	0	0	0	0
rs1006472.1	0	0	0	0
rs1006482	0	0	0	0
rs1006482.1	0	0	0	0
rs1006489	0	0	0	0
rs1006489.1	0	0	0	0
rs10064936	0	0	0	0
rs10064936.1	0	0	0	0
rs1006496	0	0	0	0
rs1006496.1	0	0	0	0
rs10065052	0	0	0	0
rs10065052.1	0	0	0	0
rs10065084	0	0	0	0
rs10065084.1	0	0	0	0
rs1006514	0	0	0	0
rs1006514.1	0	0	0	0
rs10065182	0	0	0	0
rs10065182.1	0	0	0	0
rs10065220	0	0	0	0
rs10065220.1	0	0	0	0
rs10065639	0	0	0	0
rs10065639.1	0	0	0	0
rs10065655	0	0	0	0
rs10065655.1	0	0	0	0
rs10065659	0	0	0	0
rs10065659.1	0	0	0	0
rs1006566	0	0	0	0
rs1006566.1	0	0	0	0
rs1006575	0	0	0	-0.00557424
rs1006575.1	0	0	0	-0.00399223
rs1006584	0	0	0	0
rs1006584.1	0	0	0	0
rs10065846	0	0	0	0
rs10065846.1	0	0	0	0
rs10065856	0	0	0	0
rs10065856.1	0	0	0	0
rs10065876	0	0	0	0
rs10065876.1	0	0	0	0
rs1006588	0	0	0	0
rs1006588.1	0	0	0	0
rs10066063	0	0	0	0
rs10066063.1	0	0	0	0
rs1006609	0	0	0	0
rs1006609.1	0	0	0	0
rs10066407	0	0	0	0
rs10066407.1	0	0	0	0
rs1006644	0	0	0	0
rs1006644.1	0	0	0	0
rs1006656	0	0	0	0
rs1006656.1	0	0	0	0
rs10066593	0	0	0	0
rs10066593.1	0	0	0	0
rs10066631	0	0	0	0
rs10066631.1	0	0	0	0
rs10066638	0	0	0	0
rs10066638.1	0	0	0	0
rs1006679	0	0	0	0
rs1006679.1	0	0	0	0
rs10066976	0	0	0	0
rs10066976.1	0	0	0	0
rs1006703	0	0	0	0
rs1006703.1	0	0	0	0
rs10067065	0	0	0	0
rs10067065.1	0	0	0	0
rs10067069	0	0	0	0
rs10067069.1	0	0	0	0
rs10067096	0	0	0	0
rs10067096.1	0	0	0	0
rs1006718	0	0	0	0
rs1006718.1	0	0	0	0
rs10067218	0	0	0	0
rs10067218.1	0	0	0	0
rs1006780	0	0	0	0
rs1006780.1	0	0	0	0
rs10067813	0	0	0	0
rs10067813.1	0	0	0	0
rs1006796	0	0	0	0
rs1006796.1	0	0	0	0
rs1006799	0	0	0	0
rs1006799.1	0	0	0	0
rs1006802	0	0	0	0
rs1006802.1	0	0	0	0
rs10068159	0	0	0	0
rs10068159.1	0	0	0	0
rs10068178	0	0	0	0
rs10068178.1	0	0	0	0
rs1006818	0	0	0	0
rs1006818.1	0	0	0	0
rs10068363	0	0	0	0
rs10068363.1	0	0	0	0
rs10068615	0	0	0	0
rs10068615.1	0	0	0	0
rs1006863	0	0	0	0
rs1006863.1	0	0	0	0
rs10068728	0	0	0	0
rs10068728.1	0	0	0	0
rs1006888	0	0	0	0
rs1006888.1	0	0	0	0
rs10068900	0	0	0	0
rs10068900.1	0	0	0	0
rs1006891	0	0	0	0
rs1006891.1	0	0	0	0
rs10068915	0	0	0	0
rs10068915.1	0	0	0	0
rs10068999	0	0	0	0
rs10068999.1	0	0	0	0
rs1006920	0	0	0	0
rs1006920.1	0	0	0	0
rs10069201	0	0	0	0
rs10069201.1	0	0	0	0
rs10069222	0	0	0	0
rs10069222.1	0	0	0	0
rs1006932	0	0	0	0
rs1006932.1	0	0	0	0
rs10069397	0	0	0	0
rs10069397.1	0	0	0	0
rs10069450	0	0	0	0
rs10069450.1	0	0	0	0
rs10069451	0	0	0	0
rs10069451.1	0	0	0	0
rs1006957	0	0	0	0
rs1006957.1	0	0	0	0
rs10069900	0	0	0	0
rs10069900.1	0	0	0	0
rs1007018	0	0	0	0
rs1007018.1	0	0	0	0
rs10070196	0	0	0	0
rs10070196.1	0	0	0	0
rs10070224	0	0	0	0
rs10070224.1	0	0	0	0
rs10070267	0	0	0	0
rs10070267.1	0	0	0	0
rs1007035	0	0	0	0
rs1007035.1	0	0	0	0
rs10070379	0	0	0	0
rs10070379.1	0	0	0	0
rs10070622	0	0	0	0
rs10070622.1	0	0	0	0
rs10070855	0	0	0	0
rs10070855.1	0	0	0	0
rs10070958	0	0	0	0
rs10070958.1	0	0	0	0
rs1007096	0	0	0	0
rs1007096.1	0	0	0	0
rs10071021	0	0	0	0
rs10071021.1	0	0	0	0
rs1007119	0	0	0	0
rs1007119.1	0	0	0	0
rs10071371	0	0	0	0
rs10071371.1	0	0	0	0
rs1007143	0	0	0	0
rs1007143.1	0	0	0	0
rs1007177	0	0	0	0
rs1007177.1	0	0	0	0
rs10071778	0	0	0	0
rs10071778.1	0	0	0	0
rs10071835	0	0	0	0
rs10071835.1	0	0	0	0
rs10071838	0	0	0	0
rs10071838.1	0	0	0	0
rs10071841	0	0	0	0
rs10071841.1	0	0	0	0
rs10072	0	0	0	0
rs10072.1	0	0	0	0
rs10072077	0	0	0	0
rs10072077.1	0	0	0	0
rs1007216	0	0	0	0
rs1007216.1	0	0	0	0
rs10072175	0	0	0	0
rs10072175.1	0	0	0	0
rs10072264	0	0	0	0
rs10072264.1	0	0	0	0
rs1007234	0	0	0	0
rs1007234.1	0	0	0	0
rs1007241	0	0	0	0
rs1007241.1	0	0	0	0
rs1007250	0	0	0	0
rs1007250.1	0	0	0	0
rs1007251	0	0	0	0
rs1007251.1	0	0	0	0
rs10072558	0	0	0	0
rs10072558.1	0	0	0	0
rs1007266	0	0	0	0
rs1007266.1	0	0	0	0
rs1007271	0	0	0	0
rs1007271.1	0	0	0	0
rs1007272	0	0	0	0
rs1007272.1	0	0	0	0
rs1007274	0	0	0	0
rs1007274.1	0	0	0	0
rs10072872	0	0	0	0
rs10072872.1	0	0	0	0
rs10072933	0	0	0	0
rs10072933.1	0	0	0	0
rs1007298	0	0	0	0
rs1007298.1	0	0	0	0
rs1007308	0	0	0	0
rs1007308.1	0	0	0	0
rs10073441	0	0	0	0
rs10073441.1	0	0	0	0
rs1007349	0	0	0	0
rs1007349.1	0	0	0	0
rs1007358	0	0	0	0
rs1007358.1	0	0	0	0
rs10073644	0	0	0	0
rs10073644.1	0	0	0	0
rs1007368	0	0	0	0
rs1007368.1	0	0	0	0
rs10073922	0	0	0	0
rs10073922.1	0	0	0	0
rs10074004	0	0	0	0
rs10074004.1	0	0	0	0
rs1007407	0	0	0	0
rs1007407.1	0	0	0	0
rs10074260	0	0	0	0
rs10074260.1	0	0	0	0
rs10074377	0	0	0	0
rs10074377.1	0	0	0	0
rs10074473	0	0	0	0
rs10074473.1	0	0	0	0
rs1007465	0	0	0	0
rs1007465.1	0	0	0	0
rs1007471	0	0	0	0
rs1007471.1	0	0	0	0
rs1007475	0	0	0	0
rs1007475.1	0	0	0	0
rs10074809	0	0	0	0
rs10074809.1	0	0	0	0
rs10075150	0	0	0	0
rs10075150.1	0	0	0	0
rs1007518	0	0	0	0
rs1007518.1	0	0	0	0
rs10075380	0	0	0	0
rs10075380.1	0	0	0	0
rs10075397	0	0	0	0
rs10075397.1	0	0	0	0
rs10075449	0	0	0	0
rs10075449.1	0	0	0	0
rs10075503	0	0	0	0
rs10075503.1	0	0	0	0
rs10075522	0	0	0	0
rs10075522.1	0	0	0	0
rs10075639	0	0	0	0
rs10075639.1	0	0	0	0
rs10075878	0	0	0	0
rs10075878.1	0	0	0	0
rs10075910	0	0	0	0
rs10075910.1	0	0	0	0
rs10075972	0	0	0	0
rs10075972.1	0	0	0	0
rs1007602	0	0	0	0
rs1007602.1	0	0	0	0
rs10076178	0	0	0	0
rs10076178.1	0	0	0	0
rs10076204	0	0	0	0
rs10076204.1	0	0	0	0
rs1007637	0	0	0	0
rs1007637.1	0	0	0	0
rs10076429	0	0	0	0
rs10076429.1	0	0	0	0
rs10076544	0	0	0	0
rs10076544.1	0	0	0	0
rs10076568	0	0	0	0
rs10076568.1	0	0	0	0
rs1007657	0	0	0	0
rs1007657.1	0	0	0	0
rs10076619	0	0	0	0
rs10076619.1	0	0	0	0
rs10076986	0	0	0	0
rs10076986.1	0	0	0	0
rs10077001	0	0	0	0
rs10077001.1	0	0	0	0
rs10077166	0	0	0	0
rs10077166.1	0	0	0	0
rs10077199	0	0	0	0
rs10077199.1	0	0	0	0
rs10077241	0	0	0	0
rs10077241.1	0	0	0	0
rs1007729	0	0	0	0
rs1007729.1	0	0	0	0
rs1007750	0	0	0	0
rs1007750.1	0	0	0	0
rs10077531	0	0	0	0
rs10077531.1	0	0	0	0
rs10077624	0	0	0	0
rs10077624.1	0	0	0	0
rs10077711	0	0	0	0
rs10077711.1	0	0	0	0
rs10077726	0	0	0	0
rs10077726.1	0	0	0	0
rs10077775	0	0	0	0
rs10077775.1	0	0	0	0
rs1007779	0	0	0	0
rs1007779.1	0	0	0	0
rs10077950	0	0	0	0
rs10077950.1	0	0	0	0
rs1007797	0	0	0	0
rs1007797.1	0	0	0	0
rs10078088	0	0	0	0
rs10078088.1	0	0	0	0
rs10078091	0	0	0	0
rs10078091.1	0	0	0	0
rs1007813	0	0	0	0
rs1007813.1	0	0	0	0
rs10078330	0	0	0	0
rs10078330.1	0	0	0	0
rs1007838	0	0	0	0
rs1007838.1	0	0	0	0
rs1007841	0	0	0	0
rs1007841.1	0	0	0	0
rs10078721	0	0	0	0
rs10078721.1	0	0	0	0
rs1007890	0	0	0	0
rs1007890.1	0	0	0	0
rs1007893	0	0	0	0
rs1007893.1	0	0	0	0
rs1007916	0	0	0	0
rs1007916.1	0	0	0	0
rs1007934	0	0	0	0
rs1007934.1	0	0	0	0
rs1007941	0	0	0	0
rs1007941.1	0	0	0	0
rs10079450	0	0	0	0
[truncated: 257,975+ more rows]

## Sheet: C
Kegg_Orthology	Prevalence	Proportion	SCCA_Weight_Genes_Component1	SCCA_Weight_Genes_Component2
K00001	240	1	0	0
K00001,K00008	157	0.654167	0	0
K00001,K00043,K00086,K17067,K04072,K13954	128	0.533333	0	0
K00001,K00098,K00148,K00008,K00121,K18369	202	0.841667	0	0
K00002	234	0.975	0	0
K00002,K00001	96	0.4	0	0
K00002,K00100,K08325	235	0.979167	0	0
K00003	131	0.545833	0	0
K00003,K06862	100	0.416667	0	0
K00004	227	0.945833	0	0
K00004,K00001,K00344,K00008,K00121,K17818	158	0.658333	0	0
K00004,K00001,K00344,K00008,K08322,K17818	88	0.366667	0	0
K00004,K00008	237	0.9875	0	0
K00004,K00094	101	0.420833	0	0
K00004,K05351,K00008	60	0.25	0.0233844	0
K00004,K17818,K00008	151	0.629167	0	0
K00005	240	1	0	0
K00005,K00096	178	0.741667	0	0
K00005,K08317	240	1	0	0
K00005,K08317,K00001	234	0.975	0	0
K00006	32	0.133333	0	0
K00007,K00041,K00040,K00045	30	0.125	0	0
K00008	240	1	0	0
K00008,K02796	22	0.0916667	0	0
K00009	239	0.995833	0	0
K00010	240	1	0	0
K00010,K00118	230	0.958333	0	0
K00010,K03631	57	0.2375	0	0.0206542
K00010,K09949	168	0.7	0	0
K00010,K13018	44	0.183333	0	0.263953
K00010,K13327,K00118	112	0.466667	0	0
K00010,K16043	219	0.9125	0	0
K00010,K16044	67	0.279167	0	0
K00010,K18067,K00118,K13016,K13020	201	0.8375	0	0
K00011	239	0.995833	0	0
K00011,K00002	129	0.5375	0	0
K00011,K06222	116	0.483333	0	0
K00011,K06222,K17743,K00002	93	0.3875	0	0
K00011,K17743,K00002	236	0.983333	0	0
K00012	240	1	0	0
K00012,K02474	156	0.65	0	0
K00013	210	0.875	0	0
K00013,K15509	240	1	0	0
K00014	234	0.975	0	0
K00015	68	0.283333	0	0
K00016	240	1	0	0
K00018	240	1	0	0
K00018,K00058	240	1	0	0
K00018,K00058,K00015	231	0.9625	0	0
K00018,K00090,K00058,K00015	49	0.204167	0	0
K00018,K00090,K00058,K03778	187	0.779167	0	0
K00018,K00090,K03778	34	0.141667	0	0
K00018,K01191	38	0.158333	0	0
K00018,K03778	191	0.795833	0	0
K00018,K03778,K00058	240	1	0	0
K00018,K11755,K01496	109	0.454167	0	0
K00019	164	0.683333	0	0
K00019,K00034,K07535,K00059	117	0.4875	0	0
K00019,K00034,K07535,K00059,K18337	78	0.325	0	0
K00019,K00034,K07535,K19548,K00059	178	0.741667	0	0
K00019,K00034,K19548,K00046,K00059	30	0.125	0	0
K00019,K00034,K19548,K00059,K03366	92	0.383333	0	0
K00019,K00046	100	0.416667	0	0
K00019,K07001,K00046	112	0.466667	0	0
K00019,K08319,K00020,K00042	144	0.6	0	0
K00019,K18333,K00059	79	0.329167	0	0
K00019,K19548,K00059	63	0.2625	0	0
K00019,K19548,K00059,K03793	57	0.2375	0	0
K00020	173	0.720833	0	0
K00021	35	0.145833	0	0
K00024	240	1	0	0
K00024,K00016	240	1	0	0
K00024,K01644	238	0.991667	0	0
K00024,K03668,K09914	35	0.145833	0	0
K00024,K03710	79	0.329167	0	0
K00024,K03710,K02043,K05836	80	0.333333	0	0
K00025	30	0.125	0.124379	0
K00026	31	0.129167	0	0
K00027,K00029	240	1	0	0
K00027,K00029,K00028	240	1	0.0348338	0
K00027,K07139	25	0.104167	0	0
K00029	240	1	0	0
K00029,K00027,K22212	128	0.533333	0	0
K00030	45	0.1875	0	0
K00031	240	1	0	0
K00033	240	1	0	0
K00034	228	0.95	0	0
K00034,K00046	128	0.533333	0	0
K00034,K00059	209	0.870833	0	0
K00034,K00059,K00038,K18009	72	0.3	0	0
K00034,K00059,K03366	77	0.320833	0	0
K00034,K00059,K18009	162	0.675	0	0
K00034,K00059,K18337	167	0.695833	0	0
K00034,K00065,K00046,K00059	53	0.220833	0	0
K00034,K00065,K00059	36	0.15	0	0
K00034,K03366	171	0.7125	0	0
K00034,K07535,K00059	123	0.5125	0	0
K00034,K07535,K00059,K00038,K18009	28	0.116667	0	0
K00034,K07535,K00059,K03366	115	0.479167	0	0
K00034,K07535,K03366,K00059	34	0.141667	0	0
K00034,K17754,K00059,K00038	43	0.179167	0	0
K00036	240	1	0	0
K00038	88	0.366667	0	0
K00040,K00009	142	0.591667	0	0
K00040,K00045	139	0.579167	0	0
K00041	228	0.95	0	0
K00041,K00040	240	1	0	0
K00041,K00040,K00009,K00045	204	0.85	0	0
K00041,K00040,K00045	38	0.158333	0	0
K00042	240	1	0	0
K00042,K00020	240	1	0	0
K00042,K08318	111	0.4625	0	0
K00042,K08318,K00020	103	0.429167	0	0
K00042,K08319,K08318	56	0.233333	0	0
K00043,K00086,K17067,K13954,K00001	142	0.591667	0	0
K00043,K08679,K01784	118	0.491667	0	0
K00045,K00009	202	0.841667	0	0
K00046	240	1	0	0
K00046,K00059	33	0.1375	0	0
K00046,K18009	240	1	0	0
K00048	240	1	0	0
K00048,K00001	94	0.391667	0	0
K00048,K00001,K00043,K00086,K00217,K17067,K13954	28	0.116667	0	0
K00048,K00001,K00043,K00086,K13921,K17067,K13954	126	0.525	0	0
K00048,K00001,K00086,K13921,K04072,K13954	152	0.633333	0	0
K00048,K00001,K13921,K04022,K04072,K13954	32	0.133333	0	0
K00048,K00001,K19954,K04022,K04072,K13954	52	0.216667	0	0
K00048,K04072	230	0.958333	0	0
K00048,K04072,K13954	235	0.979167	0	0
K00048,K04072,K13954,K04022	34	0.141667	0	0
K00048,K13954	238	0.991667	0	0
K00048,K13954,K00001	29	0.120833	0	0
K00049	23	0.0958333	0	0
K00050,K11529	240	1	0	0
K00052	231	0.9625	0	0
K00052,K00030	138	0.575	0	0
K00052,K00030,K00031	240	1	0	0
K00052,K17750	239	0.995833	0	0
K00053	240	1	0	0
K00054,K00021	197	0.820833	0	0
K00055,K00001	71	0.295833	0	0
K00055,K00001,K00121	44	0.183333	0	0
K00055,K00121	43	0.179167	0	0
K00057	240	1	0	0
K00057,K10009	66	0.275	0	0
K00058	240	1	0	0
K00058,K00015	225	0.9375	0	0
K00058,K00831	45	0.1875	0	0.0708466
K00058,K03977	240	1	0	0
K00058,K04496	63	0.2625	0	0
K00058,K12906	43	0.179167	0	0
K00059	240	1	0	0
K00059,K00023	166	0.691667	0	0
K00059,K00038	188	0.783333	0	0
K00059,K00038,K00046	153	0.6375	0	0
K00059,K00038,K17745	41	0.170833	0	0
K00059,K00038,K18009	205	0.854167	0	0
K00059,K00038,K18337	28	0.116667	0	0
K00059,K00046	180	0.75	0	0
K00059,K03366	129	0.5375	0	0
K00059,K03826	94	0.391667	0	0
K00059,K07124	57	0.2375	0	0
K00059,K07766	30	0.125	0	0.0256911
K00059,K18009	213	0.8875	0	0
K00060	32	0.133333	0	0
K00060,K00001,K00008	232	0.966667	0	0
K00060,K00004,K00001,K00008	157	0.654167	0	0
K00060,K00004,K00098,K00008,K05351,K08322	95	0.395833	0	0
K00060,K00004,K00639,K00008	27	0.1125	0	0
K00060,K00008	121	0.504167	0	0
K00060,K00094,K00008	102	0.425	0	0
K00060,K00639	210	0.875	0	0
K00060,K00639,K00008	239	0.995833	0	0
K00060,K00639,K05351	87	0.3625	0	0
K00064	238	0.991667	0	0
K00064,K07079	53	0.220833	0	0
K00065	161	0.670833	0	0
K00065,K00046	225	0.9375	0	0
K00065,K00046,K00059	171	0.7125	0	0
K00065,K00059	240	1	0	0
K00065,K00059,K00046	111	0.4625	0.00104642	0
K00065,K03308	89	0.370833	0	0
K00065,K03366,K00038	98	0.408333	0	0
K00065,K08081	36	0.15	0	0
K00066	143	0.595833	0	0
K00067	240	1	0	0
K00068	229	0.954167	0	0
K00068,K00034,K00059	193	0.804167	0	0
K00068,K00046,K00059	224	0.933333	0	0
K00068,K00059	239	0.995833	0	0
K00068,K00059,K00023	54	0.225	0	0
K00068,K00059,K03366	166	0.691667	0	0
K00068,K03366	43	0.179167	0	0
K00068,K19548,K00059,K03366	66	0.275	0	0
K00069,K00046,K00059	57	0.2375	0	0
K00073	163	0.679167	0	0
K00073,K08092	115	0.479167	0	0
K00073,K13574	128	0.533333	0	0
K00073,K13574,K16844	120	0.5	0	0
K00074	240	1	0	0
K00074,K07516,K01782	53	0.220833	0	0
K00075	240	1	0	0
K00076	143	0.595833	0	0
K00076,K00059,K15869,K00046	51	0.2125	0	0
K00076,K00059,K15869,K03366	131	0.545833	0	0
K00076,K00059,K15869,K18009	240	1	0	0
K00076,K18337	30	0.125	0	0
K00077	240	1	0	0
K00077,K16785	37	0.154167	0	0
K00082	239	0.995833	0	0
K00086,K00001	240	1	0	0
K00086,K00001,K13868	224	0.933333	0	0
K00086,K00048,K00001	183	0.7625	0	0
K00086,K00048,K04072,K13954	68	0.283333	0	0
K00086,K00048,K13954,K00001	126	0.525	0	0
K00086,K04072	47	0.195833	0	0
K00086,K04072,K13921	85	0.354167	0	0
K00086,K04072,K13954	86	0.358333	0	0
K00086,K04072,K13954,K00001	233	0.970833	0	0
K00086,K07482	130	0.541667	0	0
K00086,K13954	101	0.420833	0	0
K00086,K13954,K00001	224	0.933333	0	0
K00086,K17067,K13954,K00001	114	0.475	0	0
K00086,K17067,K19954,K13954,K00001	168	0.7	0	0
K00086,K19954,K00001,K00217	240	1	0	0
K00086,K19954,K04072,K13954,K00001	84	0.35	0	0
K00087	240	1	0	0
K00087,K04108	99	0.4125	0	0
K00087,K04108,K11177	54	0.225	0	0
K00087,K07141	240	1	0	0
K00087,K07141,K02019	32	0.133333	0	0.0391736
K00087,K07141,K09994	81	0.3375	0	0
K00087,K07402	240	1	0	0
K00087,K07402,K07141	111	0.4625	0	0
K00087,K11177,K12528	117	0.4875	0	0
K00087,K12528	240	1	0	0
K00088	240	1	0	0
K00090,K00032,K00015,K18916	140	0.583333	0	0
K00090,K00058,K00015	216	0.9	0	0
K00090,K00058,K00050,K00015,K03778	99	0.4125	0	0
K00090,K03778	53	0.220833	0	0
K00090,K03778,K00058	40	0.166667	0	0
K00090,K03778,K05881	31	0.129167	0	0
K00091	240	1	0	0
K00091,K01784,K18981	24	0.1	0	0.0608595
K00091,K22320	69	0.2875	0	0
K00094,K00008	240	1	0	0
K00094,K17195,K00008	38	0.158333	0	0
K00096	240	1	0.0198321	0
K00097	240	1	0	0
K00098	140	0.583333	0	0
K00098,K00060,K00639	38	0.158333	0	0
K00098,K08322,K00004,K05351,K00008	96	0.4	0	0
K00098,K18369,K00001	74	0.308333	0	0
K00099	240	1	0	0
K00101	126	0.525	0	0
K00102	164	0.683333	0	0
K00102,K00104,K00803	230	0.958333	0	0
K00104	160	0.666667	0	0
K00104,K00102	239	0.995833	0	0
K00104,K00102,K03777	58	0.241667	0	0
K00104,K00102,K06911,K18930	239	0.995833	0	0
K00104,K00803,K03777	56	0.233333	0	0
K00104,K03777	240	1	0	0
K00104,K16422,K00101	151	0.629167	0	0
K00104,K18930	51	0.2125	0	0
K00104,K18930,K03777	148	0.616667	0	0
K00105,K00111	156	0.65	0	0
K00106,K13482,K13481	147	0.6125	0	0
K00108	120	0.5	0	0
K00111	239	0.995833	0	0
K00111,K00112	31	0.129167	0	0
K00111,K03153	240	1	0	0
K00112	237	0.9875	0	0
K00113	225	0.9375	0	0
K00113,K00112	40	0.166667	0	0
K00113,K03390	99	0.4125	0	0
K00116	147	0.6125	0	0
K00117	151	0.629167	0	0
K00117,K05358	26	0.108333	0	0
K00118	240	1	0	0
K00121	228	0.95	0	0
K00121,K00004,K00008	229	0.954167	0	0
K00121,K00148,K00004,K18369	34	0.141667	0	0
K00121,K00148,K00004,K18369,K00008	51	0.2125	0	0
K00121,K00148,K18369,K00008	98	0.408333	0	0
K00121,K18369,K00148	174	0.725	0	0
K00121,K18369,K00148,K00008	240	1	0	0
K00122,K00335	80	0.333333	0	0
K00122,K08352	133	0.554167	0	0
K00122,K12830	32	0.133333	0	0
K00123	215	0.895833	0	0
K00123,K00266	84	0.35	0	0
K00123,K00335,K00266	147	0.6125	0	0
K00123,K02567,K00372	28	0.116667	0	0
K00123,K05299	239	0.995833	0	0
K00123,K05299,K00336	158	0.658333	0	0
K00123,K22015	217	0.904167	0	0
K00123,K22015,K00372	38	0.158333	0	0
K00124	212	0.883333	0	0
K00124,K00335	44	0.183333	0	0
K00124,K07307	113	0.470833	0	0
K00125	98	0.408333	0	0
K00127	229	0.954167	0	0
K00127,K08350	84	0.35	0	0
K00128	238	0.991667	0	0
K00128,K00129	159	0.6625	0	0
K00128,K00129,K00154	127	0.529167	0	0
K00128,K00130	191	0.795833	0	0
K00128,K00130,K10217,K09472	49	0.204167	0	0
K00128,K00131	109	0.454167	0	0
K00128,K00135	24	0.1	0	0
K00128,K00135,K00130	27	0.1125	0	0
K00128,K00138	165	0.6875	0	0
K00128,K00138,K09472,K00130	25	0.104167	0	0
K00128,K00140	88	0.366667	0	0
K00128,K00146	58	0.241667	0	0
K00128,K00151,K00146,K10217	210	0.875	0	0
K00128,K00151,K00146,K10217,K00130	212	0.883333	0	0
K00128,K00154	240	1	0	0
K00128,K00294,K13821	237	0.9875	0	0
K00128,K06447	121	0.504167	0	0
K00128,K18370,K00138	123	0.5125	0	0
K00128,K19700,K00130	131	0.545833	0	0
K00128,K21802,K00131	39	0.1625	0	0
K00133	240	1	0	0
K00133,K15017	103	0.429167	0	0
K00134	240	1	0	0
K00134,K01803	34	0.141667	0	0
K00134,K03472	192	0.8	0	0
K00134,K10705	52	0.216667	0	0
K00135	201	0.8375	0	0
K00135,K00131	235	0.979167	0	0
K00135,K07248	26	0.108333	0	0
K00135,K07250,K00823	84	0.35	0	0
K00135,K07250,K14268,K00823	235	0.979167	0	0
K00135,K08324	135	0.5625	0	0
K00137,K00130,K00053	112	0.466667	0	0
K00140	235	0.979167	0	0
K00143,K03367	43	0.179167	0	0
K00145	240	1	0	0
K00147	240	1	0	0
K00150	161	0.670833	0	0
K00150,K00134	132	0.55	0	0
K00151,K10217	43	0.179167	0	0
K00158,K00156	232	0.966667	0	0
K00158,K01652,K00156	238	0.991667	0	0
K00158,K18288,K00156	187	0.779167	0	0
K00161	224	0.933333	0	0
K00161,K21416	239	0.995833	0	0
K00162	64	0.266667	0	0
K00162,K11381	233	0.970833	0	0
K00162,K21417	140	0.583333	0	0
K00162,K21417,K11381	237	0.9875	0	0
K00163	158	0.658333	0	0
K00164,K01616	224	0.933333	0	0
K00166,K00161	33	0.1375	0	0
K00167,K00162,K11381	121	0.504167	0	0
K00167,K00162,K21417,K11381	122	0.508333	0	0
K00169	240	1	0	0
K00169,K00381	35	0.145833	0	0
K00169,K18355	171	0.7125	0	0
K00170	239	0.995833	0	0
K00170,K00169	75	0.3125	0	0
K00170,K00175	88	0.366667	0	0
K00170,K03737	83	0.345833	0	0
K00170,K18356	204	0.85	0	0
K00170,K19071	103	0.429167	0	0
K00171	240	1	0	0
K00171,K00169	60	0.25	0	0
K00171,K00188	101	0.420833	0	0
K00171,K18358	90	0.375	0	0
K00172	121	0.504167	0	0
K00172,K00171	36	0.15	0	0
K00172,K00171,K00177	32	0.133333	0	0
K00172,K00177	194	0.808333	0	0
K00172,K00177,K18357	240	1	0	0
K00172,K00189	149	0.620833	0	0
K00174	240	1	0	0
K00175	240	1	0	0
K00176	240	1	0	0
K00176,K00188	50	0.208333	0	0
K00177	240	1	0	0
K00177,K00180	50	0.208333	0	0
K00179	240	1	0	0
K00179,K04090	225	0.9375	0	0
K00180	240	1	0	0
K00183	117	0.4875	0	0
K00184	221	0.920833	0	0
K00184,K00124	216	0.9	0	0
K00184,K00124,K07311,K07307,K08353,K16293	39	0.1625	0	0
K00184,K00124,K08358	134	0.558333	0	0
K00185	231	0.9625	0	0
K00186	99	0.4125	0	0
K00186,K00174	240	1	0	0
K00186,K00176,K00174	219	0.9125	0	0
K00187	99	0.4125	0	0
K00187,K00175	240	1	0	0
K00187,K03737,K00381,K00175	50	0.208333	0	0
K00188	94	0.391667	0	0
K00194	238	0.991667	0	0
K00196	239	0.995833	0	0
K00197	238	0.991667	0	0
K00198	240	1	0	0
K00200	103	0.429167	0	0
K00201	103	0.429167	0	0
K00201,K00203	99	0.4125	0	0
K00202	103	0.429167	0	0
K00204	100	0.416667	0	0
K00204,K00395	72	0.3	0	0
K00205	105	0.4375	0	0
K00208	236	0.983333	0	0
K00208,K11611	237	0.9875	0	0
K00209	240	1	0	0
K00209,K00957	36	0.15	0	0.0909434
K00210	240	1	0	0
K00214	27	0.1125	0	0
K00215	238	0.991667	0	0
K00215,K21672	240	1	0	0
K00216	132	0.55	0	0
K00218	240	1	0	0
K00219	240	1	0	0
K00220,K00210,K00800	240	1	0	0
K00220,K04517,K14170,K00210,K00800,K15226	50	0.208333	0	0
K00226	240	1	0	0
K00226,K00254	240	1	0	0
K00226,K00254,K17723	133	0.554167	0	0
K00226,K02823,K00254,K17828	60	0.25	0	0
K00226,K17723	56	0.233333	0	0
K00226,K17828	70	0.291667	0	0
K00226,K17828,K00254,K17723	105	0.4375	0	0
K00228	123	0.5125	0	0
K00228,K02495	159	0.6625	0	0
K00230	240	1	0	0
K00230,K00609	92	0.383333	0	0
K00231	234	0.975	0	0
K00234	46	0.191667	0	0
K00235	30	0.125	0	0
K00239	237	0.9875	0	0
K00239,K00242	219	0.9125	0	0
K00239,K00242,K00244	116	0.483333	0	0
K00239,K00244	240	1	0	0
K00239,K00244,K18556	58	0.241667	0	0
K00239,K00245,K00240	35	0.145833	0	0
K00239,K00278	240	1	0	0
K00239,K00278,K00394	27	0.1125	0	0
K00239,K00394	136	0.566667	0	0
K00239,K18209	159	0.6625	0	0
K00239,K18209,K00394	121	0.504167	0	0
K00240	240	1	0	0
K00240,K00245	240	1	0	0
K00240,K01613,K00239	117	0.4875	0	0
K00241	240	1	0	0
K00241,K00242	128	0.533333	0	0
K00241,K03389	136	0.566667	0	0
K00243	240	1	0	0
K00244	240	1	0	0
K00244,K16051	94	0.391667	0	0
K00246	209	0.870833	0	0
K00247	140	0.583333	0	0
K00248	240	1	0	0
K00248,K07124	71	0.295833	0	0
K00248,K18244	113	0.470833	0	0
K00248,K19333	124	0.516667	0	0
K00248,K20143	100	0.416667	0	0
K00248,K22430	213	0.8875	0	0
K00249	192	0.8	0	0
K00249,K00248	240	1	0	0
K00249,K00248,K00257,K20035	218	0.908333	0	0
K00249,K00248,K09478,K16173	42	0.175	0	0
K00249,K00248,K11410,K00257	122	0.508333	0	0
K00249,K00248,K11410,K18244,K00257	118	0.491667	0	0
K00249,K00248,K16173	47	0.195833	0	0
K00249,K00248,K18244	41	0.170833	0	0
K00249,K00253,K11731,K00255	86	0.358333	0	0
K00249,K00257	63	0.2625	0	0
K00249,K08297	119	0.495833	0	0
K00249,K18244	86	0.358333	0	0
K00249,K20035	214	0.891667	0	0
K00252,K01897,K12507,K04116,K00800	122	0.508333	0	0
K00252,K12507,K04116,K00800	163	0.679167	0	0
K00253	60	0.25	0	0
K00254	32	0.133333	0	0
K00259	75	0.3125	0	0
K00259,K00298	240	1	0	0
K00261	144	0.6	0	0
K00262	240	1	0	0
K00262,K00261	240	1	0	0
K00262,K00261,K00260	240	1	0	0
K00263,K00262,K00261,K00260	121	0.504167	0	0
K00263,K00270,K00271	63	0.2625	0	0
K00265	240	1	0	0
K00266	240	1	0	0
K00266,K00264	79	0.329167	0	0
K00266,K03388	73	0.304167	0	0
K00273	236	0.983333	0	0
K00275	240	1	0	0
K00275,K01792	133	0.554167	0	0
K00276	62	0.258333	0	0
K00278	240	1	0	0
K00278,K00244	63	0.2625	0	0
K00278,K00767	133	0.554167	0	0
K00278,K02837	176	0.733333	0	0
K00281	180	0.75	0	0
K00281,K00282	37	0.154167	0	0
K00281,K00283	240	1	0	0
K00282	240	1	0	0
K00283	40	0.166667	0	0
K00284,K00265	240	1	0	0
K00284,K00265,K00264	144	0.6	0	0
K00285,K03153	206	0.858333	0	0
K00285,K19191,K03153	30	0.125	0	0
K00286	240	1	0	0
K00286,K02239	80	0.333333	0	0
K00286,K07461	187	0.779167	0	0
K00287	240	1	0	0
K00287,K01012	38	0.158333	0	0
K00287,K18590,K18589	121	0.504167	0	0
K00287,K18590,K18589,K18591	240	1	0	0
K00287,K18591	240	1	0	0
K00289,K00604	88	0.366667	0	0
K00290	240	1	0	0
K00294	93	0.3875	0	0
K00294,K13821	174	0.725	0	0
K00297	240	1	0	0
K00297,K00544,K00547	239	0.995833	0	0
K00297,K00547	235	0.979167	0	0
K00297,K00548	78	0.325	0	0
K00297,K00548,K00547	236	0.983333	0	0
K00297,K00703	25	0.104167	0	0
K00297,K01990,K00547	118	0.491667	0	0
K00297,K02341	181	0.754167	0	0
K00297,K08600	34	0.141667	0	0
K00297,K19701	32	0.133333	0	0.00024772
K00298	128	0.533333	0	0
K00299	122	0.508333	0	0
K00302	240	1	0	0
K00303	232	0.966667	0	0
K00303,K00301,K02846	130	0.541667	0	0
K00311	27	0.1125	0	0
K00311,K17830	60	0.25	0	0
K00313	227	0.945833	0.0461292	0
K00313,K00311	97	0.404167	0	0
K00318,K18318	229	0.954167	0	0
K00319	101	0.420833	0	0
K00320	112	0.466667	0	0
K00322,K00324	104	0.433333	0	0
K00322,K00382	118	0.491667	0	0
K00322,K17883,K00382	140	0.583333	0	0
K00324	232	0.966667	0	0
K00325	235	0.979167	0	0
K00330	205	0.854167	0	0
K00330,K03880	49	0.204167	0	0
K00330,K05574	240	1	0	0
K00331	240	1	0	0
K00331,K00330	138	0.575	0	0
K00331,K00330,K05574	66	0.275	0	0
K00331,K14088	235	0.979167	0	0
K00331,K14088,K15832	113	0.470833	0	0
K00332	211	0.879167	0	0
K00333	128	0.533333	0	0
K00333,K13378	240	1	0	0
K00333,K13380,K13378	116	0.483333	0	0
K00334	218	0.908333	0	0
K00334,K00127	116	0.483333	0	0
K00335	234	0.975	0	0
K00335,K00266	240	1	0	0
K00335,K00334	178	0.741667	0	0
K00335,K18331,K00124,K05587,K17998	28	0.116667	0	0
K00336	239	0.995833	0	0
K00337	226	0.941667	0	0
K00338	211	0.879167	0	0
K00338,K03615,K03941,K05580	56	0.233333	0	0
K00338,K03615,K05580	240	1	0	0
K00338,K03941	28	0.116667	0	0
K00338,K15831	188	0.783333	0	0
K00339	240	1	0	0
K00339,K00338,K03615,K05580	69	0.2875	0	0
K00339,K03878	70	0.291667	0	0
K00339,K05578	31	0.129167	0	0
K00340	240	1	0	0
K00340,K05576	239	0.995833	0	0
K00341	216	0.9	0	0
K00341,K00342,K05568	240	1	0	0
K00341,K05565	24	0.1	0	0
K00341,K05565,K12139	181	0.754167	0	0
K00341,K05565,K14086	110	0.458333	0	0
K00341,K05565,K14086,K12139,K05559	93	0.3875	0	0
K00341,K05577	240	1	0	0
K00342	240	1	0	0
K00342,K05568	40	0.166667	0	0
K00342,K12137	240	1	0	0
K00342,K12137,K05565	27	0.1125	0	0
K00342,K12137,K05568	31	0.129167	0	0
K00342,K12141,K05568	45	0.1875	0	0
K00342,K15863,K05568	64	0.266667	0	0
K00343	240	1	0	0
K00343,K05568	239	0.995833	0	0
K00343,K05573	35	0.145833	0	0
K00343,K12141,K05568	169	0.704167	0	0
K00344	236	0.983333	0	0
K00344,K00001	205	0.854167	0.0412685	0
K00344,K01953	240	1	0	0
K00344,K07119,K00001	96	0.4	0	0
K00346	240	1	0	0
K00347	240	1	0	0
K00348	240	1	0	0
K00349	240	1	0	0
K00349,K03613	166	0.691667	0	0
K00350	240	1	0	0
K00351	240	1	0	0
K00354	48	0.2	0	0
K00354,K00219	223	0.929167	0	0
K00354,K09461	192	0.8	0	0
K00354,K10797	40	0.166667	0	0
K00354,K10797,K00219	209	0.870833	0	0
K00355	232	0.966667	0	0
K00355,K11748	240	1	0	0
K00356,K00329	184	0.766667	0	0
K00356,K00710,K00329,K11599,K03953	29	0.120833	0	0
K00356,K02377,K00329,K19997,K01710,K01784,K05281	179	0.745833	0	0
K00362	214	0.891667	0	0
K00362,K00360	54	0.225	0	0
K00362,K00360,K22405	38	0.158333	0	0.0169689
K00362,K00529	33	0.1375	0	0
K00362,K00529,K12265	122	0.508333	0	0
K00362,K22405	204	0.85	0	0
K00363	102	0.425	0	0
K00364	168	0.7	0	0
K00364,K00088	210	0.875	0	0
K00366,K00392,K00381	240	1	0	0
K00366,K00392,K00381,K01011,K00441	32	0.133333	0	0
K00367,K00123	183	0.7625	0	0
K00367,K00123,K02567	89	0.370833	0	0
K00367,K00123,K05299	181	0.754167	0	0
K00367,K00123,K05299,K22015	194	0.808333	0.046115	0
K00367,K00123,K05299,K22015,K02567	119	0.495833	0	0
K00367,K00372	103	0.429167	0	0
K00367,K02567	218	0.908333	0	0
K00368	43	0.179167	0	0
K00371	172	0.716667	0	0
K00373	197	0.820833	0	0
K00374	160	0.666667	0	0
K00374,K00370	181	0.754167	0	0
K00375	240	1	0	0
K00375,K02624	122	0.508333	0	0
K00375,K03710,K05825	56	0.233333	0	0
K00375,K05825	240	1	0	0
K00375,K07718	60	0.25	0	0
K00375,K09766	68	0.283333	0	0
K00375,K18907	41	0.170833	0	0
K00375,K18907,K03710,K05825	123	0.5125	0.0610222	0
K00375,K18907,K03710,K16423,K05825	41	0.170833	0	0
K00375,K18907,K05825	160	0.666667	0	0
K00376	35	0.145833	0	0
K00380	240	1	0	0
K00380,K00381,K00174	33	0.1375	0	0
K00381	33	0.1375	0	0
K00382	240	1	0	0
K00382,K00383	154	0.641667	0	0
K00383	123	0.5125	0	0
K00384	240	1	0	0
K00384,K03387	240	1	0	0
K00384,K03429	78	0.325	0	0
K00384,K03671	240	1	0	0
K00384,K03671,K03672	180	0.75	0	0
K00384,K03671,K22345	33	0.1375	0	0
K00384,K03672	93	0.3875	0	0
K00384,K21567	102	0.425	0	0
K00384,K22182	31	0.129167	0	0
K00385	218	0.908333	0	0
K00387	130	0.541667	0	0
K00389	187	0.779167	0	0
K00390	240	1	0	0
K00390,K00059,K00957	105	0.4375	0	0
K00390,K00957	240	1	0	0
K00390,K03497	65	0.270833	0	0.0227553
K00392,K02355,K02981,K07151	30	0.125	0	0
K00392,K07112,K04085	40	0.166667	0	0
K00394	240	1	0	0
K00395	239	0.995833	0	0
K00399	103	0.429167	0	0
K00401	101	0.420833	0	0
K00402	104	0.433333	0	0
K00412	45	0.1875	0	0
K00425	240	1	0	0
K00425,K00426	177	0.7375	0	0
K00426	240	1	0	0
K00428	240	1	0	0
K00432	240	1	0	0
K00433	236	0.983333	0	0
K00433,K01055	196	0.816667	0	0
K00433,K01259	37	0.154167	0	0
K00433,K01259,K01055	237	0.9875	0	0
K00433,K01259,K08680	22	0.0916667	0	0
K00436	142	0.591667	0	0
K00436,K00830	36	0.15	0	0
K00436,K14126	102	0.425	0	0
K00437,K05922	113	0.470833	0	0
K00440	101	0.420833	0	0
K00441	239	0.995833	0	0
K00443,K00440	100	0.416667	0	0
K00443,K00441	42	0.175	0	0
K00450	174	0.725	0	0
K00457,K03786	64	0.266667	0	0
K00457,K16021,K03786	240	1	0	0
K00459	240	1	0	0
K00459,K02371	238	0.991667	0.102003	0
K00483,K14534	239	0.995833	0	0
K00484	113	0.470833	0	0
K00508	28	0.116667	0	0
K00510,K21480	63	0.2625	0	0
K00520	24	0.1	0	0.00796536
K00520,K00382	240	1	0	0
K00520,K00382,K00383	202	0.841667	0	0
K00520,K21739,K00382	70	0.291667	0	0
K00520,K21739,K00382,K00383	66	0.275	0	0
K00523	54	0.225	0	0
K00524,K00525,K00527	145	0.604167	0	0
K00525	240	1	0	0
K00525,K00527	49	0.204167	0	0
K00525,K21636,K00527	104	0.433333	0	0
K00526	240	1	0	0
K00527	215	0.895833	0	0
K00527,K05919	95	0.395833	0	0
K00528	240	1	0	0
K00528,K00266	229	0.954167	0	0
K00528,K02823	230	0.958333	0.0440107	0
K00528,K07720	29	0.120833	0	0
K00529	239	0.995833	0	0
K00529,K12265	67	0.279167	0	0
K00532	213	0.8875	0	0
K00532,K00123,K00266	231	0.9625	0	0
K00532,K00336	77	0.320833	0	0
K00532,K18332,K00336	238	0.991667	0	0
K00532,K18332,K17997,K00336	30	0.125	0	0
K00533	240	1	0	0
K00533,K00532	169	0.704167	0	0
K00533,K00532,K00336	88	0.366667	0	0
K00533,K00532,K18332,K00336,K18006,K06441	88	0.366667	0	0
K00533,K06281	112	0.466667	0	0
K00534	175	0.729167	0	0
K00537	240	1	0	0
K00537,K03088	152	0.633333	0	0
K00547	239	0.995833	0	0
K00547,K00548	82	0.341667	0	0
K00548	240	1	0	0
K00548,K14084	72	0.3	0	0
K00549	240	1	0	0
K00554,K00287,K01770	57	0.2375	0	0
K00554,K01770	240	1	0	0
K00554,K01972,K01770	81	0.3375	0	0
K00554,K02860	81	0.3375	0	0
K00555	117	0.4875	0	0
K00556,K03437	240	1	0	0
K00556,K03437,K03214	239	0.995833	0	0
K00557,K03215	240	1	0	0
K00557,K06400,K03215	27	0.1125	0	0
K00558	240	1	0	0
K00558,K00571	212	0.883333	0	0
K00558,K00571,K07317	240	1	0	0
K00558,K17398	193	0.804167	0	0
K00560	240	1	0	0
K00560,K00773	24	0.1	0	0
K00560,K01271	240	1	0	0
K00561	232	0.966667	0	0
K00561,K02528	28	0.116667	0	0.00693082
K00563	240	1	0	0
K00563,K00571	240	1	0	0
K00563,K18162,K02169	51	0.2125	0	0
K00564	240	1	0	0
K00564,K11391	122	0.508333	0	0
K00565	30	0.125	0	0
K00566	240	1	0	0
K00567	240	1	0	0
K00568	240	1	0	0
K00570	88	0.366667	0	0
K00571	240	1	0.0685363	0
K00571,K03497	138	0.575	0	0
K00573	187	0.779167	0	0
K00574	239	0.995833	0	0
K00574,K03183	26	0.108333	0	0
K00574,K03183,K07755	42	0.175	0	0
K00574,K05928	167	0.695833	0	0
K00574,K07755	106	0.441667	0	0
K00574,K18164	29	0.120833	0	0
K00575	240	1	0	0
K00575,K13486	42	0.175	0	0
K00575,K13924	65	0.270833	0	0
K00577	99	0.4125	0	0
K00578	100	0.416667	0	0
K00579	103	0.429167	0	0
K00580	100	0.416667	0	0
K00581	102	0.425	0	0
K00582	97	0.404167	0	0
K00583	96	0.4	0	0
K00584	106	0.441667	0	0
K00586,K20215	100	0.416667	0	0
K00587	124	0.516667	0	0
K00588	240	1	0	0
K00590	239	0.995833	0	0
K00590,K00571	240	1	0	0
K00590,K07319,K00571	130	0.541667	0	0
K00590,K13581,K07319,K00571	47	0.195833	0	0.0672153
K00591,K00568	28	0.116667	0	0
K00595	99	0.4125	0	0
K00595,K03399	200	0.833333	0	0
K00595,K05895	107	0.445833	0	0
K00598	237	0.9875	0	0
K00598,K02169	232	0.966667	0	0
K00600	240	1	0	0
K00600,K00147	67	0.279167	0	0
K00600,K00382	36	0.15	0	0
K00600,K00605	31	0.129167	0	0
K00600,K01447	121	0.504167	0	0
K00602	240	1	0	0
K00603,K13990	240	1	0	0
K00603,K13990,K01746	236	0.983333	0	0
K00604	240	1	0	0
K00605	240	1	0	0
K00606	240	1	0	0
K00608,K00610	54	0.225	0	0
K00609	240	1	0	0
K00609,K00608	114	0.475	0	0
K00610	240	1	0	0
K00610,K05820	91	0.379167	0	0
K00611	240	1	0	0
K00611,K01478	115	0.479167	0	0
K00611,K07001	86	0.358333	0	0
K00611,K09065	27	0.1125	0	0
K00612	210	0.875	0.0673858	0
K00613	139	0.579167	0	0
K00615	240	1	0	0
K00616	240	1	0	0
K00616,K08314	218	0.908333	0	0
K00619	97	0.404167	0	0
K00619,K14681,K14682	28	0.116667	0	0
K00619,K14682	195	0.8125	0	0
K00620	217	0.904167	0	0
K00620,K00930	166	0.691667	0	0
K00620,K03328	240	1	0	0
K00620,K03328,K00930	230	0.958333	0	0
K00621	165	0.6875	0	0
K00622,K00675	128	0.533333	0	0
K00625	102	0.425	0	0
K00626	240	1	0	0
K00626,K00632	231	0.9625	0	0
K00627	240	1	0	0
K00627,K00382	41	0.170833	0	0
K00627,K00658	240	1	0	0
K00627,K18605,K01960	112	0.466667	0	0
K00631	158	0.658333	0	0
K00632	128	0.533333	0	0
K00633	237	0.9875	0	0
K00634	237	0.9875	0	0
K00634,K00625	240	1	0	0
K00638	80	0.333333	0	0
K00638,K00661	62	0.258333	0	0
K00638,K00661,K00633	240	1	0	0
K00638,K03818,K00661	28	0.116667	0	0
K00638,K08280,K00661,K00633	50	0.208333	0	0
K00638,K18234	240	1	0	0
K00638,K18234,K00661	44	0.183333	0	0
K00638,K18234,K00661,K00633	122	0.508333	0	0
K00640	240	1	0	0
K00640,K00661	30	0.125	0	0
K00640,K11528,K04042	47	0.195833	0	0
K00641	239	0.995833	0	0
K00645	240	1	0	0
K00645,K00941	169	0.704167	0	0
K00645,K01897	46	0.191667	0	0
K00645,K02189,K15329	32	0.133333	0	0
K00645,K12398	26	0.108333	0	0
K00645,K13935	236	0.983333	0	0
K00645,K15329	221	0.920833	0	0
K00645,K15355,K15329	135	0.5625	0	0
K00647	240	1	0	0
K00647,K09458	239	0.995833	0	0
K00648	240	1	0	0
K00648,K16872	38	0.158333	0	0
K00648,K18003	218	0.908333	0	0
K00651	240	1	0	0
K00652	240	1	0	0
K00652,K00639	240	1	0	0
K00652,K00639,K01906	235	0.979167	0	0
K00654,K00652,K00639	240	1	0	0
K00655	240	1	0	0
K00655,K00945	140	0.583333	0	0
K00655,K13509	179	0.745833	0	0
K00655,K13799,K00945	102	0.425	0	0
K00655,K15781	240	1	0	0
K00656	240	1	0	0
K00656,K01867	40	0.166667	0	0
K00656,K04069	168	0.7	0	0
K00656,K07027	25	0.104167	0	0
K00656,K07540	34	0.141667	0	0
K00656,K07540,K18427	146	0.608333	0	0
K00656,K18427	240	1	0	0
K00656,K20038	234	0.975	0	0
K00656,K20038,K07540,K18427	102	0.425	0	0
K00656,K20038,K18427	100	0.416667	0	0
K00657	240	1	0	0
K00657,K00663	52	0.216667	0	0
K00657,K03790	51	0.2125	0	0
K00657,K03817	207	0.8625	0	0
K00657,K15896,K03825	239	0.995833	0	0
K00657,K15898,K15896,K03825	87	0.3625	0	0
K00658	33	0.1375	0	0
K00661	240	1	0	0
K00661,K00441	216	0.9	0	0
K00661,K00633	240	1	0	0
K00661,K03830	35	0.145833	0	0
K00662	240	1	0	0
K00663	188	0.783333	0	0
K00663,K19883	127	0.529167	0	0
K00666	236	0.983333	0	0
K00669,K03827	59	0.245833	0	0
K00670,K20792,K10803	26	0.108333	0	0
K00671	31	0.129167	0	0
K00672	105	0.4375	0	0
K00673	127	0.529167	0	0
K00674	232	0.966667	0	0
K00675	236	0.983333	0	0
K00677	240	1	0	0
K00681	240	1	0	0
K00681,K00276	113	0.470833	0	0
K00683	237	0.9875	0	0
K00684	240	1	0	0
K00685,K21420	45	0.1875	0	0
K00688	240	1	0	0
K00688,K00691,K16153	223	0.929167	0	0
K00688,K00705	194	0.808333	0	0
K00688,K02123	26	0.108333	0	0.0362864
K00688,K08303	41	0.170833	0	0
K00688,K16153	240	1	0	0
K00688,K17318	38	0.158333	0	0
K00689	187	0.779167	0	0
K00689,K01176	29	0.120833	0	0
K00689,K01224	120	0.5	0	0
K00689,K01224,K01227	57	0.2375	0	0
K00689,K01447	168	0.7	0	0
K00689,K11063,K01447	240	1	0	0
K00689,K11063,K21471,K01447	46	0.191667	0	0
K00689,K16701,K00712	240	1	0	0
K00690	240	1	0	0
K00691,K01194	57	0.2375	0	0
K00692	60	0.25	0	0
K00693	240	1	0	0
K00693,K15521,K13058,K16153	70	0.291667	0	0
K00694	234	0.975	0	0
K00696	240	1	0	0
K00700	240	1	0	0
K00700,K00705	240	1	0	0
K00700,K00705,K01176	240	1	0	0
K00700,K00705,K01236	185	0.770833	0	0
K00700,K01200	47	0.195833	0	0
K00700,K01200,K00705	83	0.345833	0	0
K00700,K01200,K00705,K01176	88	0.366667	0	0
K00700,K01200,K01176	29	0.120833	0	0
K00700,K01236	240	1	0	0
K00700,K02651	23	0.0958333	0	0
K00701,K01176	221	0.920833	0	0
K00702	240	1	0	0
K00702,K18675	101	0.420833	0	0
K00702,K18786	210	0.875	0	0
K00702,K19265	224	0.933333	0	0
K00703	240	1	0	0
K00703,K01176	240	1	0	0
K00703,K01182	25	0.104167	0	0
K00705	240	1	0	0
K00705,K01176,K01187	240	1	0	0
K00710	27	0.1125	0	0
K00712	232	0.966667	0	0
K00712,K00786	166	0.691667	0	0
K00713,K06338,K03280,K14335	199	0.829167	0	0
K00720	89	0.370833	0	0
K00721	240	1	0	0
K00721,K10012	240	1	0	0
K00725	43	0.179167	0	0
K00726	29	0.120833	0	0
K00729	116	0.483333	0	0
K00729,K00721	235	0.979167	0.0717265	0
K00729,K00786,K00721	41	0.170833	0	0
K00737	168	0.7	0	0
K00743	40	0.166667	0	0
K00745	240	1	0	0
K00745,K19427	126	0.525	0	0
K00748	240	1	0	0
K00752	42	0.175	0	0
K00752,K19003	222	0.925	0	0
K00752,K19003,K00786,K02003,K11936	83	0.345833	0	0
K00752,K19003,K00786,K11936	200	0.833333	0	0
K00752,K19003,K11936	173	0.720833	0	0
K00752,K20926	45	0.1875	0	0
K00756,K03429	76	0.316667	0	0
K00757	240	1	0	0
K00757,K01839	53	0.220833	0	0
K00758	63	0.2625	0	0
K00758,K00756	240	1	0	0
K00758,K01489	240	1	0	0
K00759	240	1	0	0
K00759,K02033	185	0.770833	0	0
K00759,K03495	222	0.925	0	0
K00759,K09685	235	0.979167	0	0
K00760	240	1	0	0
K00760,K00939	38	0.158333	0	0
K00760,K04075	181	0.754167	0	0
K00760,K04075,K15780	240	1	0	0
K00760,K15780	54	0.225	0	0
K00761	240	1	0	0
K00762	240	1	0	0
K00762,K01104	38	0.158333	0	0
K00762,K05967	28	0.116667	0	0
K00762,K06972	22	0.0916667	0	0
K00762,K13421	240	1	0	0
K00762,K13421,K15334	27	0.1125	0	0
K00763	240	1	0	0
K00764	240	1	0	0
K00765	233	0.970833	0	0
K00766	240	1	0	0
K00767	240	1	0	0
K00767,K03813	216	0.9	0	0
K00767,K07105	59	0.245833	0	0
K00768	240	1	0	0
K00768,K02231	27	0.1125	0	0
K00768,K02232,K02231	143	0.595833	0	0
K00769	154	0.641667	0	0
K00769,K03816	123	0.5125	0	0
K00772	233	0.970833	0	0
K00772,K03784	240	1	0	0
K00773	240	1	0	0
K00780,K03479	25	0.104167	0	0
K00782	240	1	0	0
K00783	240	1	0	0
K00783,K01163	48	0.2	0	0
K00783,K07566	31	0.129167	0	0
K00784	240	1	0	0
K00786	240	1	0	0
K00786,K00721	240	1	0	0
K00786,K10012	43	0.179167	0	0
K00786,K19424	240	1	0	0
K00787	28	0.116667	0	0
K00788	240	1	0	0
K00788,K00878	93	0.3875	0	0
K00788,K00941,K14153	50	0.208333	0	0
K00788,K03147	211	0.879167	0	0
K00788,K03699	239	0.995833	0	0
K00788,K05521	236	0.983333	0	0
K00788,K10810	240	1	0	0
K00788,K14153	230	0.958333	0	0
K00789	240	1	0	0
K00789,K00150	107	0.445833	0	0
K00789,K03581	29	0.120833	0	0
K00790	240	1	0	0
K00790,K02914	105	0.4375	0	0
K00791	240	1	0	0
K00793	240	1	0	0
K00794	240	1	0	0
K00796	166	0.691667	0	0
K00796,K00548	99	0.4125	0	0
K00796,K01633,K00950	240	1	0	0
K00796,K06950	25	0.104167	0	0
K00796,K13940,K00950	132	0.55	0	0
K00796,K13941,K13939,K00950	25	0.104167	0	0
K00796,K13941,K18824	217	0.904167	0	0
K00796,K13941,K18824,K18974,K18780	191	0.795833	0	0
K00797	240	1	0	0
K00797,K05353,K00293,K00802	25	0.104167	0	0
K00798	240	1	0	0
K00799	239	0.995833	0	0
K00799,K11208	33	0.1375	0	0
K00800	240	1	0	0
K00801	175	0.729167	0	0
K00803	218	0.908333	0	0
K00803,K00104,K00102	151	0.629167	0	0
K00805	240	1	0	0
K00805,K02251	25	0.104167	0	0
K00805,K02523,K05356	148	0.616667	0	0
K00805,K12410	78	0.325	0	0
K00806	205	0.854167	0	0
K00806,K07277	28	0.116667	0	0
K00806,K12503	240	1	0	0
K00806,K14215	240	1	0	0
K00808	39	0.1625	0	0
K00809	206	0.858333	0	0
K00812	240	1	0	0
K00812,K01990	175	0.729167	0	0
K00812,K01990,K22457	34	0.141667	0	0
K00812,K14260	239	0.995833	0	0
K00813,K00832	228	0.95	0	0
K00814	29	0.120833	0	0
K00817	240	1	0	0
K00818,K00135,K07250,K14268,K00823	71	0.295833	0	0
K00818,K00819	237	0.9875	0	0
K00818,K00819,K00821	30	0.125	0	0
K00818,K00819,K00821,K00823	52	0.216667	0	0
K00818,K00819,K00829	235	0.979167	0	0
K00818,K00821	240	1	0	0
K00818,K00821,K00823	240	1	0	0
K00818,K00829	26	0.108333	0	0
K00818,K00840,K00821	233	0.970833	0	0
K00818,K03549	239	0.995833	0	0
K00818,K07250,K00821,K00823	33	0.1375	0	0
K00818,K07250,K00823	138	0.575	0	0
K00818,K14267	93	0.3875	0	0
K00819	81	0.3375	0	0
K00819,K00833,K19563	102	0.425	0	0
K00819,K01476	137	0.570833	0	0
K00819,K09251	142	0.591667	0	0
K00819,K09251,K00821	30	0.125	0	0
K00819,K09251,K00821,K00823	113	0.470833	0	0
K00819,K09251,K00833	41	0.170833	0	0
K00820	240	1	0	0
K00820,K02082	238	0.991667	0	0
K00821,K00930	92	0.383333	0	0
K00821,K09251	223	0.929167	0	0
K00823	143	0.595833	0	0
K00824,K00826	83	0.345833	0	0
K00824,K00826,K02619	240	1	0	0
K00826	240	1	0	0
K00826,K02619	223	0.929167	0	0
K00830	189	0.7875	0	0
K00830,K00839	182	0.758333	0	0
K00831	240	1	0	0
K00832	239	0.995833	0	0
K00833	240	1	0	0
K00833,K01012	80	0.333333	0	0
K00835	203	0.845833	0	0
K00836,K00823	227	0.945833	0	0
K00836,K08217	57	0.2375	0	0
K00836,K13745,K18966	26	0.108333	0	0
K00841	110	0.458333	0	0
K00841,K09758	240	1	0	0
K00842,K14155	240	1	0	0
K00842,K14155,K01739	142	0.591667	0	0
K00844	240	1	0	0
K00845	240	1	0	0
K00845,K00881	106	0.441667	0	0
K00845,K02565	129	0.5375	0	0
K00846,K00852	240	1	0	0
K00846,K00852,K18478	239	0.995833	0	0
K00847	240	1	0	0
K00847,K00845	239	0.995833	0	0
K00847,K00852	237	0.9875	0	0
K00847,K00852,K00874	239	0.995833	0	0
K00847,K00852,K18478	108	0.45	0	0
K00847,K00852,K21621	71	0.295833	0	0
K00847,K00874	220	0.916667	0	0
K00847,K00874,K00852	108	0.45	0	0
K00847,K01952	48	0.2	0	0
K00847,K16328	111	0.4625	0	0
K00848	240	1	0	0
K00848,K01813	240	1	0	0
K00848,K11216	46	0.191667	0	0
K00849	240	1	0	0
K00849,K00963	42	0.175	0	0
K00849,K01784	41	0.170833	0	0
K00850	240	1	0	0
K00850,K00895	240	1	0	0
K00851	148	0.616667	0	0
K00851,K01807	240	1	0	0
K00852	240	1	0	0
K00852,K18478	203	0.845833	0	0
K00853	240	1	0	0
K00853,K02103	161	0.670833	0	0
K00854	240	1	0	0
K00854,K00851	232	0.966667	0	0
K00854,K00851,K00864	52	0.216667	0	0
K00854,K00862,K11216,K00880	87	0.3625	0	0
K00854,K00864	201	0.8375	0	0
K00854,K00879,K00864,K11216	234	0.975	0	0
K00854,K00879,K11216	49	0.204167	0	0
K00854,K00880	99	0.4125	0	0
K00854,K02529	44	0.183333	0	0
K00854,K03595	34	0.141667	0	0
K00854,K11214	238	0.991667	0	0
K00854,K11216,K00880	232	0.966667	0	0
K00854,K15770	35	0.145833	0	0
K00854,K19168	64	0.266667	0	0
K00854,K19633,K00040,K00045	106	0.441667	0	0
K00855	116	0.483333	0	0
K00855,K00876	240	1	0	0
K00856	181	0.754167	0	0
K00856,K00847,K00852	184	0.766667	0	0
K00856,K00847,K00892,K00852	240	1	0	0
K00856,K00850,K00852	40	0.166667	0	0
K00856,K00852	216	0.9	0	0
K00856,K22026,K00850,K00852	103	0.429167	0	0
K00857	240	1	0	0
K00858	240	1	0	0
K00858,K01092	103	0.429167	0	0
K00859	240	1	0	0
K00859,K03628	136	0.566667	0	0
K00859,K07566	136	0.566667	0	0
K00859,K08309	105	0.4375	0	0
K00859,K10563	147	0.6125	0	0
K00860	240	1	0	0
K00860,K00390,K00958	220	0.916667	0	0
K00860,K00955	67	0.279167	0	0
K00860,K18554	54	0.225	0	0
K00863	26	0.108333	0	0
K00863,K05346	51	0.2125	0	0
K00863,K05878	240	1	0	0
K00863,K05879	134	0.558333	0	0
K00863,K05879,K05878	233	0.970833	0	0
K00864	240	1	0	0
K00865	240	1	0	0
K00867	174	0.725	0	0
K00868	240	1	0	0
K00868,K00941,K00877,K14153	42	0.175	0	0
K00868,K00941,K14153	240	1	0	0
K00869	160	0.666667	0	0
K00870,K12132	236	0.983333	0	0
K00872	240	1	0	0
K00873	240	1	0	0
K00873,K01007	42	0.175	0	0
K00873,K01104	85	0.354167	0	0
K00874	240	1	0	0
K00874,K00846,K00852	25	0.104167	0	0
K00875,K00853	30	0.125	0	0
K00876	240	1	0	0
K00878	240	1	0	0
K00879	173	0.720833	0	0
K00879,K00848	240	1	0	0
K00881	202	0.841667	0	0
K00881,K00845	240	1	0	0
K00882	87	0.3625	0	0
K00882,K03436	42	0.175	0	0
K00883	235	0.979167	0	0
K00884	68	0.283333	0	0
K00884,K00845	160	0.666667	0	0
K00884,K15545,K00845,K02565	35	0.145833	0	0
K00885,K00845	154	0.641667	0	0
K00885,K00847,K00845	240	1	0	0
K00885,K00884,K00847,K00845	148	0.616667	0	0
K00885,K13967,K00845	235	0.979167	0	0
K00886	202	0.841667	0	0
K00887,K00901	240	1	0	0
K00887,K07042,K00901	43	0.179167	0	0
K00888	31	0.129167	0	0
K00891	240	1	0	0
K00891,K00014	143	0.595833	0	0
K00891,K00014,K03785	161	0.670833	0	0
K00891,K01057,K00851	193	0.804167	0	0
K00891,K01735,K13829	36	0.15	0	0
K00891,K03785	186	0.775	0	0
K00891,K13829	217	0.904167	0	0
K00891,K13829,K00014,K00244	94	0.391667	0	0
K00891,K13829,K00014,K15546	25	0.104167	0	0
K00891,K13829,K15546	240	1	0	0
K00891,K15546	224	0.933333	0	0
K00891,K16020,K01735,K13829	29	0.120833	0	0.00209868
K00892	114	0.475	0	0
K00893	121	0.504167	0	0
K00894,K14156	26	0.108333	0	0
K00895	39	0.1625	0	0
K00898	159	0.6625	0	0
K00898,K02485,K02484,K00974,K13040,K07315	85	0.354167	0	0
K00899	240	1	0	0
K00901	238	0.991667	0	0
K00906	133	0.554167	0	0
K00912	240	1	0	0
K00914,K02911	26	0.108333	0	0
K00915	28	0.116667	0	0
K00917,K00002,K00882	50	0.208333	0	0
K00917,K00850,K00882	27	0.1125	0	0
K00917,K00882	240	1	0	0
K00917,K00882,K16370	240	1	0	0
K00918	139	0.579167	0	0
K00919	240	1	0	0
K00919,K02169	163	0.679167	0	0
K00919,K02528	43	0.179167	0	0.0115051
K00920,K00889	25	0.104167	0	0
K00921,K00889	24	0.1	0	0
K00925	240	1	0	0
K00925,K00932	111	0.4625	0	0
K00925,K15024	83	0.345833	0	0
K00926	240	1	0	0
K00927	166	0.691667	0	0
K00928	240	1	0	0
K00928,K00215	32	0.133333	0	0.0643078
K00928,K03779	55	0.229167	0	0
K00928,K12524	240	1	0	0
K00928,K12525,K12524	220	0.916667	0	0
K00928,K12525,K12524,K00641	30	0.125	0	0
K00928,K12526,K17836,K00651	237	0.9875	0	0
K00928,K17836	117	0.4875	0	0
K00929	240	1	0	0
K00930	240	1	0	0
K00931	240	1	0	0
K00932,K00925	129	0.5375	0	0
K00936	239	0.995833	0	0
K00937	240	1	0	0
K00937,K01208,K05992,K01234	37	0.154167	0	0
K00937,K15527	42	0.175	0	0
K00937,K22468	140	0.583333	0	0
K00938	96	0.4	0	0
K00939	240	1	0	0
K00940	240	1	0	0
K00941	240	1	0	0
K00941,K03147	114	0.475	0	0
K00941,K14153	240	1	0	0
K00942	240	1	0	0
K00942,K01488,K00969	111	0.4625	0	0
K00942,K03060	25	0.104167	0	0
K00942,K06147	27	0.1125	0	0
K00942,K12076	81	0.3375	0	0
K00943	240	1	0	0
K00943,K01091	94	0.391667	0	0
K00943,K03698	33	0.1375	0	0
K00943,K06019,K01091	47	0.195833	0	0
K00945	240	1	0	0
K00945,K13799,K00800	25	0.104167	0	0
K00946	240	1	0	0
K00948	240	1	0	0
K00949	240	1	0	0
K00949,K06183	49	0.204167	0	0
K00949,K07053	74	0.308333	0	0
K00949,K08851	43	0.179167	0	0
K00950	240	1	0	0
K00950,K00796,K01633,K09810	49	0.204167	0	0
K00950,K01495	240	1	0	0
K00950,K05366	140	0.583333	0	0
K00950,K13940	240	1	0	0
K00950,K13940,K01495	185	0.770833	0	0
K00950,K13940,K01633	158	0.658333	0	0
K00950,K13940,K02341	121	0.504167	0	0
K00951	240	1	0	0
K00951,K01092	143	0.595833	0	0
K00951,K01139	240	1	0	0
K00951,K01139,K07816	34	0.141667	0	0
K00951,K01139,K21138	148	0.616667	0	0
K00951,K07462	110	0.458333	0	0
K00951,K07816	232	0.966667	0	0
K00952	128	0.533333	0	0
K00952,K13522	116	0.483333	0	0
K00953	25	0.104167	0	0
K00953,K00390	48	0.2	0	0
K00954	240	1	0	0
K00955,K00956	240	1	0	0
K00955,K00957,K00956	45	0.1875	0	0
K00957	219	0.9125	0	0
K00958,K13811	67	0.279167	0	0
K00960,K03088	57	0.2375	0	0
K00961	240	1	0	0
K00962	240	1	0	0
K00963	240	1	0	0
K00965	240	1	0	0
K00965,K06201	100	0.416667	0	0
K00966	239	0.995833	0	0
K00966,K00640	206	0.858333	0	0
K00966,K00992	239	0.995833	0	0
K00966,K03273	48	0.2	0	0
K00966,K15669,K01929,K03271,K03273,K02843	30	0.125	0	0
K00966,K16881	177	0.7375	0	0
K00966,K16881,K00992	235	0.979167	0	0
K00966,K16881,K03273	30	0.125	0	0
K00968	32	0.133333	0	0
K00968,K00980	240	1	0	0
K00969	240	1	0	0
K00969,K07574	196	0.816667	0	0
K00970	139	0.579167	0	0
K00970,K00974	240	1	0	0
K00971	42	0.175	0	0
K00971,K13668	36	0.15	0	0
K00971,K16011	161	0.670833	0	0
K00972	52	0.216667	0	0
K00972,K12447	33	0.1375	0	0
K00972,K12447,K11442	238	0.991667	0	0
K00973	240	1	0	0
K00973,K00963	141	0.5875	0	0
K00973,K04042	212	0.883333	0	0
K00974	98	0.408333	0	0
K00975	240	1	0	0
K00978	240	1	0	0
K00979	240	1	0	0
K00979,K00983,K03270,K01627	27	0.1125	0	0
K00980	202	0.841667	0	0
K00980,K03272	62	0.258333	0	0
K00981	240	1	0	0
K00982	233	0.970833	0	0
K00983	240	1	0	0
K00983,K03270	160	0.666667	0	0
K00984,K19279	233	0.970833	0	0
K00986	240	1	0	0
K00986,K07497	31	0.129167	0	0
K00986,K09384	54	0.225	0	0
K00986,K15342	236	0.983333	0	0
K00990	237	0.9875	0	0
K00991	240	1	0	0
K00991,K03152	74	0.308333	0	0
K00991,K21030	239	0.995833	0	0
K00994,K13644,K00993,K06943	27	0.1125	0	0
K00995	240	1	0	0
K00995,K00999	192	0.8	0	0
K00995,K01358	66	0.275	0	0
K00995,K01698	170	0.708333	0	0
K00995,K03743,K03742	28	0.116667	0	0
K00995,K08744	240	1	0	0
K00995,K17884	99	0.4125	0	0
K00996	69	0.2875	0	0
K00996,K03606	240	1	0	0
K00996,K16707	51	0.2125	0	0
K00997	240	1	0	0
K00997,K01207	159	0.6625	0	0
K00997,K06133	175	0.729167	0	0
K00997,K17759,K17758	44	0.183333	0	0
K00998	154	0.641667	0	0
K01000	240	1	0	0
K01000,K01001	101	0.420833	0	0
K01000,K01925	108	0.45	0	0
K01000,K05820	64	0.266667	0	0
K01001	116	0.483333	0	0
K01002	240	1	0	0
K01003,K03417	113	0.470833	0	0
K01006	240	1	0	0
K01006,K01007	240	1	0	0
K01006,K07052	25	0.104167	0	0
K01007	240	1	0	0
K01008	240	1	0	0
K01011	221	0.920833	0	0
K01012	240	1	0	0
K01012,K00566	29	0.120833	0	0
K01012,K16180	100	0.416667	0	0
K01023	240	1	0	0
K01026	240	1	0	0
K01026,K19709	172	0.716667	0	0
K01027,K01028,K01034	212	0.883333	0	0
K01028	240	1	0	0
K01034,K01027	116	0.483333	0	0
K01034,K01028	148	0.616667	0	0
K01034,K01028,K01027	239	0.995833	0	0
K01035	194	0.808333	0	0
K01035,K01027,K01029	236	0.983333	0	0
K01035,K01029	235	0.979167	0	0
K01039	238	0.991667	0	0
K01040	237	0.9875	0	0
K01042	240	1	0	0
K01046	240	1	0	0
K01046,K01066	30	0.125	0	0
K01046,K05757	56	0.233333	0.0210061	0
K01046,K16050	117	0.4875	0	0
K01048	240	1	0	0
K01048,K01054	47	0.195833	0	0
K01050,K03929	64	0.266667	0	0
K01051	240	1	0	0
K01051,K01728	239	0.995833	0	0
K01051,K15532	155	0.645833	0	0
K01052	24	0.1	0	0
K01053	151	0.629167	0	0
K01053,K01685	30	0.125	0	0
K01053,K02352	228	0.95	0	0
K01053,K13280	234	0.975	0	0
K01053,K13874	32	0.133333	0	0
K01053,K14274	32	0.133333	0	0
K01053,K14274,K13874	237	0.9875	0	0
K01053,K14519,K07497	37	0.154167	0	0
K01055	173	0.720833	0	0
K01056	240	1	0	0
K01056,K11528,K04042	87	0.3625	0	0
K01057	240	1	0	0
K01057,K00851	142	0.591667	0	0
K01058	237	0.9875	0	0
K01060	240	1	0	0
K01061	143	0.595833	0	0
K01061,K01011	69	0.2875	0	0
K01061,K07112,K01011	102	0.425	0	0
K01066	240	1	0	0
K01066,K14349	83	0.345833	0	0
K01067	236	0.983333	0	0
K01067,K18122	234	0.975	0	0
K01069	240	1	0	0
K01069,K07455	170	0.708333	0.0318111	0
K01069,K13075	31	0.129167	0	0
K01070	240	1	0	0
K01071	240	1	0	0
K01071,K01653	190	0.791667	0	0
K01071,K02343	240	1	0	0
K01071,K02343,K02341	76	0.316667	0	0
K01071,K10781,K10782	81	0.3375	0	0
K01073	179	0.745833	0	0
K01073,K10804,K02003	62	0.258333	0	0
K01075	77	0.320833	0	0
K01075,K07107	236	0.983333	0	0
K01077	240	1	0	0
K01077,K03975	128	0.533333	0	0
K01078	240	1	0	0
K01078,K01083,K03103	204	0.85	0	0
K01079	240	1	0	0
K01079,K02203	240	1	0	0
K01080,K19302	200	0.833333	0	0
K01081	239	0.995833	0	0
K01081,K01119	240	1	0	0
K01081,K01119,K08077	101	0.420833	0	0
K01081,K01119,K08693	159	0.6625	0	0
K01081,K01119,K11751	240	1	0	0
K01081,K01119,K11751,K07004	62	0.258333	0	0
K01081,K01119,K11751,K08077	118	0.491667	0	0
K01081,K01119,K11751,K08693	34	0.141667	0	0
K01081,K01119,K11751,K17224	94	0.391667	0	0
K01081,K01119,K19267,K08693	25	0.104167	0	0
K01081,K06931,K07004	185	0.770833	0	0
K01081,K11751	240	1	0	0
K01081,K11751,K08693	150	0.625	0	0
K01081,K11751,K17224	49	0.204167	0	0
K01082	240	1	0	0
K01082,K00957	40	0.166667	0	0
K01082,K01092	240	1	0	0
K01083	74	0.308333	0	0
K01085	165	0.6875	0	0
K01087	26	0.108333	0	0
K01089,K00013,K14713,K01693,K00817	73	0.304167	0	0
K01089,K00817	40	0.166667	0	0
K01089,K01693	240	1	0	0
K01090	233	0.970833	0	0
K01090,K04382,K01525,K07313,K01121,K14679	177	0.7375	0	0
K01091	240	1	0	0
K01092	240	1	0	0
K01093,K01085	203	0.845833	0	0
K01095	240	1	0	0
K01096	139	0.579167	0	0
K01096,K19302	240	1	0	0
K01097	63	0.2625	0	0
K01099	47	0.195833	0	0
K01101	95	0.395833	0	0
K01101,K01507,K02566,K02101	240	1	0	0
K01101,K02566	208	0.866667	0	0
K01101,K02566,K02101	240	1	0	0
K01102	25	0.104167	0	0
K01104	240	1	0	0
K01104,K01356	43	0.179167	0	0
K01104,K07566	184	0.766667	0	0
K01104,K20201	136	0.566667	0	0
K01110,K18080	34	0.141667	0	0
K01113	240	1	0	0
K01114	142	0.591667	0	0
K01118	240	1	0	0
K01119	240	1	0	0
K01119,K11751	204	0.85	0	0
K01120	71	0.295833	0	0
K01120,K00784	33	0.1375	0	0
K01120,K02231	25	0.104167	0	0
K01121	71	0.295833	0	0
K01121,K00974	181	0.754167	0	0
K01121,K14679	179	0.745833	0.0728123	0
K01126	240	1	0.0854045	0
K01126,K01151	55	0.229167	0	0
K01126,K01739	133	0.554167	0	0
K01126,K19670	36	0.15	0	0
K01129	240	1	0	0
K01130	240	1	0	0
K01130,K01133	214	0.891667	0	0
K01130,K01138,K01133	108	0.45	0	0
K01133	240	1	0	0
K01134	240	1	0	0
K01134,K01135,K01130,K01132,K01133,K01138	144	0.6	0	0
K01134,K01138,K01130	43	0.179167	0	0.018284
K01134,K01138,K01130,K01133	108	0.45	0	0
K01135,K01138,K01133	209	0.870833	0	0
K01136	238	0.991667	0	0
K01136,K01130	209	0.870833	0	0
K01137	158	0.658333	0	0
K01137,K01130	165	0.6875	0	0
K01137,K01138	239	0.995833	0	0
K01138	240	1	0	0
K01138,K01130	172	0.716667	0	0
K01138,K01130,K01133	236	0.983333	0	0
K01138,K01133	240	1	0	0
K01138,K01137,K01130	207	0.8625	0	0
K01138,K01565	235	0.979167	0	0
K01139,K21138	28	0.116667	0	0
K01141	205	0.854167	0.170972	0
K01142	240	1	0	0
K01143	210	0.875	0	0
K01144	228	0.95	0	0
K01144,K00849,K03581	106	0.441667	0	0
K01144,K03581	240	1	0	0
K01144,K16898	74	0.308333	0	0
K01144,K16899,K16898	47	0.195833	0	0.0195369
K01147	222	0.925	0	0
K01147,K11784,K12573	90	0.375	0	0
K01147,K12573	240	1	0	0
K01150	199	0.829167	0	0
K01151	240	1	0	0
K01153	240	1	0	0
K01153,K00962	53	0.220833	0	0
K01153,K01470	28	0.116667	0	0
K01153,K19147	32	0.133333	0	0
K01154	240	1	0	0
K01154,K01153	117	0.4875	0	0
K01154,K03427	238	0.991667	0	0
K01154,K07043	200	0.833333	0	0
K01154,K12267	49	0.204167	0	0
K01155	240	1	0	0
K01155,K00558	49	0.204167	0	0
K01155,K00571	229	0.954167	0	0
K01156	240	1	0	0
K01156,K01126	81	0.3375	0	0
K01156,K07316	240	1	0	0
K01156,K09384	25	0.104167	0	0
K01159	240	1	0	0
K01160	240	1	0	0
K01163	240	1	0	0
K01163,K21929	37	0.154167	0	0
K01166,K01169	149	0.620833	0	0
K01170	98	0.408333	0	0
K01173	240	1	0	0
K01174	240	1	0	0
K01174,K02238	150	0.625	0	0
K01176	240	1	0	0
K01176,K00705,K01187	161	0.670833	0	0
K01176,K16147	204	0.85	0	0
K01178	240	1	0	0
K01179	240	1	0	0
K01179,K00694	240	1	0	0
K01179,K00868	38	0.158333	0	0.0230763
K01179,K01183,K19355,K12373,K13381	98	0.408333	0.0477838	0
K01179,K01216	232	0.966667	0	0
K01179,K01218	221	0.920833	0	0
K01179,K03933	34	0.141667	0	0
K01179,K05349	197	0.820833	0	0
K01179,K05546,K05988,K01811,K01210	39	0.1625	0	0
K01179,K05991,K01210	230	0.958333	0	0
K01179,K16559	188	0.783333	0	0
K01179,K18530	71	0.295833	0	0
K01179,K20542	186	0.775	0	0
K01179,K20608	23	0.0958333	0	0
K01179,K20609	117	0.4875	0	0
K01181	240	1	0	0
K01181,K01186	54	0.225	0	0
K01181,K01190	50	0.208333	0	0
K01181,K01198,K01209	148	0.616667	0	0
K01181,K01224	25	0.104167	0	0
K01181,K06338,K12996,K13684,K03844	27	0.1125	0	0
K01181,K07214	129	0.5375	0	0
K01181,K08693	33	0.1375	0	0
K01181,K13730	38	0.158333	0	0
K01181,K13735	118	0.491667	0	0
K01181,K15531,K01126	153	0.6375	0	0
K01181,K15924	90	0.375	0	0
K01182	240	1	0	0
K01182,K01176	106	0.441667	0	0
K01182,K01187	240	1	0	0
K01182,K01187,K01176	122	0.508333	0	0
K01182,K01215	198	0.825	0	0
K01182,K01215,K01187	225	0.9375	0	0
K01183	240	1	0	0
K01183,K01186	84	0.35	0	0
K01183,K03386	78	0.325	0	0
K01183,K03933	48	0.2	0	0
K01183,K05989	229	0.954167	0	0
K01183,K07004	38	0.158333	0	0
K01183,K12310	109	0.454167	0	0
K01183,K12373	35	0.145833	0	0
K01183,K13381	119	0.495833	0	0
K01183,K17624,K01179,K12373,K19355,K13381	39	0.1625	0	0.0580009
K01183,K19224,K19220,K19223,K19303,K01447,K13694,K13695	127	0.529167	0	0
K01183,K19303	128	0.533333	0	0
K01183,K19303,K21471	26	0.108333	0	0
K01184	96	0.4	0	0
K01185	240	1	0	0
K01185,K01176,K00689,K01448,K11063,K01224,K01227,K01728	166	0.691667	0	0
K01185,K01447	239	0.995833	0	0
K01185,K08309	23	0.0958333	0	0
K01185,K11331,K12054	28	0.116667	0	0
K01185,K12054	68	0.283333	0	0
K01186	240	1	0	0
K01187	240	1	0	0
K01187,K01234	128	0.533333	0	0
K01187,K01811	240	1	0	0
K01188,K05350	45	0.1875	0	0
K01189,K01204	28	0.116667	0	0
K01190	240	1	0	0
K01190,K01077	185	0.770833	0	0
K01190,K01186	75	0.3125	0	0
K01190,K01195	240	1	0	0
K01190,K01197	150	0.625	0	0
K01190,K01206	62	0.258333	0	0
K01190,K03641	198	0.825	0	0
K01190,K08303	68	0.283333	0	0
K01190,K12111	240	1	0	0
K01190,K12111,K01195	218	0.908333	0	0
K01190,K12308	240	1	0	0
K01190,K12308,K12309	236	0.983333	0	0
K01190,K12308,K12373	68	0.283333	0	0
K01190,K12373	96	0.4	0	0
K01190,K13730	28	0.116667	0	0
K01190,K15855	199	0.829167	0	0
K01191	240	1	0	0
K01191,K15524	240	1	0	0
K01192	240	1	0	0
K01192,K01190	231	0.9625	0	0
K01192,K01195	172	0.716667	0	0
K01192,K15855	240	1	0	0
K01192,K18577	132	0.55	0	0
K01193	240	1	0	0
K01193,K00847	85	0.354167	0	0
K01193,K00856,K00874	35	0.145833	0	0
K01193,K03332	127	0.529167	0	0
K01193,K03332,K01212	240	1	0	0
K01193,K03332,K01212,K18775	240	1	0	0
K01193,K07447	25	0.104167	0	0
K01193,K10439	53	0.220833	0	0
K01194	240	1	0	0
K01194,K01087	123	0.5125	0	0
K01195	240	1	0	0
K01196	28	0.116667	0	0
K01197	240	1	0	0
K01197,K12373	240	1	0	0
K01197,K21449	33	0.1375	0	0
K01198	240	1	0	0
K01198,K01209	240	1	0	0
K01198,K01209,K06113	74	0.308333	0	0
K01198,K10823,K02032	57	0.2375	0	0
K01200	240	1	0	0
K01200,K00705,K01176,K01187	142	0.591667	0	0
K01200,K01176	202	0.841667	0	0
K01200,K01176,K01187	225	0.9375	0	0
K01200,K01182,K01187,K01176	112	0.466667	0	0
K01200,K01187,K01176	240	1	0	0
K01200,K01208,K01176,K01234	68	0.283333	0	0
K01200,K01208,K01176,K17320,K01234	37	0.154167	0	0
K01200,K01915	48	0.2	0	0
K01201	240	1	0	0
K01202	229	0.954167	0	0
K01205	240	1	0	0
K01206	240	1	0	0
K01207	240	1	0	0
K01208,K00705,K01176,K01187	48	0.2	0	0
K01208,K01176	222	0.925	0	0
K01208,K01200,K01176,K01234	239	0.995833	0	0
K01208,K01200,K01187,K01176	42	0.175	0	0
K01208,K01200,K01187,K01176,K01234	32	0.133333	0	0
K01208,K05992,K01187,K01234	74	0.308333	0	0
K01208,K05992,K01234	240	1	0	0
K01208,K11991,K01176	51	0.2125	0	0
K01209	240	1	0	0
K01209,K06113	239	0.995833	0	0
K01209,K06113,K15921	71	0.295833	0	0
K01210	236	0.983333	0	0
K01210,K00694	180	0.75	0	0
K01212,K18775	49	0.204167	0	0
K01213	240	1	0	0
K01213,K01184	131	0.545833	0	0
K01216	236	0.983333	0	0
K01218	240	1	0	0
K01218,K01060,K19355	45	0.1875	0	0
K01218,K01190,K12373	39	0.1625	0	0
K01218,K01197,K12373	41	0.170833	0	0
K01218,K01207,K12373	209	0.870833	0	0
K01218,K01387,K01361,K13276	178	0.741667	0	0
K01218,K07260	41	0.170833	0	0
K01218,K07720	60	0.25	0	0
K01218,K12373	240	1	0	0
K01218,K12373,K00845	27	0.1125	0	0
K01218,K12373,K01207	220	0.916667	0	0
K01218,K17624,K12373	99	0.4125	0	0
K01218,K19355	161	0.670833	0	0
K01218,K19355,K12373	27	0.1125	0	0
K01219	239	0.995833	0	0
K01220	214	0.891667	0	0
K01220,K01223	208	0.866667	0	0
K01220,K05350,K01223	122	0.508333	0	0
K01222	237	0.9875	0	0
K01223	240	1	0	0
K01224	240	1	0	0
K01224,K01190	68	0.283333	0	0
K01224,K01201	206	0.858333	0	0
K01224,K01218	28	0.116667	0	0
K01224,K01218,K01387	125	0.520833	0	0
K01224,K01218,K17624,K01387	114	0.475	0	0
K01224,K11063	78	0.325	0.0478845	0
K01224,K15770	81	0.3375	0	0
K01226,K01182	238	0.991667	0	0
K01226,K01182,K01187	223	0.929167	0	0
K01226,K01182,K01187,K01176	121	0.504167	0	0
K01226,K01182,K01215	239	0.995833	0	0
K01226,K01182,K01215,K01187	99	0.4125	0	0
K01226,K01182,K01215,K01187,K01176	96	0.4	0	0
K01226,K01187	41	0.170833	0	0
K01227	240	1	0	0
K01227,K01176	22	0.0916667	0	0
K01227,K01185	70	0.291667	0	0
K01227,K01185,K01446	45	0.1875	0	0
K01227,K01361	30	0.125	0	0
K01227,K01446	240	1	0	0
K01227,K01446,K01447	58	0.241667	0	0
K01227,K06113	31	0.129167	0	0
K01227,K19223	42	0.175	0	0
K01227,K21471	48	0.2	0	0
K01227,K22278	45	0.1875	0	0
K01228	31	0.129167	0	0
K01230	46	0.191667	0	0
K01232,K01222	240	1	0	0
K01233	26	0.108333	0	0
K01234	240	1	0	0
K01235	240	1	0	0
K01236	24	0.1	0	0
K01239	240	1	0	0
K01239,K00817	88	0.366667	0	0
K01239,K01243	39	0.1625	0	0
K01239,K01250	240	1	0	0
K01239,K01250,K12700	140	0.583333	0	0
K01239,K04343	39	0.1625	0	0.0620957
K01239,K12700	31	0.129167	0	0
K01241	240	1	0	0
K01243	240	1	0	0
K01243,K01091	225	0.9375	0	0
K01243,K03593	62	0.258333	0	0
K01246	240	1	0	0
K01246,K13529,K00162,K00567	115	0.479167	0	0
K01247	228	0.95	0	0
K01247,K00162,K00567	31	0.129167	0	0
K01247,K00567	239	0.995833	0	0
K01247,K07138,K00567	71	0.295833	0	0
K01247,K13529	166	0.691667	0	0
K01250	183	0.7625	0	0
K01251	240	1	0	0
K01252	123	0.5125	0	0
K01253	88	0.366667	0	0
K01254,K01256	72	0.3	0	0
K01255	219	0.9125	0	0
K01255,K00859,K01267	218	0.908333	0	0
K01255,K01267	240	1	0	0
K01255,K01267,K07566	37	0.154167	0	0
K01255,K07751	239	0.995833	0	0
K01256	240	1	0	0
K01256,K01263,K08776	93	0.3875	0	0
K01256,K05995	216	0.9	0	0
K01258	240	1	0	0
K01258,K01270	28	0.116667	0	0
K01259	240	1	0	0
K01259,K01055	161	0.670833	0	0
K01259,K09023,K01055	216	0.9	0	0
K01262	240	1	0	0
K01262,K01271	240	1	0	0
K01262,K04023	48	0.2	0	0
K01262,K08326,K01271	233	0.970833	0	0
K01262,K15783,K01271	92	0.383333	0	0
K01263,K00605,K01258	227	0.945833	0	0
K01263,K01258	240	1	0	0
K01264	55	0.229167	0	0
K01265	240	1	0	0
K01266	240	1	0	0
K01267	240	1	0	0
K01268,K01267	149	0.620833	0	0
K01269	240	1	0	0
K01269,K01179,K01261	119	0.495833	0	0
K01269,K01261,K01179	156	0.65	0	0
K01269,K02032	158	0.658333	0	0
K01270	240	1	0	0
K01271	126	0.525	0	0
K01273	240	1	0	0
K01277	240	1	0	0
K01278	240	1	0	0
K01281	236	0.983333	0	0
K01283,K01965	34	0.141667	0	0
K01284	240	1	0	0
K01284,K01392	29	0.120833	0	0
K01284,K01414	233	0.970833	0	0
K01284,K06323	43	0.179167	0	0
K01286	238	0.991667	0	0
K01295	240	1	0	0
K01295,K00077	89	0.370833	0	0
K01297	240	1	0	0
K01299	240	1	0	0
K01301	81	0.3375	0	0.0130153
K01302,K19701,K01264	35	0.145833	0	0
K01303	239	0.995833	0	0
K01304	240	1	0	0
K01305	240	1	0	0
K01308	240	1	0	0
K01317,K15125	37	0.154167	0	0
K01318	231	0.9625	0	0
K01322	240	1	0	0
K01322,K01354	226	0.941667	0	0
K01337	227	0.945833	0	0
K01338	240	1	0	0
K01338,K03604,K02529	45	0.1875	0	0
K01338,K04770	211	0.879167	0	0
K01338,K08675	240	1	0	0
K01338,K10126	240	1	0	0
K01338,K10126,K07720	30	0.125	0	0
K01338,K11086	208	0.866667	0	0
K01342	50	0.208333	0	0
K01347,K12684	111	0.4625	0	0
K01354	27	0.1125	0	0
K01355,K08566	82	0.341667	0	0.0389806
K01356	240	1	0	0
K01358	240	1	0	0
K01358,K03544	47	0.195833	0	0
K01358,K06275	54	0.225	0	0
K01358,K18926	29	0.120833	0	0
K01361	239	0.995833	0	0
K01361,K14743,K08652	25	0.104167	0	0
K01363	34	0.141667	0	0
K01364	240	1	0	0
K01365	23	0.0958333	0	0
K01365,K01375,K15621	28	0.116667	0	0
K01369	38	0.158333	0	0
K01372	240	1	0	0
K01376	24	0.1	0	0
K01385	27	0.1125	0	0
K01387	198	0.825	0	0
K01389,K01415,K07386	238	0.991667	0	0
K01390	175	0.729167	0	0
K01390,K08643	46	0.191667	0	0
K01400	235	0.979167	0	0
K01400,K05989	32	0.133333	0	0
K01406	66	0.275	0.0119367	0
K01407,K01408	132	0.55	0	0
K01408	26	0.108333	0	0
K01409	240	1	0	0
K01410,K01284	44	0.183333	0	0
K01415,K07386	49	0.204167	0	0
K01419	239	0.995833	0	0
K01420	240	1	0	0
K01420,K03413	233	0.970833	0	0
K01420,K05596	138	0.575	0	0
K01420,K10914	239	0.995833	0	0
K01420,K21556	240	1	0	0
K01420,K21562	61	0.254167	0	0
K01420,K21563	91	0.379167	0	0
K01421	240	1	0	0
K01424	240	1	0	0
K01424,K09482	56	0.233333	0	0
K01425	240	1	0	0
K01426	238	0.991667	0	0
K01426,K02433	196	0.816667	0	0
K01428	239	0.995833	0	0
K01429	42	0.175	0	0
K01429,K14048	238	0.991667	0	0
K01430,K01429,K14048	43	0.179167	0	0
K01430,K14048	239	0.995833	0	0
K01431,K12251	240	1	0	0
K01433	240	1	0	0
K01433,K00974	144	0.6	0	0
K01436	240	1	0	0
K01436,K01461,K01465,K06015	189	0.7875	0	0
K01438	240	1	0	0
K01438,K01525,K13049	34	0.141667	0	0
K01438,K13049	240	1	0	0
K01439	240	1	0	0
K01439,K01270	219	0.9125	0	0
K01439,K01274,K01270	233	0.970833	0	0
K01439,K01293	36	0.15	0	0
K01439,K01438	240	1	0	0
K01439,K01438,K00286	38	0.158333	0	0
K01439,K01438,K01295	24	0.1	0	0
K01439,K01438,K01436	240	1	0	0
K01439,K01438,K05831	240	1	0	0
K01439,K03491	24	0.1	0	0
K01439,K04763	27	0.1125	0	0
K01439,K13049	225	0.9375	0	0
K01439,K15428,K05604,K08660	28	0.116667	0	0
K01442	240	1	0	0
K01443	240	1	0	0
K01443,K02079	239	0.995833	0	0
K01443,K02529	33	0.1375	0	0
K01443,K02564	65	0.270833	0	0
K01443,K04069	68	0.283333	0	0
K01444,K13051,K01424	217	0.904167	0	0
K01446	236	0.983333	0	0
K01446,K01447	59	0.245833	0	0
K01447	240	1	0	0
K01448	240	1	0	0
K01448,K01183	188	0.783333	0	0
K01448,K01185	25	0.104167	0	0
K01448,K01218	58	0.241667	0	0
K01448,K01227	215	0.895833	0	0
K01448,K01227,K01185,K01446	52	0.216667	0	0
K01448,K01447	234	0.975	0	0
K01448,K01449	100	0.416667	0	0
K01448,K01449,K17836	218	0.908333	0	0
K01448,K01567	102	0.425	0	0
K01448,K04485	64	0.266667	0	0
K01448,K06113	25	0.104167	0	0.141863
K01448,K06381	140	0.583333	0	0
K01448,K07004	30	0.125	0	0
K01448,K08693,K11063	35	0.145833	0	0
K01448,K11063	240	1	0	0
K01448,K11063,K07260	60	0.25	0	0
K01448,K13277	41	0.170833	0	0
K01448,K17836	130	0.541667	0	0
K01448,K19224	40	0.166667	0	0
K01448,K19224,K19220,K19223	45	0.1875	0	0
K01448,K19224,K19220,K19223,K01447	70	0.291667	0	0
K01448,K22278	35	0.145833	0	0
K01449	240	1	0	0
K01449,K01447	25	0.104167	0	0.0236959
K01449,K01928	50	0.208333	0	0
K01449,K17733	93	0.3875	0	0
K01449,K19224,K19220,K19223,K01447	43	0.179167	0	0
K01449,K21471	100	0.416667	0	0
K01449,K22278	45	0.1875	0	0
K01451	204	0.85	0	0
K01451,K01436	240	1	0	0
K01452	240	1	0	0
K01452,K01730	54	0.225	0	0
[truncated: 10,814 more rows]

## Sheet: D
Species	SCCA_Weight_Species_Component1	SCCA_Weight_Species_Component2	Prevalence	Proportion
Abiotrophia_defectiva	0	0.0682327	50	0.208333
Acetivibrio_saccincola	0	0.120643	33	0.1375
Acetivibrio_thermocellus	0	0	98	0.408333
Acetoanaerobium_sticklandii	0	0.0799896	26	0.108333
Acetobacterium_woodii	0.0961181	0	27	0.1125
Acholeplasma_axanthum	0	0.0425386	88	0.366667
Acholeplasma_brassicae	3.18019e-05	0.039039	29	0.120833
Acholeplasma_palmae	0.140733	0.0721831	28	0.116667
Acidaminococcus_fermentans	0	0	204	0.85
Acidaminococcus_intestini	0	0.043069	163	0.679167
Acidisarcina_polymorpha	0	0.0925783	33	0.1375
Acinetobacter_baumannii	0	0.0459215	31	0.129167
Acinetobacter_haemolyticus	0	0.0217409	55	0.229167
Acinetobacter_johnsonii	0	0.100983	43	0.179167
Actinomyces_naeslundii	0	0	218	0.908333
Actinomyces_oris	0	0.00192574	221	0.920833
Actinomyces_pacaensis	0	0.010132	221	0.920833
Actinomyces_sp._HMT_175	0	0	174	0.725
Actinomyces_sp._HMT_897	0	0.0014191	41	0.170833
Actinomyces_sp._oral_taxon_169	0.0906679	0	202	0.841667
Actinomyces_sp._oral_taxon_171	0	0	199	0.829167
Actinomyces_sp._oral_taxon_414	0	0	205	0.854167
Actinomyces_sp._oral_taxon_897	0.0154155	0.0546663	42	0.175
Actinomyces_viscosus	0	0	112	0.466667
Acutalibacter_muris	0.00687848	0	240	1
Adlercreutzia_equolifaciens	0	0	239	0.995833
Adlercreutzia_sp._8CFCBH1	0	0	237	0.9875
Aeromonas_salmonicida	0	0.00983984	170	0.708333
Aggregatibacter_aphrophilus	0	0	109	0.454167
Aggregatibacter_segnis	0	0.00022667	65	0.270833
Akkermansia_glycaniphila	0.0627788	0.00423181	70	0.291667
Akkermansia_muciniphila	0	0	240	1
Alicyclobacillus_acidocaldarius	0.0812316	0.00366174	82	0.341667
Alistipes_communis	0	0	240	1
Alistipes_dispar	0	0	240	1
Alistipes_finegoldii	0	0.021554	240	1
Alistipes_indistinctus	0.237904	-0.00655963	240	1
Alistipes_megaguti	0	0	240	1
Alistipes_onderdonkii	0	0	240	1
Alistipes_shahii	0	0	240	1
Alistipes_sp._dk3624	0	0.0444264	240	1
Alkaliphilus_metalliredigens	0	0.128005	29	0.120833
Alloprevotella_sp._E39	0	0.057916	148	0.616667
Amedibacterium_intestinale	0	0	240	1
Aminipila_butyrica	0	0.0183842	202	0.841667
Aminipila_sp._CBA3637	0.0323378	0.00426242	130	0.541667
Aminipila_sp._JN.18	0	0.0276908	240	1
Aminomonas_paucivorans	0	0	38	0.158333
Ammonifex_degensii	0	0.0179026	46	0.191667
Amycolatopsis_sp._Hca4	0	0.0540844	74	0.308333
Anaerobutyricum_hallii	0	0.0164901	240	1
Anaerococcus_mediterraneensis	0	0.0383639	31	0.129167
Anaerococcus_obesiensis	0	0.0153527	56	0.233333
Anaerococcus_prevotii	0	0.0906918	31	0.129167
Anaerococcus_vaginalis	0	0	151	0.629167
Anaerocolumna_cellulosilytica	0	-0.0297717	236	0.983333
Anaerocolumna_sp._CBA3638	0	-0.0273253	240	1
Anaerocolumna_sp._CTTW	0	0	240	1
Anaerostipes_caccae	0	0.0367763	240	1
Anaerostipes_hadrus	0	0.0547724	240	1
Anaerostipes_rhamnosivorans	0	0.0222121	240	1
Anaerotignum_propionicum	0	0.0215495	239	0.995833
Anoxybacillus_gonensis	0	0.0597193	26	0.108333
Anseongella_ginsenosidimutans	0	0.0391941	49	0.204167
Arabia_massiliensis	0	0	240	1
Arthrobacter_citreus	0	0.0338299	61	0.254167
Asticcacaulis_excentricus	0	0.043345	23	0.0958333
Azoarcus_pumilus	0	0.0862067	23	0.0958333
Azospirillum_lipoferum	0.00757078	0.0113695	106	0.441667
Bacillus_cereus	0	0.0365641	120	0.5
Bacillus_velezensis	0	0	95	0.395833
Bacteroides_caccae	0	0.0217854	240	1
Bacteroides_caecimuris	0	0.00864085	240	1
Bacteroides_cellulosilyticus	0	0.0414916	240	1
Bacteroides_coprosuis	0	0	186	0.775
Bacteroides_eggerthii	0	0	240	1
Bacteroides_fragilis	0	0.0275176	240	1
Bacteroides_helcogenes	0	0.00178844	240	1
Bacteroides_heparinolyticus	0	0.0303469	239	0.995833
Bacteroides_intestinalis	0	0.0351907	240	1
Bacteroides_ovatus	0	0.0630176	240	1
Bacteroides_phage_crAss001	0	0.107119	78	0.325
Bacteroides_sp._A1C1	0	0.0103683	240	1
Bacteroides_sp._CACC_737	0	0.0325708	240	1
Bacteroides_sp._CBA7301	0	0.0233383	240	1
Bacteroides_sp._HF.162	0	0.0118468	240	1
Bacteroides_sp._HF.5141	0	0.0603023	240	1
Bacteroides_sp._HF.5287	0.0842931	0	240	1
Bacteroides_sp._M10	0	0.0327551	240	1
Bacteroides_sp._PHL_2737	0	0.0138992	229	0.954167
Bacteroides_thetaiotaomicron	0	0.0390661	240	1
Bacteroides_uniformis	0	0.0213462	240	1
Bacteroides_xylanisolvens	0.0229929	0.0151166	240	1
Bacteroides_zoogleoformans	0	0.0242451	239	0.995833
Barnesiella_viscericola	0	0.0106186	240	1
Berryella_intestinalis	0	0	228	0.95
Bifidobacterium_adolescentis	0.00953914	0	240	1
Bifidobacterium_angulatum	0	0.0155912	221	0.920833
Bifidobacterium_animalis	0	0	234	0.975
Bifidobacterium_asteroides	0	0.0508963	24	0.1
Bifidobacterium_bifidum	0	0	239	0.995833
Bifidobacterium_breve	0	0.0072744	240	1
Bifidobacterium_catenulatum	0	0	240	1
Bifidobacterium_choerinum	0.0633608	0.0193234	35	0.145833
Bifidobacterium_dentium	0.106909	0	220	0.916667
Bifidobacterium_eulemuris	0	0.00926575	60	0.25
Bifidobacterium_imperatoris	0.0374628	0.042856	77	0.320833
Bifidobacterium_lemurum	0	0.0658429	44	0.183333
Bifidobacterium_longum	0	0.00980336	240	1
Bifidobacterium_pseudocatenulatum	0	0.0207828	240	1
Bifidobacterium_pseudolongum	0	0.0334472	104	0.433333
Bifidobacterium_pullorum	0	0	173	0.720833
Bifidobacterium_saguini	0	0.0860345	27	0.1125
Bifidobacterium_scardovii	0	0	155	0.645833
Bifidobacterium_subtile	0.0536965	0.0232401	84	0.35
Bifidobacterium_thermophilum	0	0.0110189	142	0.591667
Blattabacterium_cuenoti	0	0.107201	54	0.225
Blautia_argi	0	0.000233731	240	1
Blautia_hansenii	0	0.00600641	240	1
Blautia_producta	0	0.0258896	240	1
Blautia_sp._LZLJ.3	0	0	240	1
Blautia_sp._SC05B48	0	0.0185485	240	1
Brachyspira_hyodysenteriae	0	0.0386251	118	0.491667
Brachyspira_pilosicoli	0	0.0124062	183	0.7625
Brevefilum_fermentans	0	0.0231747	118	0.491667
Brevibacillus_choshinensis	0	0.046957	37	0.154167
Buchnera_aphidicola	0	0.00882836	82	0.341667
Bulleidia_sp._zg.1006	0	0.000975957	189	0.7875
Burkholderia_gladioli	0	0.0345969	24	0.1
Butyricicoccus_sp._GAM44	0	0	212	0.883333
Butyricimonas_faecalis	0	0.0229144	240	1
Butyricimonas_virosa	0	0	240	1
Butyrivibrio_fibrisolvens	0	0	239	0.995833
Butyrivibrio_hungatei	0	0	240	1
Butyrivibrio_proteoclasticus	0.0580779	-0.00348842	239	0.995833
Caldicellulosiruptor_sp._YA01	0.121356	0.0045342	121	0.504167
Caloramator_sp._E03	0	0	59	0.245833
Caloranaerobacter_azorensis	0	0	47	0.195833
Campylobacter_coli	0	0	240	1
Campylobacter_concisus	0	0.041278	80	0.333333
Campylobacter_fetus	0	0	79	0.329167
Campylobacter_gracilis	0.00101155	0.00805879	81	0.3375
Campylobacter_hominis	0	0.00871743	102	0.425
Campylobacter_jejuni	0	0	240	1
Campylobacter_lari	0	0.0900476	42	0.175
Campylobacter_rectus	0	0	28	0.116667
Campylobacter_ureolyticus	0	0	81	0.3375
Candidatus_Desulforudis_audaxviator	0	0.119456	33	0.1375
Candidatus_Desulfovibrio_trichonymphae	0	0.0359086	47	0.195833
Candidatus_Izimaplasma_sp._HR1	0.00758663	0.0163904	79	0.329167
Candidatus_Nanosynbacter_lyticus	0	0.00732494	192	0.8
Candidatus_Phytoplasma_australiense	0	0.0373228	61	0.254167
Capnocytophaga_canimorsus	0	4.46061e-05	25	0.104167
Capnocytophaga_stomatis	0.0996687	0.0974946	29	0.120833
Caproiciproducens_sp._7D4C2	0	0	239	0.995833
Caproiciproducens_sp._NJN.50	0	-0.00683235	238	0.991667
Cardinium_endosymbiont_of_Bemisia_tabaci	0	0.105645	37	0.154167
Cardiobacterium_hominis	0	0.0461762	41	0.170833
Cellulosilyticum_lentocellum	0.000222647	0.0690478	43	0.179167
Cellulosilyticum_sp._WCF.2	0	0	221	0.920833
Chitinophaga_agri	0	0.0714785	27	0.1125
Christensenella_minuta	0	0	240	1
Christensenella_sp._Marseille.P3954	0	-0.0143298	240	1
Chryseobacterium_gallinarum	0	0.04942	42	0.175
Citrobacter_freundii	0.155254	0	129	0.5375
Citrobacter_koseri	0	0.0939606	29	0.120833
Citrobacter_portucalensis	0	0	35	0.145833
Cloacibacillus_porcorum	0	0	230	0.958333
Clostridioides_difficile	0	0	240	1
Clostridium_acetobutylicum	0	0.0225549	40	0.166667
Clostridium_argentinense	0.0298667	0.0212568	106	0.441667
Clostridium_autoethanogenum	0	0.00877194	37	0.154167
Clostridium_baratii	0	0.00813446	190	0.791667
Clostridium_beijerinckii	0	0.0236846	148	0.616667
Clostridium_bornimense	0	0.00970725	209	0.870833
Clostridium_botulinum	0	0	226	0.941667
Clostridium_butyricum	0	0.00959596	211	0.879167
Clostridium_carboxidivorans	0	0.0103318	79	0.329167
Clostridium_cellulovorans	0.0517508	0.0134309	126	0.525
Clostridium_chauvoei	0	0.0036688	183	0.7625
Clostridium_cochlearium	0	0.12109	29	0.120833
Clostridium_drakei	0.0620816	0.125247	25	0.104167
Clostridium_estertheticum	0	0	180	0.75
Clostridium_fermenticellae	0.124817	0	70	0.291667
Clostridium_gasigenes	0.0584199	0	177	0.7375
Clostridium_intestinale	0	0	163	0.679167
Clostridium_isatidis	0	0.0204904	180	0.75
Clostridium_kluyveri	0	0	197	0.820833
Clostridium_novyi	0	0.0438938	65	0.270833
Clostridium_pasteurianum	0	0	182	0.758333
Clostridium_perfringens	0	0	240	1
Clostridium_saccharobutylicum	0	0	164	0.683333
Clostridium_saccharoperbutylacetonicum	0	0	179	0.745833
Clostridium_septicum	0	0	201	0.8375
Clostridium_sp._.deep_sea.	0	0.053534	24	0.1
Clostridium_sp._BNL1100	0	0.0667238	44	0.183333
Clostridium_sp._CT4	0	0.0181275	126	0.525
Clostridium_sp._DL.VIII	0	0	97	0.404167
Clostridium_sp._JN.1	0	0.070302	66	0.275
Clostridium_sp._JN.9	0	0.0411239	167	0.695833
Clostridium_sp._SY8519	0.149725	0	240	1
Clostridium_taeniosporum	0	0	132	0.55
Clostridium_tetani	0	0.0482175	138	0.575
Clostridium_thermarum	0	0	136	0.566667
Clostridium_tyrobutyricum	0	0.0305025	46	0.191667
Collinsella_aerofaciens	0.0864668	0	240	1
Comamonas_koreensis	0	0.0186393	37	0.154167
Comamonas_sp._NLF.7.7	0.0641328	0.10157	30	0.125
Coprobacter_sp._2CBH44	0	0	240	1
Coprococcus_comes	0.139047	0	240	1
Coriobacterium_glomerans	0	0.02697	112	0.466667
Corynebacterium_callunae	0	0.0964495	24	0.1
Corynebacterium_matruchotii	0	0.000197304	89	0.370833
Crassaminicella_sp._SY095	0.065319	0.00228145	52	0.216667
Cronobacter_condimenti	0	0.0576166	58	0.241667
Cruoricaptor_ignavus	0.0378681	0.0252881	89	0.370833
Cryptobacterium_curtum	0	0.0427758	97	0.404167
Cutibacterium_acnes	0.102958	0	38	0.158333
Dehalobacter_restrictus	0	0.0111519	111	0.4625
Dehalobacterium_formicoaceticum	0	0	184	0.766667
Dehalococcoides_mccartyi	0	0.00662278	187	0.779167
Deinococcus_geothermalis	0	0.061799	40	0.166667
Deinococcus_proteolyticus	0	0.0330979	29	0.120833
Denitrobacterium_detoxificans	0.067733	0	217	0.904167
Desulfitobacterium_dichloroeliminans	0	0.042015	28	0.116667
Desulfitobacterium_hafniense	0	0	148	0.616667
Desulfocurvibacter_africanus	0	0.0400522	35	0.145833
Desulfofarcimen_acetoxidans	0	0.0977437	31	0.129167
Desulfomicrobium_baculatum	0	0.0476049	53	0.220833
Desulfomicrobium_orale	0.062868	0	81	0.3375
Desulfosporosinus_youngiae	0	0	38	0.158333
Desulfotomaculum_reducens	0	0.000778082	25	0.104167
Desulfotomaculum_ruminis	0	0.0645618	85	0.354167
Desulfovibrio_alaskensis	0	0.085627	46	0.191667
Desulfovibrio_desulfuricans	0	0.00864877	203	0.845833
Desulfovibrio_fairfieldensis	0	0.0104093	213	0.8875
Desulfovibrio_gigas	0	0	81	0.3375
Desulfovibrio_marinus	0.0046819	0	65	0.270833
Desulfovibrio_piger	0	0.00924415	235	0.979167
Desulfovibrio_sp._86	0	0.0277919	153	0.6375
Desulfovibrio_sp._G11	0	0.0758504	77	0.320833
Desulfovibrio_sp._IOR2	0	0	142	0.591667
Desulfovibrio_vulgaris	0	0	212	0.883333
Desulfurobacterium_thermolithotrophum	0	0.0294834	33	0.1375
Dialister_hominis	0.0210242	0	108	0.45
Dialister_massiliensis	0	0	115	0.479167
Dialister_pneumosintes	0	0.0173832	198	0.825
Dolosigranulum_pigrum	0.00734474	0	66	0.275
Duncaniella_dubosii	0	0	235	0.979167
Dysosmobacter_welbionis	0.0533281	-0.00625253	240	1
Eggerthella_lenta	0	0.037251	240	1
Eggerthella_sp._HF.1101	0	0.00219949	240	1
Eggerthella_sp._YY7918	0	0	238	0.991667
endosymbiont_.TC1._of_Trimyema_compressum	0	0.0172276	56	0.233333
Enterobacter_asburiae	0	0.05281	30	0.125
Enterobacter_cloacae	0	0	70	0.291667
Enterobacter_hormaechei	0.00219794	0	89	0.370833
Enterobacter_kobei	0	0.072185	32	0.133333
Enterobacter_roggenkampii	0	0.03775	55	0.229167
Enterocloster_bolteae	0	0.0219519	240	1
Enterocloster_clostridioformis	0	0.0405842	240	1
Enterococcus_avium	0	0.00477281	97	0.404167
Enterococcus_casseliflavus	0	0.0612263	66	0.275
Enterococcus_cecorum	0.0450398	0	239	0.995833
Enterococcus_durans	0	0.0743863	36	0.15
Enterococcus_faecalis	0	0.0489949	223	0.929167
Enterococcus_faecium	0.00418837	0	240	1
Enterococcus_gilvus	0.066448	0	54	0.225
Enterococcus_saigonensis	0	0.0290279	239	0.995833
Enterococcus_sp._FDAARGOS_553	0	0.0187932	119	0.495833
Ereboglobus_luteus	0.129823	0	76	0.316667
Erysipelatoclostridium_ramosum	0	0.0888898	240	1
Escherichia_albertii	0	0.0192455	110	0.458333
Escherichia_coli	0	0	240	1
Escherichia_fergusonii	0	0	125	0.520833
Escherichia_marmotae	0	0.0146886	114	0.475
Escherichia_sp._E4742	0	0.00257832	98	0.408333
Ethanoligenens_harbinense	0	0	239	0.995833
Eubacterium_callanderi	0.0650074	0	240	1
Eubacterium_limosum	0.0661344	0	240	1
Eubacterium_maltosivorans	0	0	240	1
Eubacterium_sp._NSJ.61	0	0	240	1
Ezakiella_massiliensis	0	0.00462423	133	0.554167
Faecalibacillus_intestinalis	0.0992209	0	240	1
Faecalibacterium_prausnitzii	0	-0.00910782	240	1
Faecalibacterium_virus_Brigit	0	0	177	0.7375
Faecalibacterium_virus_Epona	0	0.0169548	48	0.2
Faecalibacterium_virus_Lugh	0	0.0228556	156	0.65
Faecalibacterium_virus_Oengus	0	0.0325547	157	0.654167
Faecalibacterium_virus_Taranis	0.0404516	0	218	0.908333
Faecalibacterium_virus_Toutatis	0.0771438	0	228	0.95
Faecalibaculum_rodentium	0	-0.0056729	238	0.991667
Faecalitalea_cylindroides	-0.0441053	0.00482089	240	1
Fannyhessea_vaginae	0	0	224	0.933333
Fastidiosipila_sanguinis	0	0	183	0.7625
Fibrobacter_succinogenes	0.0365745	0	64	0.266667
Filifactor_alocis	0	0.00389869	213	0.8875
Finegoldia_magna	0.157325	-0.0341473	229	0.954167
Flavonifractor_plautii	0	0.0253285	240	1
Flintibacter_sp._KGMB00164	0	0	240	1
Fusobacterium_gonidiaformans	0	0.00991927	37	0.154167
Fusobacterium_mortiferum	0	0.130682	33	0.1375
Fusobacterium_necrophorum	0	0.00218937	49	0.204167
Fusobacterium_nucleatum	0	0	212	0.883333
Fusobacterium_pseudoperiodonticum	0	0	98	0.408333
Fusobacterium_ulcerans	0	0.0631469	60	0.25
Fusobacterium_varium	0	0.0728608	34	0.141667
Gardnerella_leopoldii	0	0.0856032	35	0.145833
Gardnerella_vaginalis	0	0.0264044	56	0.233333
Gemella_haemolysans	0	0	151	0.629167
Gemella_morbillorum	0.0150958	0	128	0.533333
Gemella_sanguinis	0	0.0493396	204	0.85
Gemella_sp._oral_taxon_928	0	0	90	0.375
Gemmatimonas_sp._TET16	0.131563	0	40	0.166667
Geobacter_sp._M18	0	0.0826415	36	0.15
Geosporobacter_ferrireducens	0	0.0572098	76	0.316667
Gordonibacter_pamelaeae	0	0	240	1
Gordonibacter_urolithinfaciens	0	0.0407499	239	0.995833
Gottschalkia_acidurici	0.014793	0	102	0.425
Haemophilus_haemolyticus	0	0.00310003	113	0.470833
Haemophilus_influenzae	0	0	115	0.479167
Haemophilus_parahaemolyticus	0.0425784	0.0617636	34	0.141667
Haemophilus_parainfluenzae	0	0	235	0.979167
Haemophilus_pittmaniae	0.0389153	0.0459444	74	0.308333
Haemophilus_sp._oral_taxon_036	0	0.0538924	50	0.208333
Halobacteroides_halobius	0	0.0863621	44	0.183333
Halomonas_sp._JS92.SW72	0	0.0512733	29	0.120833
Hathewaya_histolytica	0.089736	0	92	0.383333
Helicobacter_canadensis	0	0.0365806	45	0.1875
Heliobacterium_modesticaldum	0	0	142	0.591667
Herbinix_luporum	0.116232	-0.0176319	227	0.945833
Histophilus_somni	0	0.0625054	70	0.291667
Homo_sapiens	0	-0.00281644	240	1
Humisphaera_borealis	0	0.02889	70	0.291667
Hungatella_hathewayi	0	0	240	1
Hymenobacter_russus	0	0.109018	34	0.141667
Hymenobacter_sp._DG01	0	0.0283089	30	0.125
Hymenobacter_sp._NBH84	0	0.0720566	57	0.2375
Intestinibaculum_porci	0	0	239	0.995833
Intestinimonas_butyriciproducens	0.254173	-0.0198984	240	1
Jeotgalibaca_arthritidis	0	0.0377441	85	0.354167
Jeotgalibaca_porci	0	0.100187	29	0.120833
Jonquetella_anthropi	0	0.0564015	26	0.108333
Kiritimatiella_glycovorans	0.0403375	0.0101995	69	0.2875
Klebsiella_aerogenes	0	0.0421477	57	0.2375
Klebsiella_grimontii	0.0437669	0	38	0.158333
Klebsiella_michiganensis	0	0.0081084	56	0.233333
Klebsiella_oxytoca	0	0.00213	61	0.254167
Klebsiella_pneumoniae	0	0	149	0.620833
Klebsiella_quasipneumoniae	0.0795366	0.0118638	53	0.220833
Klebsiella_variicola	0	0.0439293	46	0.191667
Labilithrix_luteola	0	0.0454124	48	0.2
Lachnoanaerobaculum_umeaense	0	0	239	0.995833
Lachnoclostridium_phocaeense	0	0	240	1
Lachnoclostridium_phytofermentans	0	0.00478204	239	0.995833
Lachnoclostridium_sp._YL32	0	0	240	1
Lachnospira_eligens	0	-0.0174192	240	1
Lacrimispora_saccharolytica	0.152698	0	240	1
Lacrimispora_sphenoides	0	0	240	1
Lacticaseibacillus_paracasei	0	0	134	0.558333
Lacticaseibacillus_rhamnosus	0.0314699	0	89	0.370833
Lactiplantibacillus_plantarum	0.0038022	0	230	0.958333
Lactobacillus_acidophilus	0	0.0225365	59	0.245833
Lactobacillus_crispatus	0	0.0691255	54	0.225
Lactobacillus_delbrueckii	0	0.00982276	116	0.483333
Lactobacillus_gasseri	0	0.0337515	67	0.279167
Lactobacillus_helveticus	0	0.0533256	33	0.1375
Lactobacillus_iners	0	0.0145612	157	0.654167
Lactobacillus_johnsonii	0	0.00449832	87	0.3625
Lactobacillus_paragasseri	0	0	46	0.191667
Lactococcus_cremoris	0	0	230	0.958333
Lactococcus_garvieae	0	0.0160253	199	0.829167
Lactococcus_lactis	0	1.60449e-05	171	0.7125
Lactococcus_raffinolactis	0	0.0678251	32	0.133333
Lactococcus_virus_bIL67	0.000320056	0.0742588	36	0.15
Lactococcus_virus_c2	0	0.066403	35	0.145833
Lacunisphaera_limnophila	0	0.107165	25	0.104167
Lancefieldella_parvula	0	0	197	0.820833
Lautropia_mirabilis	0	0.02482	92	0.383333
Lawsonella_clevelandensis	0.0445339	0	56	0.233333
Lawsonia_intracellularis	0	0.00237725	161	0.670833
Leclercia_adecarboxylata	0	0.0499686	23	0.0958333
Leptotrichia_sp._oral_taxon_212	0	0.0279351	59	0.245833
Leptotrichia_wadei	0	0.0238036	29	0.120833
Leuconostoc_gelidum	0	0.105117	33	0.1375
Leuconostoc_mesenteroides	0.0912731	0.0512526	25	0.104167
Ligilactobacillus_agilis	0	0	216	0.9
Ligilactobacillus_ruminis	0	0	240	1
Ligilactobacillus_salivarius	0	-0.0128489	219	0.9125
Limnochorda_pilosa	0	0.000949329	102	0.425
Limosilactobacillus_fermentum	0	0.00176054	91	0.379167
Limosilactobacillus_mucosae	0.200096	0.00205284	28	0.116667
Limosilactobacillus_reuteri	0	0.0480803	47	0.195833
Limosilactobacillus_vaginalis	0	0.0229255	54	0.225
Listeria_monocytogenes	0	0.125851	22	0.0916667
Loigolactobacillus_bifermentans	0	0.0920116	25	0.104167
Longibaculum_sp._KGMB06250	0	0	240	1
Mageeibacillus_indolicus	0	0	240	1
Mahella_australiensis	0	0	151	0.629167
Mameliella_alba	0	0.059512	47	0.195833
Massilistercora_timonensis	0	0	240	1
Megamonas_funiformis	0	0	87	0.3625
Megasphaera_elsdenii	0.0354527	0	217	0.904167
Megasphaera_stantonii	0	0.0345355	240	1
Methylomusa_anaerophila	0	0.081793	27	0.1125
Methylophilus_sp._TWE2	0	0.0125932	37	0.154167
Mobiluncus_curtisii	0.0964624	0	112	0.466667
Mogibacterium_diversum	0	0	235	0.979167
Mogibacterium_pumilum	0.0988627	-0.000565532	198	0.825
Monoglobus_pectinilyticus	0	0.0188383	240	1
Moorella_glycerini	0	0.00510386	50	0.208333
Mucilaginibacter_sp._F39.2	0	0.0465909	75	0.3125
Murdochiella_vaginalis	0	0	238	0.991667
Muribaculum_gordoncarteri	0	0	235	0.979167
Muribaculum_intestinale	0.0458447	0	234	0.975
Mycolicibacterium_mageritense	0	0.0390666	77	0.320833
Mycoplasma_anseris	0	0.0628147	24	0.1
Mycoplasma_arginini	0	0.0547593	27	0.1125
Mycoplasma_californicum	0	0.0799692	44	0.183333
Natronorubrum_bangense	0.0356377	0.0570333	59	0.245833
Ndongobacter_massiliensis	0.127876	-0.00270709	189	0.7875
Neisseria_elongata	0	-0.00741821	57	0.2375
Neisseria_flavescens	0	0.0550337	29	0.120833
Neisseria_mucosa	0.0761566	0.0317254	60	0.25
Neisseria_subflava	0	0.0402735	84	0.35
Nocardia_mangyaensis	0	0.0890032	31	0.129167
Nocardioides_sp._HDW12B	0	0.0500327	39	0.1625
Oceanithermus_profundus	0	0.0361113	63	0.2625
Odoribacter_splanchnicus	0	0.0617155	240	1
Olsenella_sp._GAM18	0	0	234	0.975
Olsenella_sp._LZLJ.2	0	0.0183891	226	0.941667
Olsenella_sp._oral_taxon_807	0.0618688	-0.00907147	211	0.879167
Olsenella_timonensis	0	0	232	0.966667
Olsenella_uli	0.0826894	0	225	0.9375
Olsenella_umbonata	0	-0.00157133	231	0.9625
Ornithobacterium_rhinotracheale	0	0.0283093	103	0.429167
Oscillibacter_sp._NSJ.62	0.0584422	-0.00783664	240	1
Oscillibacter_sp._PEA192	0	0	240	1
Oscillibacter_valericigenes	0	-0.0398787	240	1
Oxalobacter_formigenes	0.048777	0.00331999	118	0.491667
Paenibacillus_donghaensis	0	0.117946	26	0.108333
Paenibacillus_mucilaginosus	0	0.016077	101	0.420833
Paenibacillus_riograndensis	0	0.0577205	36	0.15
Paenibacillus_sp._URB8.2	0	0.0636465	36	0.15
Paeniclostridium_sordellii	0	0	199	0.829167
Paludibacter_propionicigenes	0	0	138	0.575
Paludibaculum_fermentans	0	0.0404037	51	0.2125
Parabacteroides_distasonis	0	0.00517982	240	1
Parabacteroides_phage_YZ.2015b	0	0.00405167	150	0.625
Parabacteroides_sp._CT06	0	0.021502	240	1
Paraclostridium_bifermentans	0	0	178	0.741667
Paraprevotella_xylaniphila	0	0.0353448	240	1
Parascardovia_denticolens	0	0	141	0.5875
Paremcibacter_congregatus	0	0.0573165	27	0.1125
Parolsenella_catena	0	0	231	0.9625
Parolsenella_massiliensis	0	0	238	0.991667
Parvimonas_micra	0.0486214	-0.00343289	212	0.883333
Pasteurella_multocida	0.0371764	0.0281505	94	0.391667
Pauljensenia_hongkongensis	0	0.00574317	171	0.7125
Pedobacter_cryoconitis	0	0.0839557	63	0.2625
Peptacetobacter_hiranonis	0	0.00247581	239	0.995833
Peptoclostridium_acidaminophilum	0	0.0220893	140	0.583333
Peptoniphilus_harei	0.00870171	0	136	0.566667
Peptoniphilus_ivorii	0	0	141	0.5875
Petrimonas_mucosa	-0.0361915	0.0556809	212	0.883333
Petrocella_atlantisensis	0	0.00525154	203	0.845833
Phascolarctobacterium_faecium	0	0.0354892	240	1
Phocaeicola_coprophilus	0	0.00442069	240	1
Phocaeicola_dorei	0	0	240	1
Phocaeicola_salanitronis	0.00305352	0	240	1
Phocaeicola_vulgatus	0	0.0310735	240	1
Phoenicibacter_congonensis	0	0	237	0.9875
Porphyromonas_asaccharolytica	0	0	201	0.8375
Porphyromonas_cangingivalis	0.0171284	0.0232846	119	0.495833
Porphyromonas_crevioricanis	0	0.00253485	112	0.466667
Porphyromonas_gingivalis	0.00490349	0	230	0.958333
Prevotella_copri	0	0	240	1
Prevotella_dentalis	0	0.0149271	223	0.929167
Prevotella_denticola	0	0.0412608	167	0.695833
Prevotella_enoeca	0	0.0399314	147	0.6125
Prevotella_fusca	0	0.03278	150	0.625
Prevotella_intermedia	0	0	240	1
Prevotella_jejuni	0	0.0204982	146	0.608333
Prevotella_melaninogenica	0	0.00981464	199	0.829167
Prevotella_oris	0	0.0265159	200	0.833333
Prevotella_ruminicola	0	0.0277609	165	0.6875
Prevotella_scopos	0	0.0172782	140	0.583333
Prevotella_sp._oral_taxon_299	0	0.0332547	123	0.5125
Prevotella_sp._WR041	0	0.0634088	120	0.5
Priestia_megaterium	0	0.108665	31	0.129167
Propionibacterium_acidifaciens	0	0.0443961	173	0.720833
Propionimicrobium_sp._Marseille.P3275	0.0733391	0	216	0.9
Proteiniphilum_saccharofermentans	0	0.0658693	58	0.241667
Pseudobutyrivibrio_xylanivorans	0	0	240	1
Pseudoclostridium_thermosuccinogenes	0	0	158	0.658333
Pseudodesulfovibrio_aespoeensis	0	0.0539359	30	0.125
Pseudodesulfovibrio_indicus	0	0.0122477	63	0.2625
Pseudomonas_aeruginosa	0	0.0259009	162	0.675
Pseudomonas_pelagia	0	0.119125	23	0.0958333
Pseudopropionibacterium_propionicum	0	0.00784016	140	0.583333
Raoultella_ornithinolytica	0	0.0258264	33	0.1375
Rhodothermus_marinus	0	0.0761813	61	0.254167
Romboutsia_hominis	0.0343551	0	217	0.904167
Romboutsia_ilealis	0	0	238	0.991667
Romboutsia_sp._CE17	0	0	228	0.95
Roseburia_hominis	0.116247	-0.0289605	240	1
Roseburia_intestinalis	0	0	240	1
Rothia_aeria	0	0.00578428	122	0.508333
Rothia_dentocariosa	0	0.00891956	196	0.816667
Rothia_mucilaginosa	0.0764716	-0.0422878	237	0.9875
Ruminiclostridium_cellulolyticum	0	0.0252976	105	0.4375
Ruminiclostridium_herbifermentans	0	0	164	0.683333
Ruminococcus_albus	0.0652125	0	240	1
Ruminococcus_bicirculans	0	0	240	1
Ruminococcus_champanellensis	0.0782102	-0.0517629	240	1
Ruminococcus_sp._JE7A12	0	0.000475671	240	1
Rummeliibacillus_stabekisii	0	0.0169168	90	0.375
Runella_sp._SP2	0.0353932	0.0451877	85	0.354167
Ruthenibacterium_lactatiformans	0	0.0107124	240	1
Saccharibacillus_brassicae	0	0.0400237	54	0.225
Salinicoccus_halodurans	0	0.137769	26	0.108333
Salipiger_pacificus	0.0653758	0	38	0.158333
Salmonella_enterica	0	0	169	0.704167
Sarcina_sp._JB2	0	0	172	0.716667
Scardovia_inopinata	0.014368	0.0737066	25	0.104167
Schaalia_cardiffensis	0	0.0893792	38	0.158333
Schaalia_meyeri	0	0.000786501	182	0.758333
Schaalia_odontolytica	0	0	238	0.991667
Schnuerera_ultunensis	0	0.0731336	29	0.120833
Sebaldella_termitidis	0	0.0982261	37	0.154167
Sedimentibacter_sp._zth1	0	0.0476887	37	0.154167
Sediminispirochaeta_smaragdinae	0	0.130487	26	0.108333
Selenomonas_ruminantium	0.062472	0	141	0.5875
Selenomonas_sp._Marseille.Q3039	0.0223134	0.00992506	31	0.129167
Selenomonas_sp._oral_taxon_126	0.00620605	0	52	0.216667
Selenomonas_sp._oral_taxon_136	0	0.0281425	33	0.1375
Selenomonas_sp._oral_taxon_920	0.0840928	0.0106356	51	0.2125
Selenomonas_sputigena	0.0481871	-0.00149248	191	0.795833
Serratia_marcescens	0	0.0944423	31	0.129167
Shigella_boydii	0	0.0161191	77	0.320833
Shigella_dysenteriae	0	0.0348147	86	0.358333
Shigella_flexneri	0	0.000905576	88	0.366667
Shigella_sonnei	0	0.00870639	48	0.2
Slackia_heliotrinireducens	0	0	234	0.975
Sodaliphilus_pleomorphus	0	0	236	0.983333
Sorangium_cellulosum	0	0.0247292	72	0.3
Sphingobacterium_thalpophilum	0.0175158	0.0291837	29	0.120833
Sphingomonas_sp._HDW15C	0	0.00475682	28	0.116667
Spiribacter_roseus	0	0.110664	26	0.108333
Spirochaeta_thermophila	0	0.0487704	25	0.104167
Sporomusa_termitida	0	0.00338627	125	0.520833
Sporosarcina_sp._P37	0.00843353	0.00501876	44	0.183333
Stackebrandtia_nassauensis	0.0925216	0.00231809	128	0.533333
Staphylococcus_aureus	0	0.0312592	77	0.320833
Staphylococcus_epidermidis	0	0.0607556	40	0.166667
Stenotrophomonas_maltophilia	0	0	50	0.208333
Streptobacillus_moniliformis	0	0.0352876	36	0.15
Streptococcus_acidominimus	0	0	169	0.704167
Streptococcus_agalactiae	0.12218	-0.0149883	238	0.991667
Streptococcus_anginosus	0	0	203	0.845833
Streptococcus_australis	0	0	225	0.9375
Streptococcus_canis	0	0	228	0.95
Streptococcus_constellatus	0	0	108	0.45
Streptococcus_cristatus	0	0	184	0.766667
Streptococcus_dysgalactiae	0	0	109	0.454167
Streptococcus_equi	0	0	178	0.741667
Streptococcus_equinus	0	0.00122592	222	0.925
Streptococcus_gallolyticus	0	0.133387	41	0.170833
Streptococcus_gordonii	0	0	227	0.945833
Streptococcus_gwangjuense	0	0	90	0.375
Streptococcus_infantarius	0	0.0976142	69	0.2875
Streptococcus_intermedius	0	0	137	0.570833
Streptococcus_koreensis	0	0.0174674	177	0.7375
Streptococcus_lutetiensis	0	0.00159275	228	0.95
Streptococcus_macedonicus	0	0.118165	28	0.116667
Streptococcus_milleri	0	0.0314548	69	0.2875
Streptococcus_mitis	0.183289	-0.0238089	228	0.95
Streptococcus_mutans	0	0	207	0.8625
Streptococcus_oralis	0	0	233	0.970833
Streptococcus_parasanguinis	0	0	238	0.991667
Streptococcus_pasteurianus	0.0756746	0	240	1
Streptococcus_periodonticum	0	0.0585612	47	0.195833
Streptococcus_phage_YMC.2011	0	0.022238	31	0.129167
Streptococcus_pluranimalium	0	0.0388453	35	0.145833
Streptococcus_pneumoniae	0.030187	0	198	0.825
Streptococcus_pseudopneumoniae	0.154003	0	68	0.283333
Streptococcus_pseudoporcinus	0	0	55	0.229167
Streptococcus_pyogenes	0.0554227	0	204	0.85
Streptococcus_salivarius	0	0	240	1
Streptococcus_sanguinis	0	0	230	0.958333
Streptococcus_sobrinus	0	0.030133	29	0.120833
Streptococcus_sp._116.D4	0	0	85	0.354167
Streptococcus_sp._1643	0	0	70	0.291667
Streptococcus_sp._A12	0	0	217	0.904167
Streptococcus_sp._FDAARGOS_192	0	0	204	0.85
Streptococcus_sp._HSISM1	0	0	236	0.983333
Streptococcus_sp._HSISS1	0	0	66	0.275
Streptococcus_sp._HSISS2	0.136707	0	157	0.654167
Streptococcus_sp._HSISS3	0.0380543	0	158	0.658333
Streptococcus_sp._I.G2	0	0.0289982	172	0.716667
Streptococcus_sp._I.P16	0.0318229	0.00238633	173	0.720833
Streptococcus_sp._KS_6	0	0.0171818	91	0.379167
Streptococcus_sp._LPB0220	0	0	235	0.979167
Streptococcus_sp._NPS_308	0.069689	0	63	0.2625
Streptococcus_sp._NSJ.72	0	0.0486746	38	0.158333
Streptococcus_sp._oral_taxon_061	0	0	218	0.908333
Streptococcus_sp._oral_taxon_064	0	0	58	0.241667
Streptococcus_sp._oral_taxon_431	0	0.00347109	197	0.820833
Streptococcus_suis	0	0	240	1
Streptococcus_thermophilus	0.185071	-0.0253552	240	1
Streptococcus_vestibularis	0	0	204	0.85
Succinivibrio_dextrinosolvens	0.00864135	0.023749	44	0.183333
Sutterella_faecalis	0	0.0160331	150	0.625
Sutterella_megalosphaeroides	0	0.0372859	128	0.533333
Sutterella_wadsworthensis	0	0.0380882	223	0.929167
Symbiobacterium_thermophilum	0	0.0104407	103	0.429167
Syntrophobotulus_glycolicus	0	0.0823473	49	0.204167
Tannerella_forsythia	0.0644679	0.0142906	225	0.9375
Tannerella_sp._oral_taxon_HOT.286	0.0461163	0	233	0.970833
Tepidanaerobacter_acetatoxydans	0	0.0788532	50	0.208333
Tepiditoga_spiralis	0	0.0649855	30	0.125
Thermaerobacter_marianensis	0	0.101916	27	0.1125
Thermaerobacter_sp._FW80	0	0.0297572	27	0.1125
Thermoanaerobacterium_sp._RBIITD	0	0.0551502	91	0.379167
Thermobacillus_composti	0	0	146	0.608333
Thermoclostridium_stercorarium	0	0.0155878	100	0.416667
Tissierellia_sp._JN.28	0.00648124	0.0242895	105	0.4375
Treponema_brennaborense	0.00426297	0	108	0.45
Treponema_medium	0	-0.00252513	228	0.95
Treponema_pedis	0	0.0170629	151	0.629167
Treponema_phagedenis	0.0946545	0	194	0.808333
Treponema_primitia	0	0.0381696	52	0.216667
Treponema_ruminis	0	0.033825	71	0.295833
Treponema_socranskii	0.1049	0	70	0.291667
Treponema_sp._OMZ_804	0	0.0661063	40	0.166667
Treponema_sp._OMZ_838	0	0.123264	28	0.116667
Treponema_sp._RCC2812	0	0	237	0.9875
Treponema_succinifaciens	0.0162616	0	227	0.945833
Trueperella_pyogenes	0	0.0091987	219	0.9125
Tumebacillus_avium	0	0.0134631	37	0.154167
Turicibacter_sanguinis	0	-0.00752988	196	0.816667
Turicibacter_sp._H121	0.264007	0	239	0.995833
Turicimonas_muris	0	0.00724823	176	0.733333
uncultured_crAssphage	-0.0289467	0.0559038	220	0.916667
Veillonella_atypica	0.0393659	0	224	0.933333
Veillonella_dispar	0.0596009	0	215	0.895833
Veillonella_nakazawae	0	0	232	0.966667
Veillonella_parvula	0	0	239	0.995833
Veillonella_rodentium	0.0343884	0	136	0.566667
X.Clostridium._hylemonae	0	0	240	1
X.Clostridium._innocuum	0	0.00362857	240	1
X.Clostridium._scindens	0.243252	0	240	1
X.Eubacterium._cellulosolvens	0	0	240	1
X.Ruminococcus._gnavus	0	0.0336828	240	1
Yersinia_pestis	0	0.077078	26	0.108333
