# Supplementary material for: Collective effects of human genomic variation on microbiome function
Source: Sci Rep. 2022 Mar 9;12:3839. doi: 10.1038/s41598-022-07632-3 (PMC8907173; doi:10.1038/s41598-022-07632-3)
Supplement: Supplementary file 3 — Supplementary Table S2. [file 41598_2022_7632_MOESM3_ESM.xlsx]

## Sheet: A
Supplemental Table S2. Annotations and enrichment tests of the SNPs selected by sCCA. Sheet A contains a table of contents. Sheets B, D, F, and H contain the annotations of the SNPs selected by sCCA from each analysis. Sheets C, E, G, and I contain the enrichment tests performed on the SNPs selected by sCCA from each analysis.
Sheet	Contents
A	Table of Contents
B	FUMA GWAS - SNP Annotation from SCCA on metagenomic gene abundances, component 1.
C	FUMA GWAS - SNP Gene Set enrichment from SCCA on metagenomic gene abundances, component 1.
D	FUMA GWAS - SNP Annotation from SCCA on metagenomic gene abundances, component 2.
E	FUMA GWAS - SNP Gene Set enrichment from SCCA on metagenomic gene abundances, component 2.
F	FUMA GWAS - SNP Annotation from SCCA on metagenomic species abundances, component 1.
G	FUMA GWAS - SNP Gene Set enrichment from SCCA on metagenomic species abundances, component 1.
H	FUMA GWAS - SNP Annotation from SCCA on metagenomic species abundances, component 2.
I	FUMA GWAS - SNP Gene Set enrichment from SCCA on metagenomic species abundances, component 2.

## Sheet: B
uniqID	rsID	chr	pos	non_effect_allele	effect_allele	MAF	gwasP	r2	IndSigSNP	GenomicLocus	nearestGene	dist	func	CADD	RDB	minChrState	commonChrState	posMapFilt	eqtlMapFilt	ciMapFilt
1:40829982:A:G	rs2860343	1	40829982	G	A	0.2783	NA	0.619332	rs11208057	1	SMAP2	0	intronic	0.361	7	4	15	1	0	0
1:40830060:C:G	rs2935895	1	40830060	G	C	0.2783	NA	0.619332	rs11208057	1	SMAP2	0	intronic	9.072	7	4	15	1	0	0
1:40843819:C:T	rs11207973	1	40843819	C	T	0.2167	NA	0.88356	rs11208057	1	SMAP2	0	intronic	1.09	6	2	5	1	0	0
1:40848830:A:T	rs1909074	1	40848830	T	A	0.2167	NA	0.88356	rs11208057	1	SMAP2	0	intronic	9.302	4	2	7	1	0	0
1:40853283:A:AG	rs139205590	1	40853283	A	AG	0.2177	NA	0.889329	rs11208057	1	SMAP2	0	intronic	4.094	NA	2	5	1	0	0
1:40853331:A:G	rs10437077	1	40853331	G	A	0.2177	NA	0.889329	rs11208057	1	SMAP2	0	intronic	11.34	5	2	5	1	0	0
1:40855145:G:GT	rs148837032	1	40855145	G	GT	0.2177	NA	0.889329	rs11208057	1	SMAP2	0	intronic	6.969	NA	2	5	1	0	0
1:40855590:C:T	rs3766413	1	40855590	C	T	0.2177	NA	0.889329	rs11208057	1	SMAP2	0	intronic	4.092	NA	1	5	1	0	0
1:40856776:C:T	rs66536184	1	40856776	C	T	0.2177	NA	0.889329	rs11208057	1	SMAP2	0	intronic	1.371	7	2	7	1	0	0
1:40858570:C:G	rs12085078	1	40858570	G	C	0.2177	NA	0.889329	rs11208057	1	SMAP2	0	intronic	1.716	7	1	7	1	0	0
1:40858876:T:TAGTC	rs145828833	1	40858876	T	TAGTC	0.2177	NA	0.889329	rs11208057	1	SMAP2	0	intronic	6.81	NA	2	5	1	0	0
1:40865381:A:AAAAAAG	rs200190085	1	40865381	AAAAAAG	A	0.2018	NA	0.800954	rs11208057	1	SMAP2	0	intronic	1.211	NA	2	15	1	0	0
1:40870774:T:TAC	rs66499322	1	40870774	TAC	T	0.1978	NA	0.994219	rs11208057	1	SMAP2	0	intronic	11.45	NA	1	5	1	0	0
1:40877271:A:G	rs16827291	1	40877271	G	A	0.1968	NA	0.988471	rs11208057	1	SMAP2	0	intronic	6.821	3a	4	5	1	0	0
1:40880685:C:T	rs2294753	1	40880685	C	T	0.1968	NA	0.988471	rs11208057	1	SMAP2	0	intronic	0.083	6	4	4	1	0	0
1:40881247:A:G	rs72637911	1	40881247	A	G	0.1978	NA	0.994219	rs11208057	1	SMAP2	0	intronic	0.035	7	4	4	1	0	0
1:40885832:A:G	rs11208057	1	40885832	A	G	0.1988	1e-08	1	rs11208057	1	SMAP2	0	intronic	9.14	6	4	5	1	0	0
1:40891138:A:G	rs11208072	1	40891138	G	A	0.1849	NA	0.874883	rs11208057	1	SMAP2	2139	intergenic	0.078	5	4	5	1	0	0
1:51837195:G:GA	rs56992324	1	51837195	GA	G	0.3082	NA	0.981799	rs1149789	2	EPS15	0	intronic	1.196	NA	4	5	1	0	0
1:51919013:C:T	rs1149789	1	51919013	C	T	0.3062	1e-08	1	rs1149789	2	EPS15	0	intronic	0.657	1f	1	5	1	0	0
1:51989591:A:G	rs7541084	1	51989591	G	A	0.4195	NA	0.642794	rs1149789	2	RP11-191G24.1	0	ncRNA_intronic	3.141	1f	2	15	1	0	0
1:52000931:A:G	rs1983842	1	52000931	G	A	0.4195	NA	0.642794	rs1149789	2	RP11-191G24.1	0	ncRNA_intronic	4.269	NA	2	15	1	0	0
1:52004485:A:T	rs1886396	1	52004485	A	T	0.4235	NA	0.63001	rs1149789	2	RP11-191G24.1	0	ncRNA_intronic	1.608	7	5	15	1	0	0
1:58772242:C:T	1:58772242:C:T	1	58772242	C	T	0.1282	NA	0.919257	rs10493241	3	DAB1	0	NA	2.631	7	5	15	1	0	0
1:58777571:A:T	rs61781884	1	58777571	T	A	0.1213	NA	1	rs10493241	3	DAB1	0	NA	3.219	7	5	15	1	0	0
1:58783971:A:G	rs10493241	1	58783971	G	A	0.1213	1e-08	1	rs10493241	3	DAB1	0	NA	0.475	NA	5	15	1	0	0
1:58790328:C:T	rs4912327	1	58790328	T	C	0.1213	NA	1	rs10493241	3	DAB1	0	NA	5.657	4	2	15	1	0	0
1:58795987:A:C	rs80003414	1	58795987	C	A	0.1173	NA	0.962076	rs10493241	3	DAB1	0	NA	0.014	7	7	15	1	0	0
1:58800141:C:T	rs1417981	1	58800141	C	T	0.1183	NA	0.952555	rs10493241	3	DAB1	0	NA	2.042	7	5	15	1	0	0
1:61149740:C:T	rs12119561	1	61149740	T	C	0.166	NA	0.814307	rs11585175	4	RP11-436K8.1	0	ncRNA_intronic	2.315	6	5	15	1	0	0
1:61155536:A:C	rs12136676	1	61155536	C	A	0.159	NA	0.775778	rs11585175	4	RP11-436K8.1	0	ncRNA_intronic	0.229	6	5	15	1	0	0
1:61167037:A:G	rs12123210	1	61167037	G	A	0.165	NA	0.818646	rs11585175	4	RP11-436K8.1	0	ncRNA_intronic	9.334	7	5	15	1	0	0
1:61171064:G:T	rs72678723	1	61171064	G	T	0.165	NA	0.818646	rs11585175	4	RP11-436K8.1	0	ncRNA_intronic	1.042	6	5	15	1	0	0
1:61174038:A:G	rs72678727	1	61174038	A	G	0.165	NA	0.818646	rs11585175	4	RP11-436K8.1	0	ncRNA_intronic	3.478	7	9	15	1	0	0
1:61176478:A:C	rs11588237	1	61176478	A	C	0.1551	NA	0.881041	rs11585175	4	RP11-436K8.1	0	ncRNA_intronic	11.01	6	9	15	1	0	0
1:61177211:C:T	rs57601098	1	61177211	C	T	0.165	NA	0.818646	rs11585175	4	RP11-436K8.1	0	ncRNA_intronic	0.239	7	5	15	1	0	0
1:61179670:A:G	rs12137790	1	61179670	A	G	0.165	NA	0.818646	rs11585175	4	RP11-436K8.1	0	ncRNA_intronic	4.519	6	5	15	1	0	0
1:61185400:A:G	rs11207657	1	61185400	G	A	0.2197	NA	0.619577	rs11585175	4	RP11-436K8.1	0	ncRNA_intronic	3.641	7	5	15	1	0	0
1:61188950:A:T	rs11207658	1	61188950	T	A	0.165	NA	0.897924	rs11585175	4	RP11-436K8.1	0	ncRNA_intronic	8.339	7	5	15	1	0	0
1:61188954:A:C	rs12120238	1	61188954	C	A	0.165	NA	0.897924	rs11585175	4	RP11-436K8.1	0	ncRNA_intronic	7.701	7	5	15	1	0	0
1:61189050:A:G	rs10789089	1	61189050	A	G	0.2197	NA	0.619577	rs11585175	4	RP11-436K8.1	0	ncRNA_intronic	1.994	7	5	15	1	0	0
1:61191033:C:T	rs12122354	1	61191033	C	T	0.165	NA	0.897924	rs11585175	4	RP11-436K8.1	0	ncRNA_intronic	1.961	7	5	15	1	0	0
1:61192242:C:T	rs72678738	1	61192242	T	C	0.165	NA	0.897924	rs11585175	4	RP11-436K8.1	0	ncRNA_intronic	11.46	7	5	15	1	0	0
1:61193491:A:T	rs7512457	1	61193491	A	T	0.165	NA	0.897924	rs11585175	4	RP11-436K8.1	0	ncRNA_intronic	2.482	4	5	15	1	0	0
1:61193676:C:CACAA	rs10582541	1	61193676	CACAA	C	0.165	NA	0.897924	rs11585175	4	RP11-436K8.1	0	ncRNA_intronic	1.255	NA	5	15	1	0	0
1:61193710:A:AT	rs11358165	1	61193710	AT	A	0.165	NA	0.897924	rs11585175	4	RP11-436K8.1	0	ncRNA_intronic	1.863	NA	5	15	1	0	0
1:61199105:A:G	rs11207659	1	61199105	G	A	0.1551	NA	0.964292	rs11585175	4	RP11-436K8.1	0	ncRNA_intronic	15.14	4	5	15	1	0	0
1:61209143:A:G	rs12122730	1	61209143	A	G	0.1541	NA	0.971324	rs11585175	4	RP11-436K8.1	0	ncRNA_intronic	3.222	6	5	15	1	0	0
1:61210008:A:AT	rs72500943	1	61210008	AT	A	0.04175	NA	0.778442	rs11585175	4	RP11-436K8.1	0	ncRNA_intronic	2.377	NA	5	15	1	0	0
1:61210008:AT:ATT	rs529949871	1	61210008	AT	ATT	0.1839	NA	0.778442	rs11585175	4	RP11-436K8.1	0	NA	NA	NA	5	15	1	0	0
1:61213418:C:T	rs6677858	1	61213418	T	C	0.1541	NA	0.971324	rs11585175	4	RP11-436K8.1	0	ncRNA_intronic	3.589	7	5	15	1	0	0
1:61214127:G:T	rs6668262	1	61214127	G	T	0.1541	NA	0.971324	rs11585175	4	RP11-436K8.1	0	ncRNA_intronic	0.628	7	5	15	1	0	0
1:61218915:A:G	rs12126951	1	61218915	A	G	0.1541	NA	0.971324	rs11585175	4	RP11-436K8.1	0	ncRNA_intronic	0.953	6	5	15	1	0	0
1:61221117:A:G	rs12565206	1	61221117	A	G	0.1541	NA	1	rs11585175	4	RP11-436K8.1	0	ncRNA_intronic	6.775	7	5	15	1	0	0
1:61221547:T:TA	rs138832161	1	61221547	T	TA	0.1541	NA	1	rs11585175	4	RP11-436K8.1	0	ncRNA_intronic	10.89	NA	5	15	1	0	0
1:61221809:G:T	rs11801943	1	61221809	G	T	0.1541	NA	1	rs11585175	4	RP11-436K8.1	0	ncRNA_intronic	4.436	6	5	15	1	0	0
1:61222399:A:G	rs11207664	1	61222399	A	G	0.1541	NA	1	rs11585175	4	RP11-436K8.1	0	ncRNA_intronic	3.862	7	5	15	1	0	0
1:61222729:C:T	rs17374605	1	61222729	C	T	0.1541	NA	1	rs11585175	4	RP11-436K8.1	0	ncRNA_intronic	1.03	7	5	15	1	0	0
1:61223470:A:G	rs7535191	1	61223470	G	A	0.1541	NA	1	rs11585175	4	RP11-436K8.1	0	ncRNA_intronic	0.325	5	5	15	1	0	0
1:61224289:C:T	rs17374612	1	61224289	T	C	0.1541	NA	1	rs11585175	4	RP11-436K8.1	0	ncRNA_intronic	2.378	7	5	15	1	0	0
1:61224687:C:T	rs12140569	1	61224687	C	T	0.1541	NA	0.985636	rs11585175	4	RP11-436K8.1	0	ncRNA_intronic	9.178	7	5	15	1	0	0
1:61224688:C:T	rs12140570	1	61224688	C	T	0.1541	NA	0.985636	rs11585175	4	RP11-436K8.1	0	ncRNA_intronic	9.065	7	5	15	1	0	0
1:61225337:A:C	rs11585175	1	61225337	A	C	0.1541	1e-08	1	rs11585175	4	RP11-436K8.1	0	ncRNA_intronic	4.824	6	5	15	1	0	0
1:61226664:A:T	rs17374695	1	61226664	T	A	0.1541	NA	1	rs11585175	4	RP11-436K8.1	0	ncRNA_intronic	1.127	7	5	15	1	0	0
1:61226737:G:T	rs11804264	1	61226737	G	T	0.1541	NA	1	rs11585175	4	RP11-436K8.1	0	ncRNA_intronic	2.256	7	5	15	1	0	0
1:61226853:A:G	rs11804275	1	61226853	G	A	0.1541	NA	1	rs11585175	4	RP11-436K8.1	0	ncRNA_intronic	2.188	7	5	15	1	0	0
1:61227348:C:T	rs11207665	1	61227348	T	C	0.1541	NA	1	rs11585175	4	RP11-436K8.1	0	ncRNA_intronic	5.693	7	5	15	1	0	0
1:61228584:C:T	rs17374716	1	61228584	T	C	0.1541	NA	1	rs11585175	4	RP11-436K8.1	0	ncRNA_intronic	7.481	7	5	15	1	0	0
1:61229194:A:G	rs7553940	1	61229194	G	A	0.1551	NA	0.992753	rs11585175	4	RP11-436K8.1	0	ncRNA_intronic	0.491	5	5	15	1	0	0
1:61230316:C:T	rs72923944	1	61230316	T	C	0.1561	NA	0.985585	rs11585175	4	RP11-436K8.1	0	ncRNA_intronic	2.018	5	5	15	1	0	0
1:61231301:A:G	rs1514190	1	61231301	G	A	0.1412	NA	0.878987	rs11585175	4	RP11-436K8.1	0	ncRNA_intronic	0.603	NA	5	15	1	0	0
1:61231464:A:G	rs1514189	1	61231464	G	A	0.1412	NA	0.878987	rs11585175	4	RP11-436K8.1	0	ncRNA_intronic	3.777	NA	5	15	1	0	0
1:61238674:A:G	rs7416742	1	61238674	A	G	0.1402	NA	0.843941	rs11585175	4	RP11-436K8.1	0	ncRNA_intronic	2.426	6	15	15	1	0	0
1:61240598:A:G	rs4607921	1	61240598	G	A	0.1372	NA	0.823902	rs11585175	4	RP11-436K8.1	0	ncRNA_intronic	3.157	7	15	15	1	0	0
1:61243889:A:C	rs35151676	1	61243889	C	A	0.1402	NA	0.843941	rs11585175	4	RP11-436K8.1	0	ncRNA_intronic	3.925	5	8	15	1	0	0
1:61245081:A:C	rs12138631	1	61245081	A	C	0.1402	NA	0.843941	rs11585175	4	RP11-436K8.1	0	ncRNA_intronic	1.181	6	5	15	1	0	0
1:61247445:C:G	rs7414786	1	61247445	G	C	0.1382	NA	0.830547	rs11585175	4	RP11-436K8.1	0	ncRNA_intronic	0.508	7	5	15	1	0	0
1:61249316:A:G	rs72678777	1	61249316	G	A	0.1402	NA	0.843941	rs11585175	4	RP11-436K8.1	0	ncRNA_intronic	0.01	7	5	15	1	0	0
1:157211152:C:T	rs12082044	1	157211152	T	C	0.1928	NA	0.745973	rs10796977	5	RP11-85G21.1	4225	intergenic	0.125	4	2	15	1	0	0
1:157215867:C:G	rs10908545	1	157215867	C	G	0.1471	NA	0.745936	rs10796977	5	RP11-85G21.1	8940	intergenic	8.313	5	5	15	1	0	0
1:157221232:A:AAT	rs377474829	1	157221232	AAT	A	0.1471	NA	0.745936	rs10796977	5	RP11-85G21.1	14305	intergenic	2.028	NA	5	15	0	0	0
1:157221776:A:T	rs2181935	1	157221776	T	A	0.1471	NA	0.745936	rs10796977	5	RP11-85G21.1	14849	intergenic	7.162	7	5	15	0	0	0
1:157222487:C:G	rs7534193	1	157222487	C	G	0.1451	NA	0.734004	rs10796977	5	RP11-85G21.1	15560	intergenic	0.802	2a	5	15	0	0	0
1:157233781:C:T	rs10494312	1	157233781	T	C	0.1471	NA	0.745936	rs10796977	5	RP11-85G21.3	16724	intergenic	0.12	5	7	15	0	0	0
1:157235819:A:T	rs11264658	1	157235819	T	A	0.1889	NA	1	rs10796977	5	RP11-85G21.3	14686	intergenic	0.268	6	5	15	0	0	0
1:157236007:A:G	rs10796976	1	157236007	A	G	0.1471	NA	0.745936	rs10796977	5	RP11-85G21.3	14498	intergenic	2.377	7	5	15	0	0	0
1:157236295:A:G	rs10796977	1	157236295	G	A	0.1889	1e-08	1	rs10796977	5	RP11-85G21.3	14210	intergenic	1.103	6	5	14	0	0	0
1:157236399:C:T	rs10908548	1	157236399	T	C	0.172	NA	0.891755	rs10796977	5	RP11-85G21.3	14106	intergenic	2.118	7	5	14	0	0	0
1:157239514:A:G	rs11264659	1	157239514	A	G	0.163	NA	0.641927	rs10796977	5	RP11-85G21.3	10991	intergenic	0.152	4	5	14	0	0	0
1:157241460:C:T	rs955822	1	157241460	C	T	0.163	NA	0.641927	rs10796977	5	RP11-85G21.3	9045	intergenic	3.491	5	5	14	1	0	0
1:157243161:C:T	rs1338688	1	157243161	T	C	0.2068	NA	0.879975	rs10796977	5	RP11-85G21.3	7344	intergenic	2.854	NA	5	14	1	0	0
1:157243257:A:T	rs10908549	1	157243257	A	T	0.1799	NA	0.739209	rs10796977	5	RP11-85G21.3	7248	intergenic	3.669	3a	1	14	1	0	0
1:157244089:A:C	rs12079878	1	157244089	C	A	0.1799	NA	0.739209	rs10796977	5	RP11-85G21.3	6416	intergenic	0.604	4	2	14	1	0	0
1:157244691:C:G	rs61799755	1	157244691	G	C	0.000994	NA	0.745201	rs10796977	5	RP11-85G21.3	5814	intergenic	2.073	4	2	14	1	0	0
1:157244691:G:GGT	rs76073317	1	157244691	GGT	G	0.1789	NA	0.745201	rs10796977	5	RP11-85G21.3	5814	NA	3.181	NA	2	14	1	0	0
1:157244844:C:T	rs67025811	1	157244844	C	T	0.163	NA	0.653333	rs10796977	5	RP11-85G21.3	5661	intergenic	2.834	2b	2	14	1	0	0
1:157245634:A:T	rs66993500	1	157245634	A	T	0.162	NA	0.647934	rs10796977	5	RP11-85G21.3	4871	intergenic	3.307	5	2	14	1	0	0
1:157246295:A:G	rs12068832	1	157246295	A	G	0.169	NA	0.618222	rs10796977	5	RP11-85G21.3	4210	intergenic	3.946	5	5	14	1	0	0
1:157246841:A:G	rs67471541	1	157246841	A	G	0.169	NA	0.618222	rs10796977	5	RP11-85G21.3	3664	intergenic	2.917	7	5	14	1	0	0
1:157248081:G:T	rs72702670	1	157248081	G	T	0.1551	NA	0.666885	rs10796977	5	RP11-85G21.3	2424	intergenic	1.661	5	5	14	1	0	0
1:160801046:C:G	rs480104	1	160801046	C	G	0.2008	NA	0.77112	rs12038600	6	CD244	0	UTR3	1.236	7	4	15	1	0	0
1:160807409:A:G	rs3766378	1	160807409	G	A	0.1899	NA	0.833806	rs12038600	6	CD244	0	intronic	5.472	4	2	7	1	0	0
1:160825915:A:G	rs57483437	1	160825915	G	A	0.1978	NA	0.98698	rs12038600	6	CD244	0	intronic	1.796	5	2	15	1	0	0
1:160826114:C:T	rs61803263	1	160826114	C	T	0.1978	NA	0.98698	rs12038600	6	CD244	0	intronic	2.238	7	2	15	1	0	0
1:160826687:G:GA	rs57103169	1	160826687	GA	G	0.1978	NA	0.98698	rs12038600	6	CD244	0	intronic	0.491	NA	2	15	1	0	0
1:160827227:A:G	rs12039896	1	160827227	G	A	0.1978	NA	0.98698	rs12038600	6	CD244	0	intronic	4.159	7	5	15	1	0	0
1:160827347:C:T	rs12047127	1	160827347	C	T	0.1978	NA	0.98698	rs12038600	6	CD244	0	intronic	0.373	6	5	15	1	0	0
1:160827379:A:G	rs12039959	1	160827379	G	A	0.1978	NA	0.98698	rs12038600	6	CD244	0	intronic	5.598	7	5	15	1	0	0
1:160827591:A:C	rs72710762	1	160827591	A	C	0.1978	NA	0.98698	rs12038600	6	CD244	0	intronic	0.924	7	5	15	1	0	0
1:160827772:A:G	rs12040060	1	160827772	G	A	0.1958	NA	0.974024	rs12038600	6	CD244	0	intronic	1.927	6	5	15	1	0	0
1:160827838:C:CA	rs142535548	1	160827838	C	CA	0.1918	NA	0.948845	rs12038600	6	CD244	0	intronic	0.281	NA	5	15	1	0	0
1:160827874:T:TA	rs148027839	1	160827874	TA	T	0.1918	NA	0.948845	rs12038600	6	CD244	0	intronic	0.877	NA	5	15	1	0	0
1:160827946:C:T	rs12037740	1	160827946	T	C	0.1978	NA	0.98698	rs12038600	6	CD244	0	intronic	5.147	4	5	15	1	0	0
1:160828096:A:G	rs12040152	1	160828096	G	A	0.1978	NA	0.98698	rs12038600	6	CD244	0	intronic	3.869	4	2	15	1	0	0
1:160828285:C:T	rs11265498	1	160828285	C	T	0.2028	NA	0.968744	rs12038600	6	CD244	0	intronic	5.387	4	1	15	1	0	0
1:160828344:C:T	rs12048113	1	160828344	C	T	0.1988	NA	0.99347	rs12038600	6	CD244	0	intronic	0.154	3a	1	15	1	0	0
1:160828602:C:T	rs12038600	1	160828602	T	C	0.1998	1e-08	1	rs12038600	6	CD244	0	intronic	7.923	4	2	15	1	0	0
1:160828967:A:G	rs7412693	1	160828967	G	A	0.1988	NA	0.99347	rs12038600	6	CD244	0	intronic	1.679	5	2	15	1	0	0
1:160828976:G:T	rs7412696	1	160828976	G	T	0.1988	NA	0.99347	rs12038600	6	CD244	0	intronic	3.022	5	2	15	1	0	0
1:160828982:A:G	rs7419088	1	160828982	A	G	0.2028	NA	0.968744	rs12038600	6	CD244	0	intronic	1.606	5	2	15	1	0	0
1:160829051:A:G	rs7419110	1	160829051	A	G	0.1978	NA	0.98698	rs12038600	6	CD244	0	intronic	4.918	3a	1	15	1	0	0
1:160829298:A:G	rs7419145	1	160829298	A	G	0.1988	NA	0.980448	rs12038600	6	CD244	0	intronic	3.429	4	2	15	1	0	0
1:160829681:A:C	rs1576964	1	160829681	A	C	0.1938	NA	0.961405	rs12038600	6	CD244	0	intronic	3.434	7	2	15	1	0	0
1:160829705:A:G	rs1855188	1	160829705	A	G	0.1938	NA	0.961405	rs12038600	6	CD244	0	intronic	0.922	NA	2	15	1	0	0
1:160829889:C:T	rs1855189	1	160829889	C	T	0.1938	NA	0.961405	rs12038600	6	CD244	0	intronic	0.695	NA	5	15	1	0	0
1:160830268:A:G	rs4656940	1	160830268	A	G	0.1938	NA	0.961405	rs12038600	6	CD244	0	intronic	0.883	5	1	15	1	0	0
1:160830317:A:G	rs4656941	1	160830317	A	G	0.1938	NA	0.961405	rs12038600	6	CD244	0	intronic	3.023	7	1	15	1	0	0
1:160830662:C:T	rs12035295	1	160830662	T	C	0.1928	NA	0.955106	rs12038600	6	CD244	0	intronic	7.519	5	1	15	1	0	0
1:160830916:A:G	rs12037885	1	160830916	G	A	0.1928	NA	0.955106	rs12038600	6	CD244	0	intronic	3.049	5	1	15	1	0	0
1:160830974:C:T	rs58418513	1	160830974	T	C	0.1938	NA	0.94855	rs12038600	6	CD244	0	intronic	2.71	5	1	15	1	0	0
1:160831294:C:T	rs61803285	1	160831294	T	C	0.1938	NA	0.94855	rs12038600	6	CD244	0	intronic	4.729	7	1	15	1	0	0
1:160831354:C:T	rs6698454	1	160831354	C	T	0.1938	NA	0.94855	rs12038600	6	CD244	0	intronic	3.542	6	1	15	1	0	0
1:160831623:C:T	rs59712018	1	160831623	T	C	0.1938	NA	0.94855	rs12038600	6	CD244	0	intronic	1.343	6	1	15	1	0	0
1:160831653:A:T	rs12035537	1	160831653	A	T	0.1938	NA	0.94855	rs12038600	6	CD244	0	intronic	2.286	6	1	15	1	0	0
1:160831856:C:G	rs12046019	1	160831856	C	G	0.1968	NA	0.929695	rs12038600	6	CD244	0	intronic	2.637	5	1	15	1	0	0
1:160831859:A:G	rs11265499	1	160831859	G	A	0.1978	NA	0.935979	rs12038600	6	CD244	0	intronic	2.006	5	1	15	1	0	0
1:160831866:C:T	rs12046021	1	160831866	C	T	0.1978	NA	0.935979	rs12038600	6	CD244	0	intronic	9.139	5	1	15	1	0	0
1:160832212:A:G	rs11265500	1	160832212	A	G	0.1988	NA	0.930881	rs12038600	6	CD244	0	intronic	7.302	4	1	15	1	0	0
1:160832646:A:G	rs12036607	1	160832646	A	G	0.1968	NA	0.929227	rs12038600	6	CD244	0	UTR5	0.285	3a	1	15	1	0	0
1:160832777:C:T	rs12037395	1	160832777	T	C	0.1978	NA	0.935543	rs12038600	6	CD244	84	upstream	6.125	4	1	15	1	0	0
1:160832799:C:G	rs7410867	1	160832799	C	G	0.1988	NA	0.929218	rs12038600	6	CD244	106	upstream	1.857	4	1	15	1	0	0
1:160832861:A:G	rs12036670	1	160832861	A	G	0.1988	NA	0.929218	rs12038600	6	CD244	168	upstream	5.56	4	2	15	1	0	0
1:160833392:C:CAA	rs548797757	1	160833392	C	CAA	0.169	NA	0.749321	rs12038600	6	CD244	699	upstream	3.889	NA	2	15	1	0	0
1:160833526:A:G	rs4656943	1	160833526	G	A	0.1968	NA	0.929227	rs12038600	6	CD244	833	upstream	0.665	4	2	15	1	0	0
1:160833805:G:T	rs12040750	1	160833805	G	T	0.1968	NA	0.929227	rs12038600	6	CD244	1112	intergenic	2.518	3a	2	15	1	0	0
1:160834007:C:T	rs12038419	1	160834007	T	C	0.1968	NA	0.929227	rs12038600	6	CD244	1314	intergenic	14.53	2b	2	15	1	0	0
1:160834881:A:G	rs12038645	1	160834881	A	G	0.1998	NA	0.911691	rs12038600	6	CD244	2188	intergenic	2.244	7	5	15	1	0	0
1:160835351:G:T	rs955370	1	160835351	T	G	0.1988	NA	0.917188	rs12038600	6	CD244	2658	intergenic	1.911	4	5	15	1	0	0
1:160835583:C:T	rs955371	1	160835583	C	T	0.1998	NA	0.911691	rs12038600	6	CD244	2890	intergenic	1.19	5	5	15	1	0	0
1:160835587:A:G	rs1412849	1	160835587	G	A	0.1958	NA	0.910373	rs12038600	6	CD244	2894	intergenic	0.276	5	5	15	1	0	0
1:160836714:A:G	rs10908807	1	160836714	G	A	0.1988	NA	0.917188	rs12038600	6	CD244	4021	intergenic	3.207	3a	2	15	1	0	0
1:160836928:A:G	rs11265501	1	160836928	G	A	0.1988	NA	0.917188	rs12038600	6	CD244	4235	intergenic	0.463	4	5	15	1	0	0
1:184600250:C:G	rs12083255	1	184600250	G	C	0.3042	NA	0.978312	rs10797981	7	C1orf21	2095	intergenic	2.67	5	4	15	1	0	0
1:184601607:C:T	rs10911622	1	184601607	C	T	0.3032	NA	0.982632	rs10797981	7	C1orf21	3452	intergenic	1.347	5	5	15	1	0	0
1:184603098:A:G	rs7540093	1	184603098	G	A	0.3032	NA	0.982632	rs10797981	7	C1orf21	4943	intergenic	0.489	4	5	15	1	0	0
1:184603580:A:G	rs10911623	1	184603580	A	G	0.3032	NA	0.982632	rs10797981	7	C1orf21	5425	intergenic	1.368	2b	5	15	1	0	0
1:184606886:C:T	rs10797980	1	184606886	T	C	0.3022	NA	0.969631	rs10797981	7	C1orf21	8731	intergenic	4.149	6	2	15	1	0	0
1:184609820:A:G	rs10797981	1	184609820	G	A	0.3032	1e-08	1	rs10797981	7	C1orf21	11665	intergenic	1.582	5	5	15	0	0	0
1:184615382:C:G	rs10752939	1	184615382	G	C	0.3221	NA	0.890905	rs10797981	7	C1orf21	17227	intergenic	2.382	5	5	15	0	0	0
1:186293757:C:T	rs2178214	1	186293757	T	C	0.1451	NA	0.711658	rs1882926	8	TPR	0	intronic	3.249	NA	4	4	1	0	0
1:186351104:C:T	rs2383477	1	186351104	C	T	0.1441	NA	0.702497	rs1882926	8	C1orf27	0	intronic	1.683	7	4	5	1	0	0
1:186369152:C:T	rs149980994	1	186369152	T	C	0.1451	NA	0.711658	rs1882926	8	C1orf27	0	intronic	4.107	7	4	5	1	0	0
1:186391292:A:T	rs10911860	1	186391292	A	T	0.1133	NA	0.990473	rs1882926	8	C1orf27	781	downstream	0.387	5	5	5	1	0	0
1:186393129:A:G	rs12094398	1	186393129	A	G	0.1143	NA	1	rs1882926	8	C1orf27	2618	intergenic	3.335	7	5	15	1	0	0
1:186394402:A:C	rs78343664	1	186394402	C	A	0.1153	NA	0.990522	rs1882926	8	C1orf27	3891	intergenic	9.401	5	4	15	1	0	0
1:186395819:A:T	rs11589235	1	186395819	T	A	0.1143	NA	1	rs1882926	8	C1orf27	5308	intergenic	0.931	7	4	15	1	0	0
1:186396112:A:T	rs6669319	1	186396112	T	A	0.1193	NA	0.954012	rs1882926	8	C1orf27	5601	intergenic	3.093	6	4	15	1	0	0
1:186396263:G:T	rs11589637	1	186396263	T	G	0.1143	NA	1	rs1882926	8	C1orf27	5752	intergenic	1.195	5	4	15	1	0	0
1:186396630:T:TC	rs141941947	1	186396630	TC	T	0.1193	NA	0.954012	rs1882926	8	C1orf27	6119	intergenic	3.335	NA	4	15	1	0	0
1:186403280:A:AATATT	rs140183780	1	186403280	A	AATATT	0.1193	NA	0.954012	rs1882926	8	PDC	9417	intergenic	2.107	NA	5	15	1	0	0
1:186404242:A:G	rs10911861	1	186404242	G	A	0.1193	NA	0.954012	rs1882926	8	PDC	8455	intergenic	10.69	7	5	15	1	0	0
1:186406846:G:GT	rs199620940	1	186406846	GT	G	0.1193	NA	0.954012	rs1882926	8	PDC	5851	intergenic	3.2	NA	5	15	1	0	0
1:186411012:A:G	rs56767915	1	186411012	A	G	0.1193	NA	0.954012	rs1882926	8	PDC	1685	intergenic	4.895	6	2	15	1	0	0
1:186411579:A:C	rs1882926	1	186411579	C	A	0.1143	1e-08	1	rs1882926	8	PDC	1118	intergenic	1.062	5	2	15	1	0	0
1:186412721:C:T	rs1929095	1	186412721	T	C	0.1193	NA	0.954012	rs1882926	8	PDC	0	UTR3	11.99	7	5	15	1	0	0
1:186412913:C:T	rs35066734	1	186412913	C	T	0.1143	NA	1	rs1882926	8	PDC	0	UTR3	0.24	3a	5	15	1	0	0
1:186416287:A:AT	rs66503956	1	186416287	AT	A	0.1193	NA	0.908974	rs1882926	8	PDC	0	intronic	1.04	NA	5	15	1	0	0
1:186416287:AT:ATT	rs577143564	1	186416287	AT	ATT	0.1223	NA	0.908974	rs1882926	8	PDC	0	NA	NA	NA	5	15	1	0	0
1:186417484:C:T	rs6672638	1	186417484	T	C	0.1203	NA	0.954449	rs11578436	8	PDC	0	intronic	1.23	5	5	15	1	0	0
1:186418600:C:T	rs12407957	1	186418600	C	T	0.1203	NA	0.954449	rs11578436	8	PDC	0	UTR5	6.11	7	5	15	1	0	0
1:186421024:C:T	rs55812689	1	186421024	C	T	0.1163	NA	0.990838	rs11578436	8	PDC	0	intronic	1.48	4	5	15	1	0	0
1:186421676:A:G	rs10911863	1	186421676	A	G	0.1203	NA	0.954449	rs11578436	8	PDC	0	intronic	3.067	6	5	15	1	0	0
1:186423341:C:T	rs6677914	1	186423341	C	T	0.1044	NA	0.81227	rs11578436	8	PDC	0	intronic	0.321	7	5	15	1	0	0
1:186423590:A:AGCCACC	rs145572636	1	186423590	AGCCACC	A	0.1203	NA	0.954449	rs11578436	8	PDC	0	intronic	1.317	NA	5	15	1	0	0
1:186424865:A:G	rs12403321	1	186424865	G	A	0.1153	NA	0.990522	rs1882926	8	PDC	0	intronic	2.179	6	5	15	1	0	0
1:186425002:G:GCTGAGGCA	rs200521208	1	186425002	GCTGAGGCA	G	0.1163	NA	0.990838	rs11578436	8	PDC	0	intronic	1.055	NA	5	15	1	0	0
1:186425455:C:T	rs10911864	1	186425455	C	T	0.1203	NA	0.954449	rs11578436	8	PDC	0	intronic	2.387	6	5	15	1	0	0
1:186425526:A:G	rs10798041	1	186425526	A	G	0.1203	NA	0.954449	rs11578436	8	PDC	0	intronic	8.164	7	5	15	1	0	0
1:186425786:A:C	rs10911866	1	186425786	A	C	0.1203	NA	0.954449	rs11578436	8	PDC	0	intronic	6.654	5	5	15	1	0	0
1:186427247:T:TA	rs34373866	1	186427247	TA	T	0.1203	NA	0.954449	rs11578436	8	PDC	0	intronic	5.59	NA	5	15	1	0	0
1:186427478:A:C	rs60982539	1	186427478	A	C	0.1163	NA	0.990838	rs11578436	8	PDC	0	intronic	3.653	5	5	15	1	0	0
1:186427561:C:G	rs4007511	1	186427561	G	C	0.1193	NA	0.945228	rs11578436	8	PDC	0	intronic	2.052	5	5	15	1	0	0
1:186430748:G:GA	rs36111553	1	186430748	GA	G	0.1203	NA	0.954449	rs11578436	8	PDC	493	upstream	0.633	NA	5	15	1	0	0
1:186435669:C:T	rs12410237	1	186435669	C	T	0.1203	NA	0.954449	rs11578436	8	PDC	5414	intergenic	3.157	6	5	15	1	0	0
1:186436382:A:G	rs10911867	1	186436382	A	G	0.1163	NA	0.990838	rs11578436	8	PDC	6127	intergenic	4.207	7	5	15	1	0	0
1:186437214:C:T	rs10911868	1	186437214	C	T	0.1203	NA	0.954449	rs11578436	8	PDC	6959	intergenic	13.21	6	5	15	1	0	0
1:186437259:A:G	rs10798042	1	186437259	G	A	0.1203	NA	0.954449	rs11578436	8	PDC	7004	intergenic	4.738	7	5	15	1	0	0
1:186438241:C:T	rs34869216	1	186438241	T	C	0.1203	NA	0.954449	rs11578436	8	PDC	7986	intergenic	2.013	6	5	15	1	0	0
1:186439646:C:T	rs12401657	1	186439646	C	T	0.1153	NA	0.990522	rs1882926	8	PDC	9391	intergenic	0.923	5	5	15	1	0	0
1:186439736:A:G	rs79442331	1	186439736	A	G	0.1203	NA	0.954449	rs11578436	8	PDC	9481	intergenic	1.493	6	5	15	1	0	0
1:186441361:A:AG	rs142945709	1	186441361	AG	A	0.1203	NA	0.954449	rs11578436	8	PDC	11106	intergenic	0.489	NA	5	15	0	0	0
1:186442188:A:G	rs73048464	1	186442188	G	A	0.1163	NA	0.990838	rs11578436	8	PDC	11933	intergenic	0.34	7	5	15	0	0	0
1:186442318:A:G	rs58982724	1	186442318	G	A	0.1153	NA	0.990522	rs1882926	8	PDC	12063	intergenic	3.053	5	5	15	0	0	0
1:186442963:A:G	rs10911869	1	186442963	G	A	0.1203	NA	0.954449	rs11578436	8	PDC	12708	intergenic	0.423	7	5	15	0	0	0
1:186443461:A:G	rs12406189	1	186443461	G	A	0.1203	NA	0.954449	rs11578436	8	PDC	13206	intergenic	3.946	5	5	15	0	0	0
1:186443589:C:G	rs12406209	1	186443589	G	C	0.1203	NA	0.954449	rs11578436	8	PDC	13334	intergenic	2.418	5	5	15	0	0	0
1:186445177:A:G	rs10911870	1	186445177	A	G	0.1163	NA	0.990838	rs11578436	8	PDC	14922	intergenic	1.4	5	5	15	0	0	0
1:186447591:C:T	rs12062743	1	186447591	C	T	0.1203	NA	0.954449	rs11578436	8	PDC	17336	intergenic	9.648	5	5	15	0	0	0
1:186447942:C:G	rs11578546	1	186447942	C	G	0.1153	NA	0.990522	rs1882926	8	PDC	17687	intergenic	0.536	5	5	15	0	0	0
1:186448115:G:T	rs3934200	1	186448115	G	T	0.1203	NA	0.954449	rs11578436	8	PDC	17860	intergenic	0.167	5	5	15	0	0	0
1:186448585:C:T	rs12409263	1	186448585	T	C	0.1203	NA	0.954449	rs11578436	8	PDC	18330	intergenic	14.76	4	5	15	0	0	0
1:186450927:C:T	rs3851884	1	186450927	T	C	0.1203	NA	0.954449	rs11578436	8	PDC	20672	intergenic	1.92	4	5	15	0	0	0
1:186451222:C:CT	1:186451222:C:CT	1	186451222	C	CT	0.1223	NA	0.900162	rs11578436	8	PDC	20967	intergenic	0.735	NA	5	15	0	0	0
1:186452642:C:T	rs11590457	1	186452642	C	T	0.1213	NA	0.946259	rs11578436	8	PDC	22387	intergenic	0.765	5	5	15	0	0	0
1:186453159:A:G	rs10911871	1	186453159	A	G	0.1153	NA	0.990522	rs1882926	8	PDC	22904	intergenic	5.115	6	5	15	0	0	0
1:186453208:T:TTTTG	rs146098320	1	186453208	TTTTG	T	0.1203	NA	0.954449	rs11578436	8	PDC	22953	intergenic	1.654	NA	5	15	0	0	0
1:186453225:C:T	rs10911872	1	186453225	T	C	0.1153	NA	0.990522	rs1882926	8	PDC	22970	intergenic	1.271	6	5	15	0	0	0
1:186453313:A:G	rs10911873	1	186453313	G	A	0.1203	NA	0.954449	rs11578436	8	PDC	23058	intergenic	4.769	7	5	15	0	0	0
1:186453741:C:T	rs67488110	1	186453741	C	T	0.1203	NA	0.954449	rs11578436	8	PDC	23486	intergenic	1.46	5	5	15	0	0	0
1:186454070:C:T	rs73048477	1	186454070	C	T	0.1163	NA	0.990838	rs11578436	8	PDC	23815	intergenic	4.859	7	5	15	0	0	0
1:186454262:A:G	rs67588474	1	186454262	A	G	0.1153	NA	0.990522	rs1882926	8	PDC	24007	intergenic	4.424	7	5	15	0	0	0
1:186454828:A:C	rs16825452	1	186454828	A	C	0.1213	NA	0.945683	rs11578436	8	PDC	24573	intergenic	5.251	6	5	15	0	0	0
1:186454894:A:G	rs10489392	1	186454894	A	G	0.1153	NA	0.990522	rs1882926	8	PDC	24639	intergenic	3.133	6	5	15	0	0	0
1:186455234:C:T	rs10489393	1	186455234	T	C	0.1153	NA	0.990522	rs1882926	8	PDC	24979	intergenic	4.96	5	5	15	0	0	0
1:186456756:G:T	rs7555973	1	186456756	T	G	0.1203	NA	0.954449	rs11578436	8	PDC	26501	intergenic	4.875	3a	5	15	0	0	0
1:186457201:C:G	rs7544457	1	186457201	C	G	0.1203	NA	0.954449	rs11578436	8	PDC	26946	intergenic	1.48	7	5	15	0	0	0
1:186458458:C:T	rs11578514	1	186458458	C	T	0.1203	NA	0.954449	rs11578436	8	PDC	28203	intergenic	0.178	7	5	15	0	0	0
1:186458832:A:G	rs6679923	1	186458832	G	A	0.1203	NA	0.954449	rs11578436	8	PDC	28577	intergenic	0.989	6	5	15	0	0	0
1:186458947:C:T	rs6692629	1	186458947	T	C	0.1203	NA	0.954449	rs11578436	8	PDC	28692	intergenic	1.788	6	5	15	0	0	0
1:186458993:A:ATGTT	rs562137265	1	186458993	A	ATGTT	0.1203	NA	0.954449	rs11578436	8	PDC	28738	intergenic	NA	NA	5	15	0	0	0
1:186459964:C:CAA	rs3033383	1	186459964	C	CAA	0.1203	NA	0.954449	rs11578436	8	PDC	29709	intergenic	0.427	NA	5	15	0	0	0
1:186463516:A:G	rs59516785	1	186463516	A	G	0.1153	NA	0.990522	rs1882926	8	GS1-304P7.3	27388	intergenic	13.65	6	5	15	0	0	0
1:186463705:C:T	rs12089415	1	186463705	T	C	0.1213	NA	0.945683	rs11578436	8	GS1-304P7.3	27199	intergenic	0.687	7	5	15	0	0	0
1:186463998:G:T	rs2383385	1	186463998	G	T	0.1203	NA	0.954449	rs11578436	8	GS1-304P7.3	26906	intergenic	5.587	5	5	15	0	0	0
1:186464708:A:G	rs35999012	1	186464708	A	G	0.1203	NA	0.954449	rs11578436	8	GS1-304P7.3	26196	intergenic	4.984	4	5	15	0	0	0
1:186464883:A:T	rs58919897	1	186464883	A	T	0.1213	NA	0.946259	rs11578436	8	GS1-304P7.3	26021	intergenic	2.178	5	5	15	0	0	0
1:186466002:C:T	rs3851886	1	186466002	C	T	0.1203	NA	0.954449	rs11578436	8	GS1-304P7.3	24902	intergenic	0.653	6	5	15	0	0	0
1:186466357:C:T	rs7525586	1	186466357	T	C	0.1203	NA	0.954449	rs11578436	8	GS1-304P7.3	24547	intergenic	0.093	7	5	15	0	0	0
1:186466613:T:TAAA	1:186466613:T:TAAA	1	186466613	T	TAAA	0.1143	NA	0.893463	rs11578436	8	GS1-304P7.3	24291	intergenic	1.882	NA	5	15	0	0	0
1:186466613:T:TA	1:186466613:T:TA	1	186466613	T	TA	0.1233	NA	0.893463	rs11578436	8	GS1-304P7.3	24291	NA	1.976	NA	5	15	0	0	0
1:186467923:G:T	rs68164021	1	186467923	T	G	0.1203	NA	0.954449	rs11578436	8	GS1-304P7.3	22981	intergenic	4.183	3a	2	15	0	0	0
1:186467990:A:G	rs67396678	1	186467990	G	A	0.1203	NA	0.954449	rs11578436	8	GS1-304P7.3	22914	intergenic	2.445	4	2	15	0	0	0
1:186468580:A:T	rs72719487	1	186468580	T	A	0.1203	NA	0.954449	rs11578436	8	GS1-304P7.3	22324	intergenic	0.741	3a	2	15	0	0	0
1:186471813:A:G	rs60682317	1	186471813	A	G	0.1173	NA	1	rs11578436	8	GS1-304P7.3	19091	intergenic	3.614	7	5	15	0	0	0
1:186472866:A:C	rs12404145	1	186472866	C	A	0.1173	NA	1	rs11578436	8	GS1-304P7.3	18038	intergenic	6.312	4	1	15	0	0	0
1:186473197:A:G	rs10798044	1	186473197	A	G	0.1163	NA	0.990791	rs11578436	8	GS1-304P7.3	17707	intergenic	10.19	6	2	15	0	0	0
1:186474777:A:G	rs12092372	1	186474777	G	A	0.1173	NA	1	rs11578436	8	GS1-304P7.3	16127	intergenic	8.791	5	5	15	0	0	0
1:186474889:C:T	rs12072014	1	186474889	C	T	0.1173	NA	1	rs11578436	8	GS1-304P7.3	16015	intergenic	0.61	5	5	15	0	0	0
1:186477233:G:T	rs11484607	1	186477233	T	G	0.1173	NA	1	rs11578436	8	GS1-304P7.3	13671	intergenic	1.075	7	5	15	0	0	0
1:186477524:A:C	rs11487358	1	186477524	C	A	0.1163	NA	0.990791	rs11578436	8	GS1-304P7.3	13380	intergenic	0.569	6	5	15	0	0	0
1:186478416:C:CCTT	rs151215589	1	186478416	CCTT	C	0.1173	NA	1	rs11578436	8	GS1-304P7.3	12488	intergenic	0.501	NA	5	15	0	0	0
1:186479144:A:G	rs67744944	1	186479144	G	A	0.1163	NA	0.990791	rs11578436	8	GS1-304P7.3	11760	intergenic	0.926	7	5	15	0	0	0
1:186479924:G:T	rs7521968	1	186479924	G	T	0.1173	NA	1	rs11578436	8	GS1-304P7.3	10980	intergenic	8.352	6	5	15	0	0	0
1:186481619:A:G	rs12071770	1	186481619	A	G	0.1213	NA	0.964133	rs11578436	8	GS1-304P7.3	9285	intergenic	3.477	5	2	15	1	0	0
1:186482205:C:G	rs10798045	1	186482205	G	C	0.1163	NA	0.990791	rs11578436	8	GS1-304P7.3	8699	intergenic	2.592	5	5	15	1	0	0
1:186482325:A:G	rs11590425	1	186482325	G	A	0.1173	NA	1	rs11578436	8	GS1-304P7.3	8579	intergenic	3.586	5	5	15	1	0	0
1:186482593:C:G	rs10798046	1	186482593	G	C	0.1173	NA	1	rs11578436	8	GS1-304P7.3	8311	intergenic	0.048	5	5	15	1	0	0
1:186483024:C:T	rs2383386	1	186483024	T	C	0.1173	NA	1	rs11578436	8	GS1-304P7.3	7880	intergenic	1.107	5	5	15	1	0	0
1:186483596:G:T	rs3863719	1	186483596	G	T	0.1163	NA	0.990791	rs11578436	8	GS1-304P7.3	7308	intergenic	0.326	5	5	15	1	0	0
1:186483692:A:C	rs6425031	1	186483692	C	A	0.1183	NA	0.990836	rs11578436	8	GS1-304P7.3	7212	intergenic	2.347	5	5	15	1	0	0
1:186484150:A:G	rs7534971	1	186484150	G	A	0.1213	NA	0.964133	rs11578436	8	GS1-304P7.3	6754	intergenic	1.013	6	5	15	1	0	0
1:186484442:A:G	rs16825469	1	186484442	G	A	0.1213	NA	0.964133	rs11578436	8	GS1-304P7.3	6462	intergenic	1.661	5	5	15	1	0	0
1:186484557:C:T	rs57390268	1	186484557	C	T	0.1213	NA	0.964133	rs11578436	8	GS1-304P7.3	6347	intergenic	3.009	5	5	15	1	0	0
1:186484576:A:C	rs57468285	1	186484576	A	C	0.1153	NA	0.981635	rs11578436	8	GS1-304P7.3	6328	intergenic	0.636	5	5	15	1	0	0
1:186484701:C:T	rs12078657	1	186484701	C	T	0.1173	NA	1	rs11578436	8	GS1-304P7.3	6203	intergenic	0.223	5	5	15	1	0	0
1:186485134:C:T	rs10911874	1	186485134	T	C	0.1173	NA	1	rs11578436	8	GS1-304P7.3	5770	intergenic	0.5	6	5	15	1	0	0
1:186486113:C:G	rs6687784	1	186486113	C	G	0.1173	NA	1	rs11578436	8	GS1-304P7.3	4791	intergenic	2.318	7	5	15	1	0	0
1:186486896:A:G	rs12062166	1	186486896	G	A	0.1173	NA	1	rs11578436	8	GS1-304P7.3	4008	intergenic	0.498	6	5	15	1	0	0
1:186487261:G:T	rs1319120	1	186487261	G	T	0.1173	NA	1	rs11578436	8	GS1-304P7.3	3643	intergenic	0.038	7	5	15	1	0	0
1:186487951:A:G	rs11578436	1	186487951	G	A	0.1173	1e-08	1	rs11578436	8	GS1-304P7.3	2953	intergenic	0.37	5	5	15	1	0	0
1:186490002:C:T	rs2891247	1	186490002	C	T	0.1183	NA	0.990836	rs11578436	8	GS1-304P7.3	902	upstream	0.482	7	5	15	1	0	0
1:186491442:A:G	rs61101909	1	186491442	G	A	0.1183	NA	0.991045	rs11578436	8	GS1-304P7.3	5	downstream	2.119	7	5	15	1	0	0
1:186491601:T:TA	rs138966434	1	186491601	TA	T	0.1183	NA	0.990836	rs11578436	8	GS1-304P7.3	164	downstream	3.664	NA	5	15	1	0	0
1:186492899:A:G	rs7523747	1	186492899	A	G	0.1213	NA	0.964133	rs11578436	8	GS1-304P7.3	1462	intergenic	5.044	6	5	9	1	0	0
1:186494261:C:T	rs72719500	1	186494261	T	C	0.1173	NA	1	rs11578436	8	GS1-304P7.3	2824	intergenic	8.823	6	5	15	1	0	0
1:186495305:A:C	rs72719501	1	186495305	A	C	0.1213	NA	0.964133	rs11578436	8	GS1-304P7.3	3868	intergenic	0.528	6	5	15	1	0	0
1:186496517:A:G	rs113137459	1	186496517	G	A	0.1173	NA	1	rs11578436	8	GS1-304P7.3	5080	intergenic	7.786	6	5	15	1	0	0
1:186497040:C:T	rs7526069	1	186497040	T	C	0.1213	NA	0.964133	rs11578436	8	GS1-304P7.3	5603	intergenic	3.673	7	5	15	1	0	0
1:186497833:G:T	rs2383504	1	186497833	T	G	0.1173	NA	1	rs11578436	8	GS1-304P7.3	6396	intergenic	7.118	6	5	15	1	0	0
1:186497918:C:T	rs2383505	1	186497918	C	T	0.1173	NA	1	rs11578436	8	GS1-304P7.3	6481	intergenic	2.271	7	5	15	1	0	0
1:186498491:A:G	rs2207728	1	186498491	A	G	0.1173	NA	1	rs11578436	8	GS1-304P7.3	7054	intergenic	2.721	6	5	15	1	0	0
1:186498761:G:GTT	rs201064927	1	186498761	GTT	G	0.1163	NA	0.990791	rs11578436	8	GS1-304P7.3	7324	intergenic	3.797	NA	5	15	1	0	0
1:186498761:GT:GTT	rs527653620	1	186498761	GTT	GT	0.01491	NA	0.990791	rs11578436	8	GS1-304P7.3	7324	NA	NA	NA	5	15	1	0	0
1:186499102:A:G	rs6671561	1	186499102	A	G	0.1213	NA	0.964133	rs11578436	8	GS1-304P7.3	7665	intergenic	4.032	7	5	15	1	0	0
1:186499536:A:G	rs6698923	1	186499536	G	A	0.1173	NA	1	rs11578436	8	GS1-304P7.3	8099	intergenic	0.194	5	5	15	1	0	0
1:186501613:C:T	rs67777998	1	186501613	C	T	0.1173	NA	1	rs11578436	8	GS1-304P7.3	10176	intergenic	2.294	7	5	15	0	0	0
1:186501914:A:C	rs12089016	1	186501914	C	A	0.1173	NA	1	rs11578436	8	GS1-304P7.3	10477	intergenic	1.624	5	5	15	0	0	0
1:186502694:A:G	rs12404135	1	186502694	G	A	0.1173	NA	1	rs11578436	8	GS1-304P7.3	11257	intergenic	5.019	7	5	15	0	0	0
1:186503177:A:G	rs12080265	1	186503177	A	G	0.1163	NA	0.990791	rs11578436	8	GS1-304P7.3	11740	intergenic	7.485	6	5	15	0	0	0
1:186506238:A:T	rs10798047	1	186506238	T	A	0.1173	NA	1	rs11578436	8	GS1-304P7.3	14801	intergenic	3.747	5	5	15	0	0	0
1:186506326:G:T	rs10798048	1	186506326	T	G	0.1173	NA	1	rs11578436	8	GS1-304P7.3	14889	intergenic	3.816	5	5	15	0	0	0
1:186506420:C:T	rs10911876	1	186506420	T	C	0.1173	NA	1	rs11578436	8	GS1-304P7.3	14983	intergenic	2.674	5	5	15	0	0	0
1:186506558:T:TA	rs148384622	1	186506558	T	TA	0.1173	NA	1	rs11578436	8	GS1-304P7.3	15121	intergenic	2.457	NA	5	15	0	0	0
1:186507466:A:G	rs12076100	1	186507466	G	A	0.1173	NA	1	rs11578436	8	GS1-304P7.3	16029	intergenic	0.333	5	5	15	0	0	0
1:186507492:C:T	rs12096518	1	186507492	C	T	0.1213	NA	0.964133	rs11578436	8	GS1-304P7.3	16055	intergenic	0.176	5	5	15	0	0	0
1:186507546:T:TTGGGAGTAAGTTCAGCTTC	1:186507546:T:TTGGGAGTAAGTTCAGCTTC	1	186507546	T	TTGGGAGTAAGTTCAGCTTC	0.1173	NA	1	rs11578436	8	GS1-304P7.3	16109	intergenic	12.79	NA	5	15	0	0	0
1:186508283:A:G	rs6425032	1	186508283	A	G	0.1173	NA	1	rs11578436	8	GS1-304P7.3	16846	intergenic	4.23	7	5	15	0	0	0
1:186508322:A:G	rs10911879	1	186508322	G	A	0.1163	NA	0.990791	rs11578436	8	GS1-304P7.3	16885	intergenic	1.882	7	5	15	0	0	0
1:186508397:G:T	rs10911880	1	186508397	T	G	0.1213	NA	0.964133	rs11578436	8	GS1-304P7.3	16960	intergenic	5.91	7	5	15	0	0	0
1:186508991:A:G	rs765799	1	186508991	A	G	0.1173	NA	1	rs11578436	8	GS1-304P7.3	17554	intergenic	5.268	6	5	15	0	0	0
1:186509606:C:T	rs7550585	1	186509606	C	T	0.1163	NA	0.990791	rs11578436	8	GS1-304P7.3	18169	intergenic	3.229	7	5	15	0	0	0
1:186509790:A:G	rs7550953	1	186509790	G	A	0.1163	NA	0.990791	rs11578436	8	GS1-304P7.3	18353	intergenic	2.306	5	5	15	0	0	0
1:186509949:A:T	rs12085604	1	186509949	T	A	0.1153	NA	0.981628	rs11578436	8	GS1-304P7.3	18512	intergenic	6.558	6	5	15	0	0	0
1:186511208:C:T	rs34898353	1	186511208	C	T	0.1153	NA	0.981628	rs11578436	8	GS1-304P7.3	19771	intergenic	0.102	6	5	15	0	0	0
1:186511218:A:G	rs6677885	1	186511218	A	G	0.1163	NA	0.990791	rs11578436	8	GS1-304P7.3	19781	intergenic	2.049	6	5	15	0	0	0
1:186511706:A:ATAT	rs138936237	1	186511706	ATAT	A	0.1163	NA	0.990791	rs11578436	8	GS1-304P7.3	20269	intergenic	8.95	NA	5	15	0	0	0
1:186511742:C:T	rs73052465	1	186511742	T	C	0.1163	NA	0.990791	rs11578436	8	GS1-304P7.3	20305	intergenic	8.931	7	5	15	0	0	0
1:186511963:C:T	rs112625566	1	186511963	C	T	0.1163	NA	0.990791	rs11578436	8	GS1-304P7.3	20526	intergenic	0.05	6	5	15	0	0	0
1:186512304:C:T	rs59665821	1	186512304	C	T	0.1163	NA	0.990791	rs11578436	8	GS1-304P7.3	20867	intergenic	1.428	6	4	15	0	0	0
1:186512393:A:G	rs12085848	1	186512393	A	G	0.1163	NA	0.990791	rs11578436	8	GS1-304P7.3	20956	intergenic	4.988	7	4	15	0	0	0
1:186512578:A:T	rs12081060	1	186512578	T	A	0.1233	NA	0.929329	rs11578436	8	GS1-304P7.3	21141	intergenic	5.53	6	4	15	0	0	0
1:186512779:A:G	rs12085968	1	186512779	A	G	0.1153	NA	0.981628	rs11578436	8	GS1-304P7.3	21342	intergenic	9.484	7	4	15	0	0	0
1:186512860:A:G	rs12408222	1	186512860	A	G	0.1163	NA	0.990791	rs11578436	8	GS1-304P7.3	21423	intergenic	4.901	7	4	15	0	0	0
1:186513336:A:C	rs7538407	1	186513336	A	C	0.1163	NA	0.990791	rs11578436	8	GS1-304P7.3	21899	intergenic	3.533	6	5	15	0	0	0
1:186513545:A:AT	rs35319015	1	186513545	AT	A	0.1163	NA	0.990791	rs11578436	8	GS1-304P7.3	22108	intergenic	5.51	NA	5	15	0	0	0
1:186514381:G:GGT	rs555620553	1	186514381	GGT	G	0.1561	NA	0.719193	rs11578436	8	GS1-304P7.3	22944	intergenic	1.073	NA	5	15	0	0	0
1:186514381:GGT:GGTGT	rs575359109	1	186514381	GGT	GGTGT	0.1153	NA	0.719193	rs11578436	8	GS1-304P7.3	22944	NA	NA	NA	5	15	0	0	0
1:186514381:GGT:GTTGT	rs142157395	1	186514381	GGT	GTTGT	0.00497	NA	0.719193	rs11578436	8	GS1-304P7.3	22944	NA	NA	NA	5	15	0	0	0
1:186514553:A:G	rs12408912	1	186514553	A	G	0.1153	NA	0.981628	rs11578436	8	GS1-304P7.3	23116	intergenic	2.069	7	5	15	0	0	0
1:186515568:C:T	rs9659276	1	186515568	C	T	0.1163	NA	0.990791	rs11578436	8	GS1-304P7.3	24131	intergenic	4.451	7	5	15	0	0	0
1:186516362:C:G	rs111925556	1	186516362	C	G	0.1163	NA	0.990791	rs11578436	8	GS1-304P7.3	24925	intergenic	1.775	6	5	15	0	0	0
1:186516417:C:T	rs148400671	1	186516417	C	T	0.1163	NA	0.990791	rs11578436	8	GS1-304P7.3	24980	intergenic	8.444	6	5	15	0	0	0
1:186516583:C:T	rs142649462	1	186516583	C	T	0.1203	NA	0.954908	rs11578436	8	GS1-304P7.3	25146	intergenic	1.088	6	5	15	0	0	0
1:186517359:A:G	rs113935514	1	186517359	G	A	0.1163	NA	0.990791	rs11578436	8	GS1-304P7.3	25922	intergenic	4.981	6	5	15	0	0	0
1:186517488:C:G	rs12402484	1	186517488	C	G	0.1163	NA	0.990791	rs11578436	8	GS1-304P7.3	26051	intergenic	4.167	7	5	15	0	0	0
1:186517902:A:G	rs143237772	1	186517902	A	G	0.1153	NA	0.981635	rs11578436	8	GS1-304P7.3	26465	intergenic	8.973	6	5	15	0	0	0
1:186519220:C:T	rs6425033	1	186519220	T	C	0.1163	NA	0.990791	rs11578436	8	GS1-304P7.3	27783	intergenic	6.508	6	5	15	0	0	0
1:186519902:A:G	rs112386537	1	186519902	A	G	0.1153	NA	0.981628	rs11578436	8	GS1-304P7.2	27508	intergenic	3.067	6	5	15	0	0	0
1:186520017:A:G	rs6690318	1	186520017	A	G	0.1163	NA	0.990791	rs11578436	8	GS1-304P7.2	27393	intergenic	5.175	7	5	15	0	0	0
1:186520182:A:G	rs12097208	1	186520182	A	G	0.1153	NA	0.981628	rs11578436	8	GS1-304P7.2	27228	intergenic	3.421	5	5	15	0	0	0
1:186520756:C:CT	rs199747686	1	186520756	CT	C	0.1501	NA	0.728419	rs11578436	8	GS1-304P7.2	26654	intergenic	1.608	NA	5	15	0	0	0
1:186520923:T:TATC	rs144050036	1	186520923	T	TATC	0.1203	NA	0.954908	rs11578436	8	GS1-304P7.2	26487	intergenic	6.657	NA	5	15	0	0	0
1:186521845:A:G	rs1997977	1	186521845	A	G	0.1163	NA	0.990791	rs11578436	8	GS1-304P7.2	25565	intergenic	3.28	7	4	15	0	0	0
1:186522714:G:T	1:186522714:G:T	1	186522714	G	T	0.1173	NA	0.981871	rs11578436	8	GS1-304P7.2	24696	intergenic	1.277	NA	4	15	0	0	0
1:186523158:G:GT	rs71702213	1	186523158	G	GT	0.1322	NA	0.824034	rs11578436	8	GS1-304P7.2	24252	intergenic	2.975	NA	5	15	0	0	0
1:186523217:A:T	rs12089127	1	186523217	T	A	0.1163	NA	0.990791	rs11578436	8	GS1-304P7.2	24193	intergenic	0.879	6	5	15	0	0	0
1:186523357:A:AT	rs140641079	1	186523357	A	AT	0.1163	NA	0.990791	rs11578436	8	GS1-304P7.2	24053	intergenic	0.872	NA	5	15	0	0	0
1:186524831:C:T	rs67203540	1	186524831	T	C	0.1163	NA	0.990791	rs11578436	8	GS1-304P7.2	22579	intergenic	3.376	6	5	15	0	0	0
1:186526157:A:G	rs9804178	1	186526157	A	G	0.1163	NA	0.990791	rs11578436	8	GS1-304P7.2	21253	intergenic	3.341	6	5	15	0	0	0
1:186528693:A:C	rs10911882	1	186528693	A	C	0.1163	NA	0.990791	rs11578436	8	GS1-304P7.2	18717	intergenic	14.65	2b	5	15	0	0	0
1:186529602:A:AT	rs550836324	1	186529602	A	AT	0.1153	NA	0.981628	rs11578436	8	GS1-304P7.2	17808	intergenic	1.661	NA	5	15	0	0	0
1:186530153:A:T	rs67143595	1	186530153	A	T	0.1163	NA	0.990791	rs11578436	8	GS1-304P7.2	17257	intergenic	0.592	5	5	15	0	0	0
1:186530523:A:G	rs72721517	1	186530523	G	A	0.1153	NA	0.981628	rs11578436	8	GS1-304P7.2	16887	intergenic	0.533	6	5	15	0	0	0
1:186532231:A:G	rs7542810	1	186532231	G	A	0.1163	NA	0.972452	rs11578436	8	GS1-304P7.2	15179	intergenic	1.301	6	5	15	0	0	0
1:186532680:A:G	rs7545438	1	186532680	G	A	0.1163	NA	0.990791	rs11578436	8	GS1-304P7.2	14730	intergenic	0.192	7	5	15	0	0	0
1:186533006:A:C	rs10798049	1	186533006	C	A	0.1163	NA	0.990791	rs11578436	8	GS1-304P7.2	14404	intergenic	6.531	7	5	15	0	0	0
1:186533318:A:G	rs10911883	1	186533318	G	A	0.1153	NA	0.981628	rs11578436	8	GS1-304P7.2	14092	intergenic	0.687	5	5	15	0	0	0
1:186534657:A:T	rs10911884	1	186534657	T	A	0.1163	NA	0.972452	rs11578436	8	GS1-304P7.2	12753	intergenic	8.492	6	5	15	0	0	0
1:186534957:T:TTACTACTACTACTAC	1:186534957:T:TTACTACTACTACTAC	1	186534957	T	TTACTACTACTACTAC	0.09344	NA	0.770802	rs11578436	8	GS1-304P7.2	12453	intergenic	2.472	NA	5	15	0	0	0
1:186534957:T:TTACTACTAC	1:186534957:T:TTACTACTAC	1	186534957	T	TTACTACTAC	0.000994	NA	0.770802	rs11578436	8	GS1-304P7.2	12453	NA	2.824	NA	5	15	0	0	0
1:186535110:A:T	rs12057695	1	186535110	T	A	0.1173	NA	0.981621	rs11578436	8	GS1-304P7.2	12300	intergenic	1.852	5	5	15	0	0	0
1:186535302:A:C	rs12062679	1	186535302	A	C	0.1173	NA	0.981621	rs11578436	8	GS1-304P7.2	12108	intergenic	5.349	5	5	15	0	0	0
1:186536499:A:C	rs7512750	1	186536499	C	A	0.1173	NA	0.981621	rs11578436	8	GS1-304P7.2	10911	intergenic	3.264	6	5	15	0	0	0
1:186537060:C:G	rs10911885	1	186537060	G	C	0.1173	NA	0.981621	rs11578436	8	GS1-304P7.2	10350	intergenic	2.342	5	5	15	0	0	0
1:186537591:A:G	rs10911886	1	186537591	A	G	0.1173	NA	0.981621	rs11578436	8	GS1-304P7.2	9819	intergenic	5.555	4	5	15	1	0	0
1:186537851:A:G	rs10911887	1	186537851	G	A	0.1173	NA	0.981621	rs11578436	8	GS1-304P7.2	9559	intergenic	2.727	6	5	15	1	0	0
1:186537978:C:G	1:186537978:C:G	1	186537978	C	G	0.1173	NA	0.981621	rs11578436	8	GS1-304P7.2	9432	intergenic	4.586	7	5	15	1	0	0
1:186538511:A:G	rs66850891	1	186538511	G	A	0.1163	NA	0.972452	rs11578436	8	GS1-304P7.2	8899	intergenic	10.02	5	5	15	1	0	0
1:186538607:C:CA	rs11304777	1	186538607	CA	C	0.1173	NA	0.981621	rs11578436	8	GS1-304P7.2	8803	intergenic	0.189	NA	5	15	1	0	0
1:186538907:A:G	rs67607835	1	186538907	A	G	0.1173	NA	0.981621	rs11578436	8	GS1-304P7.2	8503	intergenic	1.812	6	5	15	1	0	0
1:186538949:C:T	rs34975495	1	186538949	T	C	0.1163	NA	0.972452	rs11578436	8	GS1-304P7.2	8461	intergenic	2.219	6	5	15	1	0	0
1:186538986:A:G	rs72721521	1	186538986	G	A	0.1173	NA	0.981621	rs11578436	8	GS1-304P7.2	8424	intergenic	11.64	5	5	15	1	0	0
1:186542716:A:G	rs10911889	1	186542716	G	A	0.1153	NA	0.963329	rs11578436	8	GS1-304P7.2	4694	intergenic	0.246	4	5	15	1	0	0
1:186542795:A:AC	rs67355818	1	186542795	AC	A	0.1153	NA	0.963329	rs11578436	8	GS1-304P7.2	4615	intergenic	10.42	NA	5	15	1	0	0
1:186542797:A:AC	rs34289198	1	186542797	AC	A	0.1153	NA	0.963329	rs11578436	8	GS1-304P7.2	4613	intergenic	10.08	NA	5	15	1	0	0
1:186547952:C:T	rs1569879	1	186547952	C	T	0.1153	NA	0.963329	rs11578436	8	GS1-304P7.2	0	ncRNA_exonic	3.931	2b	5	15	1	0	0
1:186550823:G:GA	rs142053992	1	186550823	GA	G	0.1153	NA	0.963329	rs11578436	8	GS1-304P7.1	499	upstream	0.239	NA	5	15	1	0	0
1:186555170:A:G	rs11576701	1	186555170	G	A	0.1153	NA	0.963329	rs11578436	8	GS1-304P7.1	4846	intergenic	0.247	6	5	15	1	0	0
1:186562930:A:G	rs7522862	1	186562930	A	G	0.1153	NA	0.963329	rs11578436	8	GS1-304P7.1	12606	intergenic	0.495	7	5	15	0	0	0
1:186563763:A:G	rs7548600	1	186563763	G	A	0.1153	NA	0.963329	rs11578436	8	GS1-304P7.1	13439	intergenic	1.956	6	5	15	0	0	0
1:186564764:GA:GAA	rs397862847	1	186564764	GAA	GA	0.161	NA	0.927944	rs11578436	8	GS1-304P7.1	14440	intergenic	NA	NA	5	15	0	0	0
1:186564764:G:GAA	rs199781068	1	186564764	GAA	G	0.1193	NA	0.927944	rs11578436	8	GS1-304P7.1	14440	intergenic	0.419	NA	5	15	0	0	0
1:186565849:A:G	rs2038225	1	186565849	G	A	0.1153	NA	0.963329	rs11578436	8	GS1-304P7.1	15525	intergenic	3.98	5	5	15	0	0	0
1:186572506:C:T	rs12073883	1	186572506	T	C	0.1153	NA	0.963329	rs11578436	8	GS1-304P7.1	22182	intergenic	7.985	7	14	15	0	0	0
1:186572547:A:G	rs12068576	1	186572547	G	A	0.1153	NA	0.963329	rs11578436	8	GS1-304P7.1	22223	intergenic	3.775	7	14	15	0	0	0
1:186572855:A:G	rs10911893	1	186572855	A	G	0.1153	NA	0.963329	rs11578436	8	GS1-304P7.1	22531	intergenic	5.409	6	14	15	0	0	0
1:186572944:A:T	rs10911894	1	186572944	T	A	0.1153	NA	0.963329	rs11578436	8	GS1-304P7.1	22620	intergenic	5.352	6	14	15	0	0	0
1:186575339:A:ACT	rs34895989	1	186575339	ACT	A	0.1193	NA	0.927944	rs11578436	8	GS1-304P7.1	25015	intergenic	1.382	NA	7	15	0	0	0
1:186576638:T:TA	rs568280714	1	186576638	T	TA	0.1213	NA	0.892605	rs11578436	8	GS1-304P7.1	26314	intergenic	0.907	NA	5	15	0	0	0
1:186580962:C:G	rs11585033	1	186580962	G	C	0.1153	NA	0.963329	rs11578436	8	GS1-304P7.1	30638	intergenic	3.249	7	5	15	0	0	0
1:186586609:G:T	rs2383511	1	186586609	T	G	0.1153	NA	0.963329	rs11578436	8	GS1-304P7.1	36285	intergenic	0.448	7	5	15	0	0	0
1:186587149:C:G	rs12061722	1	186587149	C	G	0.1153	NA	0.963329	rs11578436	8	GS1-304P7.1	36825	intergenic	2.898	4	1	15	0	0	0
1:186588661:C:T	rs12402766	1	186588661	C	T	0.1153	NA	0.963329	rs11578436	8	GS1-304P7.1	38337	intergenic	0.167	7	5	15	0	0	0
1:186588842:C:T	rs12402797	1	186588842	C	T	0.1153	NA	0.963329	rs11578436	8	GS1-304P7.1	38518	intergenic	0.245	6	5	15	0	0	0
1:186588901:A:G	rs12410549	1	186588901	A	G	0.1153	NA	0.963329	rs11578436	8	GS1-304P7.1	38577	intergenic	2.289	6	5	15	0	0	0
1:186593084:C:G	rs11585801	1	186593084	G	C	0.1153	NA	0.963329	rs11578436	8	GS1-304P7.1	42760	intergenic	5.792	5	5	15	0	0	0
1:186593131:C:T	rs17520924	1	186593131	C	T	0.1153	NA	0.963329	rs11578436	8	GS1-304P7.1	42807	intergenic	0.428	5	5	15	0	0	0
1:186597646:A:AATT	rs142948093	1	186597646	AATT	A	0.1143	NA	0.954251	rs11578436	8	PTGS2	43276	intergenic	2.815	NA	2	15	0	0	0
1:186600486:C:G	rs72721544	1	186600486	G	C	0.1143	NA	0.954251	rs11578436	8	PTGS2	40436	intergenic	7.979	5	5	15	0	0	0
1:186608879:A:G	rs139184894	1	186608879	G	A	0.1143	NA	0.954251	rs11578436	8	PTGS2	32043	intergenic	0.658	6	5	15	0	0	0
1:186608991:A:G	rs151214563	1	186608991	G	A	0.1143	NA	0.954251	rs11578436	8	PTGS2	31931	intergenic	0.54	7	5	15	0	0	0
1:186609736:A:T	rs201294029	1	186609736	T	A	0.1143	NA	0.954251	rs11578436	8	PTGS2	31186	intergenic	0.911	6	5	15	0	0	0
1:186611489:A:C	rs199754097	1	186611489	A	C	0.1193	NA	0.89398	rs11578436	8	PTGS2	29433	intergenic	2.706	6	5	15	0	0	0
1:186619764:C:G	rs12403185	1	186619764	G	C	0.1153	NA	0.945202	rs11578436	8	PTGS2	21158	intergenic	0.041	5	7	15	0	0	0
1:186620273:A:T	rs12405919	1	186620273	A	T	0.1143	NA	0.954251	rs11578436	8	PTGS2	20649	intergenic	3.232	6	5	15	0	0	0
1:186621103:G:T	rs67816471	1	186621103	T	G	0.1431	NA	0.760895	rs11578436	8	PTGS2	19819	intergenic	3.262	5	5	15	0	0	0
1:186623034:A:G	rs12402603	1	186623034	G	A	0.1431	NA	0.760895	rs11578436	8	PTGS2	17888	intergenic	0.976	6	2	15	0	0	0
1:186623470:A:G	rs12405141	1	186623470	A	G	0.1153	NA	0.945202	rs11578436	8	PTGS2	17452	intergenic	3.515	7	5	15	0	0	0
1:186623810:A:C	rs10911900	1	186623810	A	C	0.1431	NA	0.760895	rs11578436	8	PTGS2	17112	intergenic	0.059	7	5	15	0	0	0
1:186624006:A:C	rs10911901	1	186624006	A	C	0.1431	NA	0.760895	rs11578436	8	PTGS2	16916	intergenic	3.525	5	5	15	0	0	0
1:186625638:C:T	rs6698048	1	186625638	T	C	0.1431	NA	0.760895	rs11578436	8	PTGS2	15284	intergenic	1.791	7	5	15	0	0	0
1:186626065:T:TA	rs34039544	1	186626065	T	TA	0.1193	NA	0.899542	rs1882926	8	PTGS2	14857	intergenic	0.309	NA	5	15	0	0	0
1:186626465:G:T	rs9783052	1	186626465	T	G	0.1431	NA	0.760895	rs11578436	8	PTGS2	14457	intergenic	3.254	7	5	15	0	0	0
1:186627209:C:T	rs12089049	1	186627209	C	T	0.1163	NA	0.936289	rs11578436	8	PTGS2	13713	intergenic	0.225	6	5	15	0	0	0
1:186627831:C:T	rs9783017	1	186627831	C	T	0.1153	NA	0.945202	rs11578436	8	PTGS2	13091	intergenic	0.756	5	5	15	0	0	0
1:186628222:A:AT	rs11357650	1	186628222	AT	A	0.1431	NA	0.760895	rs11578436	8	PTGS2	12700	intergenic	1.148	NA	2	15	0	0	0
1:186629793:C:CT	rs573816559	1	186629793	C	CT	0.1173	NA	0.927507	rs11578436	8	PTGS2	11129	intergenic	7.477	NA	5	15	0	0	0
1:186630857:G:T	rs11584118	1	186630857	T	G	0.1153	NA	0.945202	rs11578436	8	PTGS2	10065	intergenic	1.679	6	5	15	0	0	0
1:186633738:C:T	rs66494422	1	186633738	C	T	0.1143	NA	0.943519	rs1882926	8	PTGS2	7184	intergenic	3.09	5	5	15	1	0	0
1:186634542:C:T	rs12076624	1	186634542	T	C	0.1421	NA	0.749196	rs11578436	8	PTGS2	6380	intergenic	1.517	6	5	15	1	0	0
1:186634883:G:T	rs10911903	1	186634883	G	T	0.1143	NA	0.943519	rs1882926	8	PTGS2	6039	intergenic	1.194	7	5	15	1	0	0
1:186640617:C:T	rs4648308	1	186640617	C	T	0.1421	NA	0.749196	rs11578436	8	PTGS2	305	downstream	0.283	4	4	15	1	0	0
1:186640703:G:T	rs4648307	1	186640703	G	T	0.1143	NA	0.943519	rs1882926	8	PTGS2	219	downstream	3.465	NA	4	15	1	0	0
1:186640704:C:T	rs4648306	1	186640704	C	T	0.1143	NA	0.943519	rs1882926	8	PTGS2	218	downstream	7.34	NA	4	15	1	0	0
1:186641116:G:GT	rs371722469	1	186641116	GT	G	0.007952	NA	0.925529	rs1882926	8	PTGS2	0	UTR3	9.296	NA	4	15	1	0	0
1:186641116:GT:GTT	rs149091810	1	186641116	GT	GTT	0.1163	NA	0.925529	rs1882926	8	PTGS2	0	NA	NA	NA	4	15	1	0	0
1:186645488:A:G	rs4648276	1	186645488	A	G	0.1153	NA	0.934456	rs1882926	8	PTGS2	0	intronic	1.07	NA	4	15	1	0	0
1:186645927:C:T	rs2066826	1	186645927	C	T	0.1203	NA	0.900996	rs11578436	8	PTGS2	0	intronic	0.047	NA	4	15	1	0	0
1:186646323:A:C	rs20432	1	186646323	A	C	0.1431	NA	0.743135	rs11578436	8	PTGS2	0	intronic	2.496	NA	4	15	1	0	0
1:186650321:C:G	rs20417	1	186650321	C	G	0.1511	NA	0.690828	rs1882926	8	RP5-973M2.2	0	ncRNA_exonic	0.301	5	1	1	1	0	0
1:186650846:C:T	rs689465	1	186650846	T	C	0.1262	NA	0.852416	rs11578436	8	RP5-973M2.2	267	downstream	0.38	NA	1	15	1	0	0
1:186652394:C:T	rs10911904	1	186652394	C	T	0.1243	NA	0.858697	rs1882926	8	RP5-973M2.2	1815	intergenic	0.24	5	1	15	1	0	0
1:186652395:G:T	rs10911905	1	186652395	T	G	0.1252	NA	0.860227	rs11578436	8	RP5-973M2.2	1816	intergenic	3.261	5	1	15	1	0	0
1:186652952:G:T	rs2383515	1	186652952	G	T	0.1521	NA	0.69172	rs11578436	8	RP5-973M2.2	2373	intergenic	0.099	3a	2	15	1	0	0
1:186653033:A:C	rs2383516	1	186653033	A	C	0.1243	NA	0.858697	rs1882926	8	RP5-973M2.2	2454	intergenic	0.641	5	2	15	1	0	0
1:186653530:C:T	rs72721568	1	186653530	T	C	0.1252	NA	0.860227	rs11578436	8	RP5-973M2.2	2951	intergenic	1.437	6	5	15	1	0	0
1:186653550:A:G	rs11583191	1	186653550	G	A	0.1252	NA	0.860227	rs11578436	8	RP5-973M2.2	2971	intergenic	1.52	6	5	15	1	0	0
1:186653765:A:C	rs2143416	1	186653765	A	C	0.1521	NA	0.69172	rs11578436	8	RP5-973M2.2	3186	intergenic	0.324	6	5	15	1	0	0
1:186653787:G:T	rs2143417	1	186653787	G	T	0.1521	NA	0.69172	rs11578436	8	RP5-973M2.2	3208	intergenic	4.292	7	5	15	1	0	0
1:186653850:T:TA	rs34290361	1	186653850	TA	T	0.1243	NA	0.858697	rs1882926	8	RP5-973M2.2	3271	intergenic	1.304	NA	5	15	1	0	0
1:186654076:C:T	rs2179555	1	186654076	T	C	0.1252	NA	0.860227	rs11578436	8	RP5-973M2.2	3497	intergenic	2.732	7	5	15	1	0	0
1:186654360:A:T	rs1119230	1	186654360	A	T	0.1252	NA	0.860227	rs11578436	8	RP5-973M2.2	3781	intergenic	1.273	7	5	15	1	0	0
1:186654381:A:G	rs1119231	1	186654381	G	A	0.1252	NA	0.860227	rs11578436	8	RP5-973M2.2	3802	intergenic	0.296	7	5	15	1	0	0
1:186654632:C:CG	rs111740655	1	186654632	C	CG	0.1292	NA	0.82963	rs11578436	8	RP5-973M2.2	4053	intergenic	0.028	NA	5	15	1	0	0
1:186654633:A:T	rs2383517	1	186654633	A	T	0.1292	NA	0.82963	rs11578436	8	RP5-973M2.2	4054	intergenic	0.019	NA	5	15	1	0	0
1:186654791:A:ATT	1:186654791:A:ATT	1	186654791	A	ATT	0.1243	NA	0.851156	rs11578436	8	RP5-973M2.2	4212	intergenic	1.158	NA	5	15	1	0	0
1:186654791:A:AT	1:186654791:A:AT	1	186654791	A	AT	0.02386	NA	0.851156	rs11578436	8	RP5-973M2.2	4212	NA	1.189	NA	5	15	1	0	0
1:186655045:A:G	rs67804662	1	186655045	A	G	0.1243	NA	0.858697	rs1882926	8	RP5-973M2.2	4466	intergenic	4.782	6	5	15	1	0	0
1:186655243:C:CAATT	rs148726164	1	186655243	C	CAATT	0.1252	NA	0.860227	rs11578436	8	RP5-973M2.2	4664	intergenic	1.411	NA	5	15	1	0	0
1:186655254:A:T	rs12084433	1	186655254	T	A	0.1521	NA	0.69172	rs11578436	8	RP5-973M2.2	4675	intergenic	2.733	7	5	15	1	0	0
1:186656152:A:G	rs4422959	1	186656152	G	A	0.1521	NA	0.69172	rs11578436	8	RP5-973M2.2	5573	intergenic	12.38	7	5	15	1	0	0
1:186656502:A:G	rs10911907	1	186656502	A	G	0.1252	NA	0.860227	rs11578436	8	RP5-973M2.2	5923	intergenic	2.44	6	5	15	1	0	0
1:186656799:A:C	rs10911908	1	186656799	A	C	0.1252	NA	0.860227	rs11578436	8	RP5-973M2.2	6220	intergenic	9.352	7	5	15	1	0	0
1:186657271:A:C	rs12409744	1	186657271	A	C	0.1521	NA	0.69172	rs11578436	8	RP5-973M2.2	6692	intergenic	3.357	6	5	15	1	0	0
1:186657680:A:C	rs10798053	1	186657680	C	A	0.1243	NA	0.858697	rs1882926	8	RP5-973M2.2	7101	intergenic	6.434	5	9	15	1	0	0
1:186657994:A:G	rs1119064	1	186657994	G	A	0.1252	NA	0.860227	rs11578436	8	RP5-973M2.2	7415	intergenic	3.053	6	9	15	1	0	0
1:186658212:A:C	rs1119066	1	186658212	C	A	0.1521	NA	0.69172	rs11578436	8	RP5-973M2.2	7633	intergenic	1.037	7	7	15	1	0	0
1:186658347:C:T	rs10911909	1	186658347	T	C	0.1243	NA	0.858697	rs1882926	8	RP5-973M2.2	7768	intergenic	13.04	6	7	15	1	0	0
1:186658448:A:G	rs10911910	1	186658448	G	A	0.1252	NA	0.860227	rs11578436	8	RP5-973M2.2	7869	intergenic	2.442	7	7	15	1	0	0
1:186658830:C:G	rs10911911	1	186658830	C	G	0.1252	NA	0.860227	rs11578436	8	RP5-973M2.2	8251	intergenic	0.14	6	7	15	1	0	0
1:186659125:C:T	rs12064238	1	186659125	C	T	0.1521	NA	0.69172	rs11578436	8	RP5-973M2.2	8546	intergenic	2.43	4	7	15	1	0	0
1:186659231:C:CA	rs113749646	1	186659231	C	CA	0.1521	NA	0.69172	rs11578436	8	RP5-973M2.2	8652	intergenic	3.707	NA	7	15	1	0	0
1:186659235:C:G	rs114510141	1	186659235	C	G	0.1521	NA	0.69172	rs11578436	8	RP5-973M2.2	8656	intergenic	0.285	3a	7	15	1	0	0
1:186659236:A:T	rs116254832	1	186659236	T	A	0.1521	NA	0.69172	rs11578436	8	RP5-973M2.2	8657	intergenic	0.814	3a	7	15	1	0	0
1:186659859:C:G	rs6681231	1	186659859	G	C	0.1521	NA	0.69172	rs11578436	8	RP5-973M2.2	9280	intergenic	0.632	5	14	15	1	0	0
1:186660238:C:T	rs12403375	1	186660238	C	T	0.1243	NA	0.858697	rs1882926	8	RP5-973M2.2	9659	intergenic	1.332	6	14	15	1	0	0
1:186660337:A:G	rs113603780	1	186660337	A	G	0.1521	NA	0.69172	rs11578436	8	RP5-973M2.2	9758	intergenic	2.596	6	14	15	1	0	0
1:186660411:C:T	rs112085473	1	186660411	C	T	0.1521	NA	0.69172	rs11578436	8	RP5-973M2.2	9832	intergenic	1.608	7	7	15	1	0	0
1:186660427:A:C	rs12065866	1	186660427	C	A	0.1561	NA	0.670539	rs11578436	8	RP5-973M2.2	9848	intergenic	0.586	6	7	15	1	0	0
1:186660439:A:C	rs12065868	1	186660439	C	A	0.163	NA	0.635681	rs11578436	8	RP5-973M2.2	9860	intergenic	0.564	6	7	15	1	0	0
1:186661507:C:G	rs6687495	1	186661507	C	G	0.1521	NA	0.69172	rs11578436	8	RP5-973M2.2	10928	intergenic	0.906	6	14	15	0	0	0
1:186661625:A:AT	rs530215248	1	186661625	A	AT	0.1252	NA	0.860227	rs11578436	8	RP5-973M2.2	11046	intergenic	1.572	NA	14	15	0	0	0
1:186661698:C:T	1:186661698:C:T	1	186661698	C	T	0.000994	NA	0.858697	rs1882926	8	RP5-973M2.2	11119	intergenic	1.707	NA	14	15	0	0	0
1:186661698:A:C	1:186661698:A:C	1	186661698	C	A	0.1243	NA	0.858697	rs1882926	8	RP5-973M2.2	11119	NA	2.285	6	14	15	0	0	0
1:186662345:A:G	rs12081610	1	186662345	G	A	0.1252	NA	0.860227	rs11578436	8	RP5-973M2.2	11766	intergenic	3.021	6	14	15	0	0	0
1:186662476:C:T	rs4350166	1	186662476	C	T	0.1252	NA	0.860227	rs11578436	8	RP5-973M2.2	11897	intergenic	4.881	7	14	15	0	0	0
1:186662776:A:G	rs2206594	1	186662776	A	G	0.1521	NA	0.69172	rs11578436	8	RP5-973M2.2	12197	intergenic	2.541	7	14	15	0	0	0
1:186663261:A:G	rs6667373	1	186663261	A	G	0.1521	NA	0.69172	rs11578436	8	RP5-973M2.2	12682	intergenic	2.933	6	14	15	0	0	0
1:186663696:A:G	rs11585769	1	186663696	G	A	0.1252	NA	0.860227	rs11578436	8	RP5-973M2.2	13117	intergenic	2.489	5	14	15	0	0	0
1:186663757:A:G	rs67747910	1	186663757	G	A	0.1252	NA	0.860227	rs11578436	8	RP5-973M2.2	13178	intergenic	5.622	5	14	15	0	0	0
1:186664505:G:T	rs7550380	1	186664505	G	T	0.1521	NA	0.69172	rs11578436	8	RP5-973M2.2	13926	intergenic	1.17	7	14	15	0	0	0
1:186664816:A:G	rs12084717	1	186664816	G	A	0.1243	NA	0.858697	rs1882926	8	RP5-973M2.2	14237	intergenic	1.431	6	14	15	0	0	0
1:186664886:C:G	rs12084727	1	186664886	G	C	0.1252	NA	0.860227	rs11578436	8	RP5-973M2.2	14307	intergenic	0.091	6	14	15	0	0	0
1:186665734:A:C	rs17588339	1	186665734	C	A	0.1252	NA	0.860227	rs11578436	8	RP5-973M2.2	15155	intergenic	1.83	6	15	15	0	0	0
1:186666798:G:T	rs67882242	1	186666798	G	T	0.1243	NA	0.858697	rs1882926	8	RP5-973M2.2	16219	intergenic	5.854	5	15	15	0	0	0
1:186667126:C:T	rs6669566	1	186667126	T	C	0.1252	NA	0.860227	rs11578436	8	RP5-973M2.2	16547	intergenic	3.445	7	15	15	0	0	0
1:186667185:A:G	rs6656825	1	186667185	G	A	0.1252	NA	0.860227	rs11578436	8	RP5-973M2.2	16606	intergenic	6.734	7	15	15	0	0	0
1:186667444:A:ACTGTGT	rs112212195	1	186667444	A	ACTGTGT	0.1292	NA	0.82963	rs11578436	8	RP5-973M2.2	16865	intergenic	1.013	NA	15	15	0	0	0
1:186672203:A:G	rs60203808	1	186672203	A	G	0.1243	NA	0.858697	rs1882926	8	RP5-973M2.2	21624	intergenic	0.754	3a	1	15	0	0	0
1:186672241:A:G	rs7533973	1	186672241	A	G	0.1243	NA	0.858697	rs1882926	8	RP5-973M2.2	21662	intergenic	3.688	4	1	15	0	0	0
1:186674561:A:C	rs6665419	1	186674561	C	A	0.1312	NA	0.800825	rs11578436	8	RP5-973M2.2	23982	intergenic	0.167	7	5	15	0	0	0
1:186675282:C:G	rs6666199	1	186675282	C	G	0.1282	NA	0.83712	rs11578436	8	RP5-973M2.2	24703	intergenic	0.125	7	5	15	0	0	0
1:186675810:C:CCACACACA	1:186675810:C:CCACACACA	1	186675810	C	CCACACACA	0.001988	NA	0.850875	rs1882926	8	RP5-973M2.2	25231	intergenic	2.286	NA	5	15	0	0	0
1:186675810:C:CCACA	1:186675810:C:CCACA	1	186675810	C	CCACA	0.1252	NA	0.850875	rs1882926	8	RP5-973M2.2	25231	NA	4.205	NA	5	15	0	0	0
1:186676905:A:G	rs7527195	1	186676905	G	A	0.1302	NA	0.807928	rs11578436	8	RP5-973M2.2	26326	intergenic	4.037	7	5	15	0	0	0
1:186680369:G:GC	1:186680369:G:GC	1	186680369	G	GC	0.1243	NA	0.858697	rs1882926	8	RP5-973M2.2	29790	intergenic	0.195	NA	5	15	0	0	0
1:186680369:G:GT	1:186680369:G:GT	1	186680369	G	GT	0.07256	NA	0.858697	rs1882926	8	RP5-973M2.2	29790	NA	0.195	NA	5	15	0	0	0
1:186681516:T:TG	rs142887164	1	186681516	TG	T	0.1243	NA	0.858697	rs1882926	8	RP5-973M2.2	30937	intergenic	5.031	NA	5	15	0	0	0
1:186682432:A:T	rs68096880	1	186682432	A	T	0.1243	NA	0.858697	rs1882926	8	RP5-973M2.2	31853	intergenic	3.179	6	5	15	0	0	0
1:186682791:C:T	rs12405541	1	186682791	C	T	0.1243	NA	0.858697	rs1882926	8	RP5-973M2.2	32212	intergenic	0.12	7	5	15	0	0	0
1:186682875:C:T	rs12401885	1	186682875	T	C	0.1302	NA	0.807928	rs11578436	8	RP5-973M2.2	32296	intergenic	2.645	6	5	15	0	0	0
1:186684875:A:C	rs964571	1	186684875	A	C	0.1243	NA	0.858697	rs1882926	8	RP5-973M2.2	34296	intergenic	1.483	NA	2	15	0	0	0
1:186691288:A:C	rs58975475	1	186691288	C	A	0.1243	NA	0.858697	rs1882926	8	RP5-973M2.2	40709	intergenic	1.042	6	15	15	0	0	0
1:186693068:C:T	rs10911914	1	186693068	C	T	0.1243	NA	0.858697	rs1882926	8	RP5-973M2.2	42489	intergenic	0.143	7	15	15	0	0	0
1:186693228:A:G	rs12062408	1	186693228	G	A	0.1243	NA	0.858697	rs1882926	8	RP5-973M2.2	42649	intergenic	1.839	7	15	15	0	0	0
1:186693627:C:G	rs12083133	1	186693627	C	G	0.1243	NA	0.858697	rs1882926	8	RP5-973M2.2	43048	intergenic	2.266	7	15	15	0	0	0
1:186694227:A:G	rs12074093	1	186694227	A	G	0.1243	NA	0.858697	rs1882926	8	RP5-973M2.2	43648	intergenic	10.56	7	15	15	0	0	0
1:186694489:A:G	rs12063959	1	186694489	G	A	0.1243	NA	0.858697	rs1882926	8	RP5-973M2.2	43910	intergenic	11.09	6	15	15	0	0	0
1:186696333:C:T	rs12087320	1	186696333	C	T	0.1243	NA	0.858697	rs1882926	8	RP5-973M2.2	45754	intergenic	12.74	7	9	15	0	0	0
1:186698784:A:G	rs11580799	1	186698784	G	A	0.1243	NA	0.858697	rs1882926	8	RP5-973M2.2	48205	intergenic	0.202	7	9	15	0	0	0
1:186699491:A:G	rs80129551	1	186699491	G	A	0.1243	NA	0.858697	rs1882926	8	RP5-973M2.2	48912	intergenic	0.366	6	9	15	0	0	0
1:186699671:C:T	rs58680667	1	186699671	C	T	0.1243	NA	0.858697	rs1882926	8	RP5-973M2.2	49092	intergenic	1.435	7	9	15	0	0	0
1:186699906:A:G	rs59068959	1	186699906	G	A	0.1243	NA	0.858697	rs1882926	8	RP5-973M2.2	49327	intergenic	0.004	5	9	15	0	0	0
1:186708903:A:T	rs28469836	1	186708903	T	A	0.1252	NA	0.852676	rs1882926	8	RP5-973M2.2	58324	intergenic	2.736	5	7	15	0	0	0
1:186710333:G:T	rs61532952	1	186710333	G	T	0.1511	NA	0.71057	rs1882926	8	RP5-973M2.2	59754	intergenic	0.953	7	5	15	0	0	0
1:186711561:C:T	rs11586882	1	186711561	T	C	0.1233	NA	0.849326	rs1882926	8	RP5-973M2.2	60982	intergenic	2.996	7	14	15	0	0	0
1:186711928:A:G	rs67319622	1	186711928	G	A	0.1243	NA	0.858697	rs1882926	8	RP5-973M2.2	61349	intergenic	4.528	7	14	15	0	0	0
1:186732120:C:T	rs10911918	1	186732120	T	C	0.1382	NA	0.74857	rs1882926	8	PLA2G4A	65964	intergenic	2.472	5	1	15	0	0	0
1:186745714:C:T	rs60502777	1	186745714	C	T	0.1382	NA	0.74857	rs1882926	8	PLA2G4A	52370	intergenic	3.219	6	5	15	0	0	0
1:186757770:C:T	rs12407206	1	186757770	C	T	0.1252	NA	0.756244	rs1882926	8	PLA2G4A	40314	intergenic	2.533	6	5	15	0	0	0
1:193703626:A:T	rs12135265	1	193703626	A	T	0.1262	NA	1	rs12738589	9	U3	2551	intergenic	3.417	6	14	15	1	0	0
1:193704401:A:G	rs12747921	1	193704401	A	G	0.1262	NA	1	rs12738589	9	U3	3326	intergenic	0.595	6	14	15	1	0	0
1:193704533:C:T	rs35993128	1	193704533	T	C	0.1262	NA	1	rs12738589	9	U3	3458	intergenic	0.098	7	14	15	1	0	0
1:193706667:C:T	rs72733271	1	193706667	C	T	0.08449	NA	0.660488	rs12738589	9	U3	5592	intergenic	0.771	6	7	15	1	0	0
1:193709696:A:G	rs12139308	1	193709696	G	A	0.1262	NA	1	rs12738589	9	U3	8621	intergenic	1.794	7	5	15	1	0	0
1:193709915:C:G	rs12139409	1	193709915	G	C	0.1252	NA	0.991613	rs12738589	9	U3	8840	intergenic	4.139	6	5	15	1	0	0
1:193710800:C:CT	rs36025559	1	193710800	CT	C	0.1262	NA	1	rs12738589	9	U3	9725	intergenic	0.318	NA	2	15	1	0	0
1:193711973:C:T	rs77977423	1	193711973	C	T	0.1252	NA	0.991613	rs12738589	9	U3	10898	intergenic	0.12	7	5	15	0	0	0
1:193713822:A:G	rs35986813	1	193713822	A	G	0.1262	NA	0.983462	rs12738589	9	RPL23AP22	12122	intergenic	4.101	6	5	15	0	0	0
1:193716008:C:G	rs12118147	1	193716008	C	G	0.1252	NA	0.991613	rs12738589	9	RPL23AP22	9936	intergenic	6.782	7	14	15	1	0	0
1:193716333:C:T	rs12118992	1	193716333	C	T	0.1262	NA	0.983255	rs12738589	9	RPL23AP22	9611	intergenic	0.387	7	14	15	1	0	0
1:193718374:A:G	rs12139735	1	193718374	A	G	0.1262	NA	1	rs12738589	9	RPL23AP22	7570	intergenic	4.225	7	14	15	1	0	0
1:193718512:C:T	rs12121069	1	193718512	C	T	0.1252	NA	0.991613	rs12738589	9	RPL23AP22	7432	intergenic	1.588	7	14	15	1	0	0
1:193720149:A:C	rs12738589	1	193720149	A	C	0.1262	1e-08	1	rs12738589	9	RPL23AP22	5795	intergenic	8.6	7	15	15	1	0	0
1:193724621:C:T	rs12117260	1	193724621	T	C	0.1252	NA	0.991613	rs12738589	9	RPL23AP22	1323	intergenic	2.864	7	9	15	1	0	0
1:193726875:A:ATATAT	rs201034455	1	193726875	ATATAT	A	0.1272	NA	0.991648	rs12738589	9	RPL23AP22	477	upstream	2.965	NA	15	15	1	0	0
1:193729295:T:TACAC	1:193729295:T:TACAC	1	193729295	T	TACAC	0.168	NA	0.886791	rs12738589	9	RPL23AP22	2897	intergenic	0.787	NA	15	15	1	0	0
1:193729295:T:TAC	1:193729295:T:TAC	1	193729295	T	TAC	0.1372	NA	0.886791	rs12738589	9	RPL23AP22	2897	NA	0.829	NA	15	15	1	0	0
1:193729907:A:G	rs34089469	1	193729907	G	A	0.1262	NA	1	rs12738589	9	RPL23AP22	3509	intergenic	5.821	6	15	15	1	0	0
1:193730525:A:C	rs12128222	1	193730525	C	A	0.1262	NA	1	rs12738589	9	RPL23AP22	4127	intergenic	0.121	5	5	15	1	0	0
1:193730596:C:T	rs12117973	1	193730596	T	C	0.1262	NA	1	rs12738589	9	RPL23AP22	4198	intergenic	0.963	5	5	15	1	0	0
1:193731256:G:T	rs34120307	1	193731256	T	G	0.1262	NA	1	rs12738589	9	RPL23AP22	4858	intergenic	3.568	7	5	15	1	0	0
1:193731909:A:C	rs12732213	1	193731909	A	C	0.1262	NA	1	rs12738589	9	RPL23AP22	5511	intergenic	2.482	7	7	15	1	0	0
1:193740792:A:G	rs72735313	1	193740792	G	A	0.1243	NA	0.983269	rs12738589	9	RPL23AP22	14394	intergenic	0.685	5	7	15	0	0	0
1:193741320:A:C	rs12757035	1	193741320	A	C	0.1252	NA	0.991613	rs12738589	9	RPL23AP22	14922	intergenic	2.801	7	7	15	0	0	0
1:193744892:C:T	rs12137400	1	193744892	C	T	0.1252	NA	0.991613	rs12738589	9	RPL23AP22	18494	intergenic	5.062	7	5	15	0	0	0
1:193746743:G:T	rs12118539	1	193746743	T	G	0.1262	NA	1	rs12738589	9	RPL23AP22	20345	intergenic	2.464	6	9	15	0	0	0
1:193747281:C:T	rs34030086	1	193747281	T	C	0.1252	NA	0.991649	rs12738589	9	RPL23AP22	20883	intergenic	2.35	6	15	15	0	0	0
1:193747810:A:ATG	rs79829959	1	193747810	ATG	A	0.1521	NA	0.729183	rs12738589	9	RPL23AP22	21412	intergenic	6.969	NA	9	15	0	0	0
1:193747810:ATG:ATGTG	1:193747810:ATG:ATGTG	1	193747810	ATGTG	ATG	0.4642	NA	0.729183	rs12738589	9	RPL23AP22	21412	intergenic	NA	NA	9	15	0	0	0
1:193747810:ATG:ATGTGTG	1:193747810:ATG:ATGTGTG	1	193747810	ATG	ATGTGTG	0.1421	NA	0.729183	rs12738589	9	RPL23AP22	21412	intergenic	NA	NA	9	15	0	0	0
1:193748657:A:G	rs12119786	1	193748657	A	G	0.1262	NA	1	rs12738589	9	RPL23AP22	22259	intergenic	0.177	7	9	15	0	0	0
1:193751219:T:TA	rs574244245	1	193751219	T	TA	0.1312	NA	0.858528	rs12738589	9	RPL23AP22	24821	intergenic	0.275	NA	15	15	0	0	0
1:193752657:A:G	rs12124039	1	193752657	A	G	0.1262	NA	1	rs12738589	9	RPL23AP22	26259	intergenic	10.92	6	15	15	0	0	0
1:193758080:A:C	rs12744714	1	193758080	C	A	0.1243	NA	0.983269	rs12738589	9	RPL23AP22	31682	intergenic	0.376	6	5	15	0	0	0
1:193762114:A:G	rs12132189	1	193762114	G	A	0.1243	NA	0.983269	rs12738589	9	RPL23AP22	35716	intergenic	2.488	7	5	15	0	0	0
1:193765346:A:G	rs34296429	1	193765346	G	A	0.1252	NA	0.991649	rs12738589	9	RPL23AP22	38948	intergenic	0.306	6	15	15	0	0	0
1:193765464:A:G	rs12129923	1	193765464	G	A	0.1252	NA	0.991649	rs12738589	9	RPL23AP22	39066	intergenic	0.02	7	15	15	0	0	0
1:193766772:A:G	rs12127640	1	193766772	A	G	0.1252	NA	0.991649	rs12738589	9	RPL23AP22	40374	intergenic	3.043	7	15	15	0	0	0
1:194118455:A:C	rs2485041	1	194118455	C	A	0.2903	NA	0.947267	rs12029176	10	RP11-563D10.1	147	upstream	0.696	5	15	15	1	0	0
1:194118774:C:T	rs4112710	1	194118774	C	T	0.2903	NA	0.966533	rs12029176	10	RP11-563D10.1	0	ncRNA_exonic	1.03	NA	15	15	1	0	0
1:194118979:A:G	rs2485040	1	194118979	A	G	0.2674	NA	0.879195	rs12029176	10	RP11-563D10.1	0	ncRNA_exonic	1.036	NA	15	15	1	0	0
1:194118980:A:C	rs2485039	1	194118980	A	C	0.2674	NA	0.879195	rs12029176	10	RP11-563D10.1	0	ncRNA_exonic	2.444	NA	15	15	1	0	0
1:194120798:A:C	rs10754089	1	194120798	A	C	0.2903	NA	0.937789	rs12029176	10	RP11-563D10.1	0	ncRNA_intronic	1.568	7	1	15	1	0	0
1:194120803:C:T	rs35882630	1	194120803	T	C	0.2903	NA	0.937789	rs12029176	10	RP11-563D10.1	0	ncRNA_intronic	1.665	6	1	15	1	0	0
1:194120806:A:G	rs10754090	1	194120806	A	G	0.2903	NA	0.937789	rs12029176	10	RP11-563D10.1	0	ncRNA_intronic	1.621	6	1	15	1	0	0
1:194128338:C:T	rs672167	1	194128338	T	C	0.3131	NA	0.867725	rs12029176	10	RP11-563D10.1	0	ncRNA_intronic	4.776	6	9	15	1	0	0
1:194128559:C:T	rs673113	1	194128559	T	C	0.2903	NA	0.976107	rs12029176	10	RP11-563D10.1	0	ncRNA_intronic	2.2	6	9	15	1	0	0
1:194131861:A:C	rs611089	1	194131861	C	A	0.2903	NA	0.976107	rs12029176	10	RP11-563D10.1	0	ncRNA_intronic	0.693	7	14	15	1	0	0
1:194160199:A:ATAGT	rs35095305	1	194160199	A	ATAGT	0.2903	NA	0.976107	rs12029176	10	RP11-563D10.1	0	ncRNA_intronic	1.227	NA	5	15	1	0	0
1:194172806:C:T	rs10921514	1	194172806	T	C	0.2883	NA	0.985592	rs12029176	10	RP11-563D10.1	4981	intergenic	2.983	6	5	15	1	0	0
1:194177742:C:T	rs10921515	1	194177742	T	C	0.2883	NA	0.985592	rs12029176	10	RP11-563D10.1	9917	intergenic	1.051	6	5	15	1	0	0
1:194181474:T:TA	rs370674855	1	194181474	TA	T	0.3131	NA	0.865763	rs12029176	10	RP11-563D10.1	13649	intergenic	2.344	NA	5	15	0	0	0
1:194190255:A:G	rs10801288	1	194190255	G	A	0.2883	NA	0.985592	rs12029176	10	RP11-563D10.1	22430	intergenic	9.089	7	5	15	0	0	0
1:194196270:C:T	rs10921519	1	194196270	C	T	0.2883	NA	0.985592	rs12029176	10	RP11-563D10.1	28445	intergenic	2.913	6	5	15	0	0	0
1:194211988:C:T	rs10754091	1	194211988	C	T	0.2674	NA	0.879702	rs12029176	10	RP11-563D10.1	44163	intergenic	1.201	7	5	15	0	0	0
1:194212097:A:C	rs10754092	1	194212097	A	C	0.2883	NA	0.985592	rs12029176	10	RP11-563D10.1	44272	intergenic	1.481	6	5	15	0	0	0
1:194216228:G:T	rs12029176	1	194216228	G	T	0.2853	1e-08	1	rs12029176	10	RP11-563D10.1	48403	intergenic	2.16	6	9	15	0	0	0
1:194217847:C:T	rs28855445	1	194217847	C	T	0.2714	NA	0.914722	rs12029176	10	RP11-563D10.1	50022	intergenic	2.791	6	9	15	0	0	0
1:194219675:G:GCTCA	rs140093050	1	194219675	G	GCTCA	0.2853	NA	1	rs12029176	10	RP11-563D10.1	51850	intergenic	1.112	NA	15	15	0	0	0
1:194221509:G:T	rs10801289	1	194221509	G	T	0.3618	NA	0.685039	rs12029176	10	RP11-563D10.1	53684	intergenic	0.926	5	5	15	0	0	0
1:194227860:C:G	rs1220929	1	194227860	C	G	0.2137	NA	0.679073	rs12029176	10	RP11-563D10.1	60035	intergenic	1.878	6	15	15	0	0	0
1:194239725:C:G	rs10921525	1	194239725	G	C	0.331	NA	0.802633	rs12029176	10	RP11-563D10.1	71900	intergenic	0.152	6	5	15	0	0	0
1:194239782:A:C	rs12145355	1	194239782	A	C	0.2594	NA	0.88093	rs12029176	10	RP11-563D10.1	71957	intergenic	0.382	6	5	15	0	0	0
1:194240102:G:T	rs12040002	1	194240102	G	T	0.2853	NA	1	rs12029176	10	RP11-563D10.1	72277	intergenic	0.793	6	5	15	0	0	0
1:194247762:C:G	rs6428210	1	194247762	G	C	0.2853	NA	1	rs12029176	10	RP11-476H20.1	72310	intergenic	0.72	6	5	15	0	0	0
1:194254715:C:T	rs7524415	1	194254715	T	C	0.2515	NA	0.745061	rs12029176	10	RP11-476H20.1	65357	intergenic	5.712	7	5	15	0	0	0
1:194254800:A:T	rs7538440	1	194254800	A	T	0.2495	NA	0.737778	rs12029176	10	RP11-476H20.1	65272	intergenic	7.888	7	5	15	0	0	0
1:194254931:C:T	rs7524631	1	194254931	T	C	0.2505	NA	0.749895	rs12029176	10	RP11-476H20.1	65141	intergenic	2.515	7	5	15	0	0	0
1:194254968:C:T	rs7524641	1	194254968	T	C	0.2505	NA	0.749895	rs12029176	10	RP11-476H20.1	65104	intergenic	1.301	7	5	15	0	0	0
1:194255131:A:T	rs10801290	1	194255131	A	T	0.2505	NA	0.749895	rs12029176	10	RP11-476H20.1	64941	intergenic	8.268	7	5	15	0	0	0
1:194257047:C:T	rs12137450	1	194257047	C	T	0.2505	NA	0.749895	rs12029176	10	RP11-476H20.1	63025	intergenic	0.15	6	1	15	0	0	0
1:194261639:C:T	rs10801291	1	194261639	C	T	0.2654	NA	0.799684	rs12029176	10	RP11-476H20.1	58433	intergenic	2.157	7	5	15	0	0	0
1:194266914:A:G	rs7550778	1	194266914	A	G	0.2515	NA	0.745061	rs12029176	10	RP11-476H20.1	53158	intergenic	4.07	6	14	15	0	0	0
1:194267873:A:G	rs1359489	1	194267873	A	G	0.2654	NA	0.799684	rs12029176	10	RP11-476H20.1	52199	intergenic	0.661	7	9	15	0	0	0
1:194271115:T:TTAA	rs66839737	1	194271115	T	TTAA	0.2654	NA	0.799684	rs12029176	10	RP11-476H20.1	48957	intergenic	4.767	NA	15	15	0	0	0
1:194278743:C:T	rs1325427	1	194278743	T	C	0.2644	NA	0.794803	rs12029176	10	RP11-476H20.1	41329	intergenic	0.624	NA	7	15	0	0	0
1:194278945:A:G	rs1325426	1	194278945	G	A	0.2654	NA	0.799684	rs12029176	10	RP11-476H20.1	41127	intergenic	4.297	5	7	15	0	0	0
1:194280031:A:G	rs986918	1	194280031	G	A	0.2515	NA	0.745061	rs12029176	10	RP11-476H20.1	40041	intergenic	1.746	NA	9	15	0	0	0
1:194280719:C:G	rs10801292	1	194280719	G	C	0.2654	NA	0.799684	rs12029176	10	RP11-476H20.1	39353	intergenic	1.839	4	9	15	0	0	0
1:194283372:A:G	rs144793529	1	194283372	A	G	0.2515	NA	0.745061	rs12029176	10	RP11-476H20.1	36700	intergenic	2.098	7	15	15	0	0	0
1:194284145:A:G	rs12127641	1	194284145	A	G	0.2654	NA	0.799684	rs12029176	10	RP11-476H20.1	35927	intergenic	0.502	6	15	15	0	0	0
1:194284944:A:C	rs146976192	1	194284944	C	A	0.2515	NA	0.745061	rs12029176	10	RP11-476H20.1	35128	intergenic	2.81	6	15	15	0	0	0
1:194286818:A:G	rs1325425	1	194286818	A	G	0.2654	NA	0.799684	rs12029176	10	RP11-476H20.1	33254	intergenic	0.364	NA	15	15	0	0	0
1:194287896:A:G	rs10737639	1	194287896	A	G	0.2515	NA	0.745061	rs12029176	10	RP11-476H20.1	32176	intergenic	1.34	6	15	15	0	0	0
1:194291429:T:TATG	rs34769162	1	194291429	T	TATG	0.2515	NA	0.745061	rs12029176	10	RP11-476H20.1	28643	intergenic	1.966	NA	14	15	0	0	0
1:194295367:C:T	rs10921538	1	194295367	C	T	0.2654	NA	0.799684	rs12029176	10	RP11-476H20.1	24705	intergenic	4.264	5	9	15	0	0	0
1:194298298:A:G	rs10921539	1	194298298	G	A	0.2654	NA	0.799684	rs12029176	10	RP11-476H20.1	21774	intergenic	0.687	6	14	15	0	0	0
1:194299624:C:T	rs2025606	1	194299624	T	C	0.2654	NA	0.799684	rs12029176	10	RP11-476H20.1	20448	intergenic	0.089	NA	14	15	0	0	0
1:194300936:C:CT	rs71147512	1	194300936	C	CT	0.2515	NA	0.745061	rs12029176	10	RP11-476H20.1	19136	intergenic	0.466	NA	14	15	0	0	0
1:194304146:C:G	rs997772	1	194304146	C	G	0.3171	NA	0.648879	rs12029176	10	RP11-476H20.1	15926	intergenic	6.592	5	14	15	0	0	0
1:194305510:A:G	rs7411887	1	194305510	A	G	0.3161	NA	0.644896	rs12029176	10	RP11-476H20.1	14562	intergenic	0.022	7	14	15	0	0	0
1:194318739:G:T	rs4303060	1	194318739	T	G	0.3161	NA	0.644896	rs12029176	10	RP11-476H20.1	1333	intergenic	5.243	7	9	15	1	0	0
1:194326354:A:G	rs10801298	1	194326354	A	G	0.3161	NA	0.644896	rs12029176	10	RP11-476H20.1	4797	intergenic	2.489	5	1	15	1	0	0
1:194328269:A:C	rs4589090	1	194328269	A	C	0.3161	NA	0.644896	rs12029176	10	RP11-476H20.1	6712	intergenic	11.03	6	5	15	1	0	0
1:195155293:A:G	rs656518	1	195155293	A	G	0.1958	1e-08	1	rs656518	11	AL357932.1	59386	intergenic	7.515	6	7	15	0	0	0
1:206642539:A:T	rs6540432	1	206642539	A	T	0.1938	NA	0.962242	rs1930438	12	IKBKE	1251	intergenic	4.464	7	5	7	1	0	0
1:206643106:C:T	rs1930438	1	206643106	T	C	0.1918	1e-08	1	rs1930438	12	IKBKE	684	upstream	0.243	4	2	7	1	0	0
1:206644058:C:T	rs2297548	1	206644058	T	C	0.1958	NA	0.939252	rs1930438	12	IKBKE	0	intronic	4.958	NA	1	1	1	0	0
1:206646274:G:T	rs11117858	1	206646274	T	G	0.2048	NA	0.887337	rs1930438	12	IKBKE	0	intronic	0.202	4	2	7	1	0	0
1:222097740:A:G	rs11802864	1	222097740	G	A	0.2604	NA	0.921157	rs7554115	13	RP11-815M8.1	0	ncRNA_intronic	3.644	7	5	15	1	0	0
1:222097741:G:T	rs11802865	1	222097741	G	T	0.2604	NA	0.921157	rs7554115	13	RP11-815M8.1	0	ncRNA_intronic	2.632	7	5	15	1	0	0
1:222102582:C:T	rs7554115	1	222102582	T	C	0.2724	1e-08	1	rs7554115	13	RP11-815M8.1	0	ncRNA_intronic	3.57	7	5	15	1	0	0
1:222103170:C:G	rs6685081	1	222103170	G	C	0.2724	NA	1	rs7554115	13	RP11-815M8.1	0	ncRNA_intronic	2.259	5	5	15	1	0	0
1:222104895:C:T	rs2153351	1	222104895	C	T	0.2724	NA	1	rs7554115	13	RP11-815M8.1	0	ncRNA_intronic	5.978	7	5	15	1	0	0
1:222107150:A:C	rs2257300	1	222107150	A	C	0.2724	NA	1	rs7554115	13	RP11-815M8.1	0	ncRNA_intronic	0.164	NA	5	15	1	0	0
1:222108015:C:T	rs2800851	1	222108015	T	C	0.2724	NA	1	rs7554115	13	RP11-815M8.1	0	ncRNA_intronic	2.065	7	5	15	1	0	0
1:222108651:A:G	rs2800852	1	222108651	A	G	0.2724	NA	1	rs7554115	13	RP11-815M8.1	0	ncRNA_intronic	6.055	7	5	15	1	0	0
1:222113294:A:C	rs2790743	1	222113294	C	A	0.2753	NA	0.984984	rs7554115	13	RP11-815M8.1	0	ncRNA_intronic	0.849	4	5	15	1	0	0
1:222118488:A:G	rs2153350	1	222118488	G	A	0.2833	NA	0.937529	rs7554115	13	RP11-815M8.1	0	ncRNA_intronic	0.01	6	4	15	1	0	0
1:222123244:A:C	rs12058838	1	222123244	A	C	0.2823	NA	0.932057	rs7554115	13	RP11-815M8.1	0	ncRNA_intronic	1.856	7	5	15	1	0	0
1:222126884:A:G	rs2800847	1	222126884	G	A	0.2833	NA	0.927388	rs7554115	13	RP11-815M8.1	0	ncRNA_intronic	0.674	7	5	15	1	0	0
1:222127728:A:G	rs2790753	1	222127728	A	G	0.2823	NA	0.932057	rs7554115	13	RP11-815M8.1	0	ncRNA_intronic	1.467	7	5	15	1	0	0
1:222129279:C:T	rs3010843	1	222129279	C	T	0.2813	NA	0.936345	rs7554115	13	RP11-815M8.1	0	ncRNA_intronic	5.339	7	5	15	1	0	0
1:222129849:G:T	rs3124673	1	222129849	G	T	0.2813	NA	0.936345	rs7554115	13	RP11-815M8.1	0	ncRNA_intronic	0.682	7	5	15	1	0	0
1:222137194:A:G	rs2378500	1	222137194	A	G	0.2823	NA	0.932057	rs7554115	13	RP11-815M8.1	0	ncRNA_intronic	7.723	NA	5	15	1	0	0
1:222137745:A:G	rs2994036	1	222137745	A	G	0.2753	NA	0.89444	rs7554115	13	RP11-815M8.1	0	ncRNA_intronic	2.94	7	5	15	1	0	0
1:222146669:A:G	rs7517045	1	222146669	A	G	0.3231	NA	0.602959	rs7554115	13	RP11-815M8.1:RP11-400N13.2	00:00:00	ncRNA_intronic	1.572	5	5	15	1	0	0
1:222148628:C:G	rs12083686	1	222148628	C	G	0.3211	NA	0.602008	rs7554115	13	RP11-815M8.1:RP11-400N13.2	00:00:00	ncRNA_intronic	2.415	7	1	15	1	0	0
1:222148810:A:T	rs34736719	1	222148810	T	A	0.3231	NA	0.602959	rs7554115	13	RP11-815M8.1:RP11-400N13.2	00:00:00	ncRNA_intronic	5.471	5	1	15	1	0	0
1:222149130:C:T	rs11118912	1	222149130	C	T	0.3231	NA	0.602959	rs7554115	13	RP11-815M8.1:RP11-400N13.2	00:00:00	ncRNA_intronic	4.049	6	1	15	1	0	0
1:222149660:A:G	rs12403104	1	222149660	G	A	0.3231	NA	0.602959	rs7554115	13	RP11-815M8.1:RP11-400N13.2	00:00:00	ncRNA_intronic	3.55	5	1	15	1	0	0
1:222151482:G:GGT	rs141787666	1	222151482	GGT	G	0.3181	NA	0.617812	rs7554115	13	RP11-815M8.1:RP11-400N13.2	00:00:00	ncRNA_intronic	1.262	NA	1	15	1	0	0
1:222152268:C:T	rs61823898	1	222152268	C	T	0.3171	NA	0.619359	rs7554115	13	RP11-400N13.2	0	ncRNA_intronic	1.735	5	1	15	1	0	0
1:222153647:A:G	rs12070612	1	222153647	G	A	0.3171	NA	0.619359	rs7554115	13	RP11-400N13.2	0	ncRNA_intronic	2.137	6	4	15	1	0	0
1:222153848:C:T	rs12090915	1	222153848	C	T	0.3171	NA	0.611653	rs7554115	13	RP11-400N13.2	0	ncRNA_intronic	0.123	6	4	15	1	0	0
1:222160609:A:G	rs11118921	1	222160609	G	A	0.3181	NA	0.617812	rs7554115	13	RP11-400N13.2	2302	intergenic	0.402	5	5	15	1	0	0
1:222161179:G:T	rs11118922	1	222161179	G	T	0.3181	NA	0.617812	rs7554115	13	RP11-400N13.2	2872	intergenic	1.993	4	5	15	1	0	0
1:222162694:C:G	rs11118923	1	222162694	C	G	0.3181	NA	0.617812	rs7554115	13	RP11-400N13.2	4387	intergenic	2.649	5	5	15	1	0	0
1:222163036:A:G	rs7538348	1	222163036	G	A	0.3181	NA	0.617812	rs7554115	13	RP11-400N13.2	4729	intergenic	2.981	7	5	15	1	0	0
1:222168110:C:T	rs11118924	1	222168110	C	T	0.3181	NA	0.615946	rs7554115	13	RP11-400N13.2	9803	intergenic	0.135	5	5	15	1	0	0
1:232230516:C:G	rs9725606	1	232230516	C	G	0.1561	NA	0.770962	rs17832277	14	DISC1	53497	intergenic	0.039	6	14	15	0	0	0
1:232240745:C:CTTTTT	rs555498680	1	232240745	CTTTTT	C	0.003976	NA	0.681144	rs17832277	14	RP5-865N13.2	55091	intergenic	2.692	NA	5	15	0	0	0
1:232240745:CTTTTT:CTTTTTT	rs574058135	1	232240745	CTTTTT	CTTTTTT	0.173	NA	0.681144	rs17832277	14	RP5-865N13.2	55091	NA	NA	NA	5	15	0	0	0
1:232262897:G:T	rs72764253	1	232262897	T	G	0.1392	NA	1	rs17832277	14	RP5-865N13.2	32939	intergenic	3.772	5	1	15	0	0	0
1:232265903:C:T	rs17832277	1	232265903	T	C	0.1392	1e-08	1	rs17832277	14	RP5-865N13.2	29933	intergenic	6.088	7	4	15	0	0	0
1:232266485:G:T	rs72764254	1	232266485	G	T	0.1392	NA	1	rs17832277	14	RP5-865N13.2	29351	intergenic	2.981	6	3	15	0	0	0
1:232269234:C:T	rs17832385	1	232269234	C	T	0.1392	NA	1	rs17832277	14	RP5-865N13.2	26602	intergenic	7.305	5	5	15	0	0	0
1:232272073:C:T	rs61837773	1	232272073	C	T	0.161	NA	0.83067	rs17832277	14	RP5-865N13.2	23763	intergenic	0.428	5	5	15	0	0	0
1:232284250:A:G	rs2065347	1	232284250	G	A	0.1372	NA	0.932638	rs17832277	14	RP5-865N13.2	11586	intergenic	0.328	7	4	15	0	0	0
2:680661:C:T	rs10185517	2	680661	C	T	0.16	NA	1	rs1879524	15	AC092159.2	0	ncRNA_intronic	0.796	5	4	15	1	0	0
2:681739:A:G	rs1879524	2	681739	G	A	0.16	1e-08	1	rs1879524	15	AC092159.2	0	ncRNA_exonic	2.69	7	4	15	1	0	0
2:683030:A:G	rs57048011	2	683030	G	A	0.16	NA	1	rs1879524	15	AC092159.2	0	ncRNA_intronic	3.501	6	4	15	1	0	0
2:683118:C:T	rs7568967	2	683118	T	C	0.159	NA	0.993049	rs1879524	15	AC092159.2	0	ncRNA_intronic	3.994	6	4	15	1	0	0
2:683914:C:T	rs75544417	2	683914	C	T	0.159	NA	0.993049	rs1879524	15	AC092159.2	0	ncRNA_intronic	1.88	5	5	15	1	0	0
2:683959:C:T	rs4369893	2	683959	C	T	0.159	NA	0.993049	rs1879524	15	AC092159.2	0	ncRNA_intronic	1.432	5	5	15	1	0	0
2:701178:A:G	rs17042441	2	701178	A	G	0.168	NA	0.907382	rs1879524	15	AC092159.2	3806	intergenic	3.819	6	5	15	1	0	0
2:39172477:G:T	rs11124656	2	39172477	T	G	0.1551	NA	0.739584	rs2168043	16	ARHGEF33	0	intronic	0.112	4	5	15	1	0	0
2:39204040:C:T	rs12473092	2	39204040	T	C	0.163	NA	0.856519	rs2168043	16	ARHGEF33	1449	intergenic	1.115	6	4	15	1	0	0
2:39242703:C:T	rs10204958	2	39242703	T	C	0.1819	NA	0.918114	rs2168043	16	SOS1	0	intronic	9.624	1f	4	5	1	0	0
2:39332093:A:C	rs2168043	2	39332093	A	C	0.173	1e-08	1	rs2168043	16	SOS1	0	intronic	0.302	3a	5	5	1	0	0
2:117839365:C:T	rs72826627	2	117839365	T	C	0.08549	NA	0.628257	rs332923	17	AC012365.3	54764	intergenic	1.656	6	5	15	0	0	0
2:117849289:T:TTAAAGA	rs72002771	2	117849289	TTAAAGA	T	0.1282	NA	0.965568	rs332923	17	RNU7-190P	48001	intergenic	2.541	NA	5	15	0	0	0
2:117851308:C:T	rs2126605	2	117851308	C	T	0.1779	NA	0.677618	rs332923	17	RNU7-190P	45982	intergenic	2.797	6	5	15	0	0	0
2:117882797:G:T	rs332923	2	117882797	T	G	0.1282	1e-08	1	rs332923	17	RNU7-190P	14493	intergenic	2.172	6	9	15	0	0	0
2:117946482:G:T	rs1462857	2	117946482	T	G	0.1262	NA	0.89882	rs332923	17	AC092170.1	7343	intergenic	13.03	NA	5	15	1	0	0
2:118113025:A:G	rs334815	2	118113025	G	A	0.09344	NA	0.608891	rs332923	17	AC092170.1	173886	intergenic	0.833	7	5	15	0	0	0
2:118156203:C:T	rs11123420	2	118156203	C	T	0.09443	NA	0.60084	rs332923	17	AC092170.1	217064	intergenic	2.835	6	5	15	0	0	0
2:118157316:G:T	rs1516232	2	118157316	G	T	0.09443	NA	0.60084	rs332923	17	AC092170.1	218177	intergenic	0.703	6	5	15	0	0	0
2:160431583:A:G	rs12466631	2	160431583	A	G	0.1153	NA	0.776865	rs5002908	18	BAZ2B	0	intronic	3.732	7	4	15	1	0	0
2:160457852:C:T	rs11675211	2	160457852	T	C	0.1153	NA	0.776865	rs5002908	18	BAZ2B	0	intronic	0.526	7	2	5	1	0	0
2:160461005:A:G	rs56080634	2	160461005	G	A	0.1153	NA	0.776865	rs5002908	18	BAZ2B	0	intronic	11.69	5	5	5	1	0	0
2:160467580:A:T	rs66960860	2	160467580	A	T	0.1153	NA	0.776865	rs5002908	18	BAZ2B	0	intronic	8.574	6	1	5	1	0	0
2:160473883:C:T	rs68112803	2	160473883	T	C	0.1153	NA	0.776865	rs5002908	18	AC009506.1	289	upstream:downstream	4.647	5	1	1	1	0	0
2:160483661:A:C	rs357010	2	160483661	A	C	0.1153	NA	0.776865	rs5002908	18	AC009506.1	10067	intergenic	12.78	7	5	15	0	0	0
2:160486551:C:G	rs357017	2	160486551	G	C	0.1153	NA	0.776865	rs5002908	18	AC009506.1	12957	intergenic	1.239	6	5	15	0	0	0
2:160491675:C:T	rs357027	2	160491675	T	C	0.1163	NA	0.768659	rs5002908	18	AC009506.1	18081	intergenic	7.827	5	1	15	0	0	0
2:160509977:C:CAAAGAA	rs10606732	2	160509977	C	CAAAGAA	0.1193	NA	0.745701	rs5002908	18	AC009961.3	17241	intergenic	2.842	NA	9	15	0	0	0
2:160517389:A:G	rs7575889	2	160517389	G	A	0.1113	NA	0.810992	rs5002908	18	AC009961.3	9829	intergenic	3.677	7	5	15	1	0	0
2:160520087:A:G	rs4664294	2	160520087	A	G	0.1113	NA	0.810992	rs5002908	18	AC009961.3	7131	intergenic	0.158	7	5	15	1	0	0
2:160523606:T:TA	rs35798614	2	160523606	TA	T	0.1193	NA	0.759855	rs5002908	18	AC009961.3	3612	intergenic	0.361	NA	5	15	1	0	0
2:160526094:A:T	rs2162497	2	160526094	A	T	0.1113	NA	0.810992	rs5002908	18	AC009961.3	1124	intergenic	5.298	7	5	15	1	0	0
2:160526112:A:G	rs2114623	2	160526112	G	A	0.1113	NA	0.810992	rs5002908	18	AC009961.3	1106	intergenic	1.729	6	5	15	1	0	0
2:160530542:A:AT	rs34957824	2	160530542	A	AT	0.1153	NA	0.776865	rs5002908	18	AC009961.3	0	ncRNA_intronic	8.193	NA	5	15	1	0	0
2:160530664:A:G	rs6738500	2	160530664	G	A	0.1113	NA	0.810992	rs5002908	18	AC009961.3	0	ncRNA_intronic	7.495	7	5	15	1	0	0
2:160552168:C:T	rs6732849	2	160552168	T	C	0.1113	NA	0.810992	rs5002908	18	AC009961.3	0	ncRNA_intronic	7.6	7	2	15	1	0	0
2:160553442:C:T	rs6752160	2	160553442	C	T	0.1113	NA	0.810992	rs5002908	18	AC009961.3	0	ncRNA_intronic	0.181	6	5	15	1	0	0
2:160561268:C:G	rs7596607	2	160561268	C	G	0.1113	NA	0.810992	rs5002908	18	AC009961.3	0	ncRNA_intronic	1.287	7	5	15	1	0	0
2:160562308:A:G	rs5026100	2	160562308	A	G	0.1113	NA	0.810992	rs5002908	18	AC009961.3	0	ncRNA_intronic	5.862	7	5	15	1	0	0
2:160563678:C:T	rs4665105	2	160563678	C	T	0.1113	NA	0.810992	rs5002908	18	AC009961.3	0	ncRNA_intronic	1.648	6	4	5	1	0	0
2:160565272:G:T	rs4665106	2	160565272	G	T	0.1113	NA	0.810992	rs5002908	18	AC009961.3	0	ncRNA_intronic	0.485	6	1	5	1	0	0
2:160601870:A:G	rs5002908	2	160601870	G	A	0.1362	1e-08	1	rs5002908	18	2021-03-07	0	intronic	3.163	6	4	4	1	0	0
2:160630922:C:T	rs3771720	2	160630922	T	C	0.1362	NA	0.984087	rs5002908	18	CD302:LY75:LY75-CD302	00:00:00	intronic	4.275	NA	4	5	1	0	0
2:160654524:G:T	rs2556106	2	160654524	T	G	0.1103	NA	0.725393	rs5002908	18	CD302:LY75:LY75-CD302	00:00:00	intronic	6.781	NA	1	1	1	0	0
2:160656865:G:GTAGGGGTCATCTTCATT	2:160656865:G:GTAGGGGTCATCTTCATT	2	160656865	GTAGGGGTCATCTTCATT	G	0.1004	NA	0.610249	rs5002908	18	LY75:LY75-CD302	00:00:00	intronic	4.419	NA	5	15	1	0	0
2:160656865:G:GTAGGGGTCATCTTCATC	2:160656865:G:GTAGGGGTCATCTTCATC	2	160656865	G	GTAGGGGTCATCTTCATC	0.02584	NA	0.610249	rs5002908	18	LY75:LY75-CD302	00:00:00	NA	4.419	NA	5	15	1	0	0
2:167533751:A:T	rs906899	2	167533751	A	T	0.1123	NA	0.601291	rs10497301	19	SCN7A	182993	intergenic	0.409	7	5	15	0	0	0
2:167536258:C:G	rs34819132	2	167536258	G	C	0.1123	NA	0.601291	rs10497301	19	SCN7A	185500	intergenic	0.981	7	9	15	0	0	0
2:167538184:A:T	rs10497300	2	167538184	A	T	0.1123	NA	0.601291	rs10497301	19	SCN7A	187426	intergenic	0.892	7	15	15	0	0	0
2:167543793:A:G	rs34404933	2	167543793	A	G	0.1123	NA	0.601291	rs10497301	19	SCN7A	193035	intergenic	0.008	7	9	15	0	0	0
2:167551614:A:T	rs34322733	2	167551614	T	A	0.1123	NA	0.601291	rs10497301	19	XIRP2	193382	intergenic	5.412	6	9	15	0	0	0
2:167563543:A:T	rs13020012	2	167563543	T	A	0.1123	NA	0.601291	rs10497301	19	XIRP2	181453	intergenic	1.908	7	9	15	0	0	0
2:167576000:G:T	rs75186822	2	167576000	G	T	0.1133	NA	0.60669	rs10497301	19	XIRP2	168996	intergenic	2.408	7	9	15	0	0	0
2:167576001:C:G	rs74325187	2	167576001	C	G	0.1133	NA	0.60669	rs10497301	19	XIRP2	168995	intergenic	1.227	7	9	15	0	0	0
2:167577678:C:T	rs34904547	2	167577678	T	C	0.1133	NA	0.60669	rs10497301	19	XIRP2	167318	intergenic	4.95	6	9	15	0	0	0
2:167579560:C:T	rs10445759	2	167579560	C	T	0.1133	NA	0.60669	rs10497301	19	XIRP2	165436	intergenic	2.456	7	9	15	0	0	0
2:167580570:G:T	rs35654265	2	167580570	G	T	0.1123	NA	0.601291	rs10497301	19	XIRP2	164426	intergenic	3.478	6	9	15	0	0	0
2:167581775:G:T	rs34472110	2	167581775	T	G	0.1133	NA	0.60669	rs10497301	19	XIRP2	163221	intergenic	3.94	7	9	15	0	0	0
2:167584691:A:G	rs71428944	2	167584691	G	A	0.1133	NA	0.60669	rs10497301	19	XIRP2	160305	intergenic	3.316	7	9	15	0	0	0
2:167586125:C:T	rs10497301	2	167586125	T	C	0.167	1e-08	1	rs10497301	19	XIRP2	158871	intergenic	11.36	6	9	15	0	0	0
2:167588029:A:AC	rs34640089	2	167588029	AC	A	0.1133	NA	0.60669	rs10497301	19	XIRP2	156967	intergenic	0.079	NA	9	15	0	0	0
2:167588476:A:G	rs12995758	2	167588476	G	A	0.1133	NA	0.60669	rs10497301	19	XIRP2	156520	intergenic	0.442	6	9	15	0	0	0
2:167618745:A:C	rs9646729	2	167618745	A	C	0.1133	NA	0.60669	rs10497301	19	XIRP2	126251	intergenic	0.124	6	7	15	0	0	0
2:167620243:C:G	rs17774426	2	167620243	C	G	0.1133	NA	0.60669	rs10497301	19	XIRP2	124753	intergenic	2.544	7	7	15	0	0	0
2:167625450:C:T	rs116679262	2	167625450	C	T	0.1133	NA	0.60669	rs10497301	19	XIRP2	119546	intergenic	0.806	5	5	15	0	0	0
2:167626652:G:T	rs71428949	2	167626652	T	G	0.1133	NA	0.60669	rs10497301	19	XIRP2	118344	intergenic	1.633	6	5	15	0	0	0
2:167633111:G:T	rs17825771	2	167633111	T	G	0.1133	NA	0.60669	rs10497301	19	XIRP2	111885	intergenic	6	7	5	15	0	0	0
2:173293300:C:G	rs12475382	2	173293300	G	C	0.2008	NA	0.601753	rs1920984	20	ITGA6:AC078883.4	00:00:00	ncRNA_exonic	0.698	2b	1	1	1	0	0
2:173297425:C:T	rs1920984	2	173297425	T	C	0.2157	1e-08	1	rs1920984	20	ITGA6	0	intronic	5.454	6	2	7	1	0	0
2:235039426:C:T	rs13414316	2	235039426	T	C	0.1451	NA	0.984016	rs1860700	21	AC006037.2	21300	intergenic	2.596	5	2	15	0	0	0
2:235039555:A:G	rs1860700	2	235039555	G	A	0.1471	1e-08	1	rs1860700	21	AC006037.2	21429	intergenic	2.347	NA	2	15	0	0	0
2:235039800:A:C	rs73116991	2	235039800	A	C	0.1223	NA	0.777722	rs1860700	21	AC006037.2	21674	intergenic	12.44	5	2	15	0	0	0
2:235902309:G:T	rs56838198	2	235902309	G	T	0.2018	NA	0.696213	rs2195195	22	SH3BP4	0	intronic	0.757	3a	2	5	1	0	0
2:235907227:C:T	rs78218646	2	235907227	C	T	0.162	NA	0.631133	rs2195195	22	SH3BP4	0	intronic	0.999	4	3	5	1	0	0
2:235909793:A:G	rs75355378	2	235909793	G	A	0.162	NA	0.631133	rs2195195	22	SH3BP4	0	intronic	0.314	2b	1	5	1	0	0
2:235913294:T:TTGTTTTC	rs5839568	2	235913294	TTGTTTTC	T	0.2207	NA	0.647235	rs2195195	22	SH3BP4	0	intronic	3.969	NA	4	5	1	0	0
2:235913731:A:G	rs77615418	2	235913731	G	A	0.162	NA	0.681308	rs2195195	22	SH3BP4	0	intronic	2.769	3a	4	5	1	0	0
2:235924381:A:G	rs74696903	2	235924381	G	A	0.172	NA	0.782157	rs2195195	22	SH3BP4	0	intronic	4.762	5	4	8	1	0	0
2:235928077:A:AT	rs564639628	2	235928077	AT	A	0.2097	NA	0.636423	rs2195195	22	SH3BP4	0	intronic	0.73	NA	4	15	1	0	0
2:235928412:T:TCTG	rs113640902	2	235928412	T	TCTG	0.173	NA	0.786479	rs2195195	22	SH3BP4	0	intronic	2.833	NA	4	15	1	0	0
2:235929510:A:T	rs7565692	2	235929510	T	A	0.1829	NA	0.848604	rs2195195	22	SH3BP4	0	intronic	6.403	5	4	15	1	0	0
2:235930167:G:T	rs79488859	2	235930167	G	T	0.1799	NA	0.822299	rs2195195	22	SH3BP4	0	intronic	1.044	7	4	15	1	0	0
2:235930263:C:CAAA	rs60474372	2	235930263	CAAA	C	0.1829	NA	0.848604	rs2195195	22	SH3BP4	0	intronic	0.931	NA	2	15	1	0	0
2:235930394:C:T	rs59524515	2	235930394	T	C	0.1819	NA	0.854644	rs2195195	22	SH3BP4	0	intronic	2.725	4	2	15	1	0	0
2:235931940:C:T	rs58013970	2	235931940	C	T	0.1819	NA	0.854644	rs2195195	22	SH3BP4	0	intronic	1.988	6	4	15	1	0	0
2:235932511:A:T	rs67246718	2	235932511	T	A	0.1819	NA	0.854644	rs2195195	22	SH3BP4	0	intronic	0.514	7	4	15	1	0	0
2:235932581:A:G	rs12471688	2	235932581	G	A	0.1819	NA	0.854644	rs2195195	22	SH3BP4	0	intronic	0.856	7	4	15	1	0	0
2:235933528:A:G	rs6706071	2	235933528	A	G	0.1789	NA	0.828351	rs2195195	22	SH3BP4	0	intronic	2.087	5	2	7	1	0	0
2:235934934:A:G	rs61260198	2	235934934	A	G	0.1819	NA	0.854644	rs2195195	22	SH3BP4	0	intronic	0.138	4	2	7	1	0	0
2:235935809:C:G	rs10199034	2	235935809	G	C	0.2068	NA	0.988574	rs2195195	22	SH3BP4	0	intronic	2.494	2b	1	7	1	0	0
2:235936378:C:T	rs12328785	2	235936378	T	C	0.2068	NA	0.988574	rs2195195	22	SH3BP4	0	intronic	3.085	2b	1	7	1	0	0
2:235937268:A:T	rs60360195	2	235937268	A	T	0.1829	NA	0.848604	rs2195195	22	SH3BP4	0	intronic	0.784	5	1	5	1	0	0
2:235937274:C:T	rs13414658	2	235937274	T	C	0.2068	NA	0.988574	rs2195195	22	SH3BP4	0	intronic	7.852	5	1	5	1	0	0
2:235937384:C:T	rs56786296	2	235937384	C	T	0.165	NA	0.772432	rs2195195	22	SH3BP4	0	intronic	2.235	7	1	5	1	0	0
2:235938690:C:T	rs2195195	2	235938690	T	C	0.2087	1e-08	1	rs2195195	22	SH3BP4	0	intronic	0.013	5	4	5	1	0	0
2:235938909:A:G	rs7579843	2	235938909	A	G	0.2078	NA	0.994286	rs2195195	22	SH3BP4	0	intronic	1.989	5	4	5	1	0	0
3:1530388:A:G	rs6771147	3	1530388	A	G	0.2247	1e-08	1	rs6771147	23	CNTN6	84486	intergenic	2.084	7	9	15	0	0	0
3:1558335:A:G	rs17786187	3	1558335	A	G	0.2366	NA	0.823565	rs6771147	23	AC090043.1	79125	intergenic	0.514	5	7	15	0	0	0
3:2719227:A:G	rs79490046	3	2719227	A	G	0.1511	NA	0.653967	rs1516393	24	CNTN4	0	intronic	1.841	6	5	15	1	0	0
3:2720586:A:G	rs1516393	3	2720586	A	G	0.1968	1e-08	1	rs1516393	24	CNTN4	0	intronic	5.367	NA	5	15	1	0	0
3:17160685:C:T	rs111966121	3	17160685	C	T	0.08151	NA	0.897891	rs6442668	25	AC090644.1	16456	intergenic	0.029	2b	5	15	0	0	0
3:17160907:C:T	rs73029136	3	17160907	C	T	0.0825	NA	0.909039	rs6442668	25	AC090644.1	16234	intergenic	5.048	5	5	15	0	0	0
3:17161442:A:G	rs60494904	3	17161442	G	A	0.08847	NA	0.976997	rs6442668	25	AC090644.1	15699	intergenic	0.27	5	5	15	0	0	0
3:17161568:A:G	rs6442668	3	17161568	A	G	0.09046	1e-08	1	rs6442668	25	AC090644.1	15573	intergenic	0.123	5	5	15	0	0	0
3:17162038:C:T	rs7633382	3	17162038	C	T	0.08847	NA	0.976997	rs6442668	25	AC090644.1	15103	intergenic	4.369	5	5	15	0	0	0
3:17164510:A:C	rs73155328	3	17164510	A	C	0.09642	NA	0.914244	rs6442668	25	AC090644.1	12631	intergenic	2.995	5	5	15	0	0	0
3:17164861:A:G	rs67006761	3	17164861	G	A	0.09443	NA	0.89147	rs6442668	25	AC090644.1	12280	intergenic	0.604	5	5	15	0	0	0
3:17165175:C:T	rs73029141	3	17165175	C	T	0.09443	NA	0.89147	rs6442668	25	AC090644.1	11966	intergenic	1.469	7	5	15	0	0	0
3:17165493:C:G	rs6442670	3	17165493	G	C	0.0994	NA	0.885163	rs6442668	25	AC090644.1	11648	intergenic	0.498	5	5	15	0	0	0
3:17166504:A:G	rs17043111	3	17166504	G	A	0.09841	NA	0.894685	rs6442668	25	AC090644.1	10637	intergenic	0.509	7	5	15	0	0	0
3:17166693:A:T	rs67728932	3	17166693	A	T	0.09841	NA	0.894685	rs6442668	25	AC090644.1	10448	intergenic	0.189	7	5	15	0	0	0
3:17166819:A:T	rs67011618	3	17166819	A	T	0.09841	NA	0.894685	rs6442668	25	AC090644.1	10322	intergenic	1.02	7	5	15	0	0	0
3:17167046:A:G	rs61030910	3	17167046	G	A	0.09841	NA	0.894685	rs6442668	25	AC090644.1	10095	intergenic	0.231	7	5	15	0	0	0
3:17167392:C:T	rs56836323	3	17167392	C	T	0.09841	NA	0.894685	rs6442668	25	AC090644.1	9749	intergenic	3.54	5	5	15	1	0	0
3:17167904:C:T	rs11714055	3	17167904	T	C	0.09841	NA	0.894685	rs6442668	25	AC090644.1	9237	intergenic	1.869	7	5	15	1	0	0
3:17168021:C:T	rs11710739	3	17168021	C	T	0.09841	NA	0.894685	rs6442668	25	AC090644.1	9120	intergenic	2.707	6	5	15	1	0	0
3:17168124:T:TTTAA	rs34310038	3	17168124	TTTAA	T	0.09841	NA	0.894685	rs6442668	25	AC090644.1	9017	intergenic	2.153	NA	5	15	1	0	0
3:17168337:C:T	rs11710851	3	17168337	C	T	0.09841	NA	0.894685	rs6442668	25	AC090644.1	8804	intergenic	0.626	6	5	15	1	0	0
3:17168539:A:T	rs11718679	3	17168539	A	T	0.1054	NA	0.831382	rs6442668	25	AC090644.1	8602	intergenic	4.489	6	5	15	1	0	0
3:17170231:C:T	rs6782651	3	17170231	T	C	0.0994	NA	0.885163	rs6442668	25	AC090644.1	6910	intergenic	8.792	6	5	15	1	0	0
3:17170249:C:G	rs6769755	3	17170249	C	G	0.09841	NA	0.894685	rs6442668	25	AC090644.1	6892	intergenic	4.66	6	5	15	1	0	0
3:17170737:A:C	rs59185164	3	17170737	C	A	0.09841	NA	0.894685	rs6442668	25	AC090644.1	6404	intergenic	1.665	7	5	15	1	0	0
3:17170783:G:T	rs11707414	3	17170783	G	T	0.09841	NA	0.894685	rs6442668	25	AC090644.1	6358	intergenic	8.365	7	5	15	1	0	0
3:17170803:C:CA	rs58826681	3	17170803	CA	C	0.09841	NA	0.894685	rs6442668	25	AC090644.1	6338	intergenic	13.09	NA	5	15	1	0	0
3:17170888:A:G	rs11715102	3	17170888	A	G	0.09841	NA	0.894685	rs6442668	25	AC090644.1	6253	intergenic	0.269	7	5	15	1	0	0
3:17171125:C:G	rs11708254	3	17171125	C	G	0.09841	NA	0.894685	rs6442668	25	AC090644.1	6016	intergenic	1.242	5	5	15	1	0	0
3:17171187:C:T	rs11708262	3	17171187	C	T	0.09841	NA	0.894685	rs6442668	25	AC090644.1	5954	intergenic	3.498	5	5	15	1	0	0
3:17171281:A:T	rs11716032	3	17171281	A	T	0.09841	NA	0.894685	rs6442668	25	AC090644.1	5860	intergenic	3.371	5	5	15	1	0	0
3:17171387:A:C	rs11708326	3	17171387	C	A	0.09841	NA	0.894685	rs6442668	25	AC090644.1	5754	intergenic	1.551	6	5	15	1	0	0
3:17171413:T:TTG	rs200073011	3	17171413	TTG	T	0.09841	NA	0.894685	rs6442668	25	AC090644.1	5728	intergenic	1.547	NA	5	15	1	0	0
3:17171666:A:G	rs66792553	3	17171666	G	A	0.09841	NA	0.894685	rs6442668	25	AC090644.1	5475	intergenic	8.406	6	5	15	1	0	0
3:17175530:C:T	rs11712800	3	17175530	C	T	0.09543	NA	0.819505	rs6442668	25	AC090644.1	1611	intergenic	6.8	5	1	15	1	0	0
3:17175592:G:T	rs11716921	3	17175592	T	G	0.09543	NA	0.819505	rs6442668	25	AC090644.1	1549	intergenic	1.649	5	1	15	1	0	0
3:28215636:C:G	rs113543740	3	28215636	G	C	0.2425	NA	0.829447	rs11708424	26	CMC1	67438	intergenic	0.062	5	14	15	0	0	0
3:28215687:C:G	rs13061667	3	28215687	G	C	0.2406	NA	0.801129	rs11708424	26	CMC1	67387	intergenic	5.685	5	14	15	0	0	0
3:28215924:C:T	rs35493553	3	28215924	C	T	0.2435	NA	0.852955	rs11708424	26	CMC1	67150	intergenic	1.639	5	14	15	0	0	0
3:28215936:C:CAT	rs34703879	3	28215936	CAT	C	0.2515	NA	0.842984	rs11708424	26	CMC1	67138	intergenic	1.141	NA	14	15	0	0	0
3:28219211:A:G	rs753323	3	28219211	A	G	0.2435	NA	0.87333	rs11708424	26	CMC1	63863	intergenic	2.021	5	9	15	0	0	0
3:28220826:A:G	rs73061634	3	28220826	G	A	0.2425	NA	0.868255	rs11708424	26	CMC1	62248	intergenic	7.562	5	14	15	0	0	0
3:28226171:A:ACTT	rs72388394	3	28226171	ACTT	A	0.2435	NA	0.87333	rs11708424	26	CMC1	56903	intergenic	1.943	NA	14	15	0	0	0
3:28229522:A:T	rs34681294	3	28229522	A	T	0.2435	NA	0.87333	rs11708424	26	CMC1	53552	intergenic	3.864	7	5	15	0	0	0
3:28235831:C:G	rs17021221	3	28235831	C	G	0.2425	NA	0.868255	rs11708424	26	CMC1	47243	intergenic	0.074	7	14	15	0	0	0
3:28237510:TA:TAA	rs548552133	3	28237510	TA	TAA	0.003976	NA	0.857541	rs11708424	26	CMC1	45564	NA	NA	NA	14	15	0	0	0
3:28237510:T:TA	rs36095330	3	28237510	TA	T	0.2465	NA	0.857541	rs11708424	26	CMC1	45564	intergenic	2.27	NA	14	15	0	0	0
3:28252372:A:AAAAT	rs140742397	3	28252372	A	AAAAT	0.2565	NA	0.924878	rs11708424	26	CMC1	30702	intergenic	1.463	NA	7	15	0	0	0
3:28259124:C:G	3:28259124:C:G	3	28259124	G	C	0.2575	NA	0.930123	rs11708424	26	CMC1	23950	intergenic	0.02	7	9	15	0	0	0
3:28262515:C:G	rs34780118	3	28262515	G	C	0.2604	NA	0.915411	rs11708424	26	CMC1	20559	intergenic	10.48	6	9	15	0	0	0
3:28265642:A:G	rs11718937	3	28265642	G	A	0.2575	NA	0.930123	rs11708424	26	CMC1	17432	intergenic	0.452	6	14	15	0	0	0
3:28266904:C:T	rs35575798	3	28266904	C	T	0.2575	NA	0.930123	rs11708424	26	CMC1	16170	intergenic	0.251	7	14	15	0	0	0
3:28275361:G:T	rs11708424	3	28275361	G	T	0.2594	1e-08	1	rs11708424	26	CMC1	7713	intergenic	2.83	6	5	15	1	0	0
3:28280965:C:T	rs1610238	3	28280965	C	T	0.2584	NA	0.994903	rs11708424	26	CMC1	2109	intergenic	1.364	5	5	15	1	0	0
3:28283736:C:T	rs13090296	3	28283736	C	T	0.2594	NA	0.97978	rs11708424	26	CMC1	0	intronic	8.206	2b	1	1	1	0	0
3:28284088:C:T	rs1599826	3	28284088	C	T	0.2584	NA	0.97461	rs11708424	26	CMC1	0	intronic	3.435	NA	1	2	1	0	0
3:28285066:C:T	rs34748842	3	28285066	C	T	0.2584	NA	0.97461	rs11708424	26	CMC1	0	intronic	4.245	5	1	5	1	0	0
3:28285272:G:GA	rs34850459	3	28285272	G	GA	0.2604	NA	0.974757	rs11708424	26	CMC1	0	intronic	6.11	NA	1	5	1	0	0
3:28286378:G:GT	rs370523975	3	28286378	GT	G	0.2972	NA	0.771273	rs11708424	26	CMC1	0	intronic	3.367	NA	5	5	1	0	0
3:28286443:G:GT	rs543709669	3	28286443	G	GT	0.3141	NA	0.697219	rs11708424	26	CMC1	0	intronic	0.247	NA	5	5	1	0	0
3:28288870:A:G	rs56946005	3	28288870	G	A	0.2604	NA	0.974757	rs11708424	26	CMC1	0	intronic	4.064	4	5	15	1	0	0
3:28289099:C:G	rs35678778	3	28289099	G	C	0.2604	NA	0.974757	rs11708424	26	CMC1	0	intronic	0.102	4	5	15	1	0	0
3:28289476:C:G	rs13083544	3	28289476	G	C	0.2604	NA	0.974757	rs11708424	26	CMC1	0	intronic	2.232	5	5	5	1	0	0
3:28290375:C:G	rs34419916	3	28290375	G	C	0.2604	NA	0.974757	rs11708424	26	CMC1	0	intronic	1.402	7	5	5	1	0	0
3:28291302:A:AT	rs35965103	3	28291302	AT	A	0.2614	NA	0.969766	rs11708424	26	CMC1	0	intronic	0.756	NA	5	5	1	0	0
3:28292321:A:T	rs35496780	3	28292321	T	A	0.2614	NA	0.969766	rs11708424	26	CMC1	0	intronic	3.393	6	5	5	1	0	0
3:28293316:A:AG	rs71087679	3	28293316	AG	A	0.2614	NA	0.969766	rs11708424	26	CMC1	0	intronic	6.927	NA	2	15	1	0	0
3:28293983:C:T	rs34017994	3	28293983	C	T	0.2614	NA	0.969766	rs11708424	26	CMC1	0	intronic	5.614	7	2	15	1	0	0
3:28294502:G:GA	rs35600760	3	28294502	GA	G	0.2604	NA	0.964534	rs11708424	26	CMC1	0	intronic	6.726	NA	5	15	1	0	0
3:28294969:A:G	rs35232922	3	28294969	G	A	0.2614	NA	0.969766	rs11708424	26	CMC1	0	intronic	10.36	5	5	15	1	0	0
3:28296070:A:G	rs13093242	3	28296070	G	A	0.2594	NA	0.969556	rs11708424	26	CMC1	0	intronic	8.349	7	5	15	1	0	0
3:28296715:A:G	rs2016948	3	28296715	G	A	0.2604	NA	0.974757	rs11708424	26	CMC1	0	intronic	7.435	NA	5	15	1	0	0
3:28296817:C:T	rs35768817	3	28296817	C	T	0.2594	NA	0.969556	rs11708424	26	CMC1	0	intronic	3.157	7	5	15	1	0	0
3:28297184:T:TA	rs5847506	3	28297184	TA	T	0.2604	NA	0.974757	rs11708424	26	CMC1	0	intronic	0.21	NA	5	15	1	0	0
3:28299992:C:T	rs13092618	3	28299992	T	C	0.2704	NA	0.926638	rs11708424	26	CMC1	0	intronic	4.126	6	5	15	1	0	0
3:28300095:A:G	rs13085245	3	28300095	G	A	0.2594	NA	0.939068	rs11708424	26	CMC1	0	intronic	1.296	6	5	15	1	0	0
3:28300374:A:G	rs35565264	3	28300374	A	G	0.2594	NA	0.969556	rs11708424	26	CMC1	0	intronic	7.33	6	5	15	1	0	0
3:28301345:CAT:CATAT	rs34679377	3	28301345	CATAT	CAT	0.2594	NA	0.969735	rs11708424	26	CMC1	0	intronic	NA	NA	5	5	1	0	0
3:28301345:C:CATAT	rs563533237	3	28301345	CATAT	C	0.000994	NA	0.969735	rs11708424	26	CMC1	0	intronic	2.904	NA	5	5	1	0	0
3:28302171:C:CTTAAG	rs142587014	3	28302171	CTTAAG	C	0.2594	NA	0.969556	rs11708424	26	CMC1	0	intronic	7.715	NA	5	5	1	0	0
3:28304126:G:T	rs17021306	3	28304126	T	G	0.2634	NA	0.950249	rs11708424	26	CMC1	0	intronic	6.702	4	5	5	1	0	0
3:28306474:A:C	rs35439056	3	28306474	C	A	0.2634	NA	0.950249	rs11708424	26	CMC1	0	intronic	2.773	6	4	5	1	0	0
3:28306485:A:G	rs68097246	3	28306485	A	G	0.2634	NA	0.950249	rs11708424	26	CMC1	0	intronic	13.59	7	4	5	1	0	0
3:28308752:A:G	rs12107256	3	28308752	G	A	0.2634	NA	0.950249	rs11708424	26	CMC1	0	intronic	2.011	7	4	5	1	0	0
3:28309669:A:G	rs66716911	3	28309669	A	G	0.2634	NA	0.950249	rs11708424	26	CMC1	0	intronic	6.749	5	4	5	1	0	0
3:28311020:C:G	rs35217335	3	28311020	C	G	0.2624	NA	0.944915	rs11708424	26	CMC1	0	intronic	12.09	7	4	5	1	0	0
3:28312229:A:G	rs112171370	3	28312229	A	G	0.2624	NA	0.944915	rs11708424	26	CMC1	0	intronic	3.237	6	4	5	1	0	0
3:28313473:A:G	rs67023418	3	28313473	G	A	0.2624	NA	0.944915	rs11708424	26	CMC1	0	intronic	6.601	6	4	5	1	0	0
3:28315483:A:G	rs35460328	3	28315483	A	G	0.2634	NA	0.950249	rs11708424	26	CMC1	0	intronic	9.559	4	4	5	1	0	0
3:28316076:C:T	rs35530532	3	28316076	C	T	0.2634	NA	0.950249	rs11708424	26	CMC1	0	intronic	5.312	6	4	5	1	0	0
3:28317062:A:T	rs66502736	3	28317062	A	T	0.2545	NA	0.895781	rs11708424	26	CMC1	0	intronic	3.062	7	4	5	1	0	0
3:28319376:A:G	rs34541614	3	28319376	G	A	0.2664	NA	0.907778	rs11708424	26	CMC1	0	intronic	1.336	7	4	5	1	0	0
3:28319406:A:G	rs35937120	3	28319406	A	G	0.2644	NA	0.90698	rs11708424	26	CMC1	0	intronic	7.887	7	4	5	1	0	0
3:28321147:G:GA	rs542242111	3	28321147	G	GA	0.3141	NA	0.601909	rs11708424	26	CMC1	0	intronic	7.214	NA	5	5	1	0	0
3:28321247:A:G	rs4522735	3	28321247	A	G	0.3012	NA	0.666682	rs11708424	26	CMC1	0	intronic	5.307	5	5	5	1	0	0
3:28321888:A:G	rs62252069	3	28321888	G	A	0.3012	NA	0.666682	rs11708424	26	CMC1	0	intronic	0.45	7	5	5	1	0	0
3:28324090:A:T	rs35736614	3	28324090	A	T	0.3002	NA	0.670166	rs11708424	26	CMC1	0	intronic	11.75	7	5	5	1	0	0
3:28324582:A:AC	rs5847509	3	28324582	A	AC	0.3012	NA	0.666682	rs11708424	26	CMC1	0	intronic	5.604	NA	5	5	1	0	0
3:28326221:C:G	rs35322392	3	28326221	C	G	0.3012	NA	0.666682	rs11708424	26	CMC1	0	intronic	0.942	6	5	15	1	0	0
3:28326698:A:G	rs17638742	3	28326698	A	G	0.3002	NA	0.670166	rs11708424	26	CMC1	0	intronic	1.692	7	5	5	1	0	0
3:28327254:C:T	rs13099152	3	28327254	C	T	0.3012	NA	0.666682	rs11708424	26	CMC1	0	intronic	4.935	6	5	5	1	0	0
3:28327575:C:T	rs17638782	3	28327575	C	T	0.3012	NA	0.666682	rs11708424	26	CMC1	0	intronic	0.527	5	5	5	1	0	0
3:28328583:C:T	rs11706542	3	28328583	C	T	0.3012	NA	0.666682	rs11708424	26	CMC1	0	intronic	6.572	7	1	5	1	0	0
3:28331722:G:GT	rs34937582	3	28331722	GT	G	0.3012	NA	0.666682	rs11708424	26	CMC1	0	intronic	2.147	NA	4	5	1	0	0
3:28333740:C:T	rs35845822	3	28333740	T	C	0.3002	NA	0.670166	rs11708424	26	CMC1	0	intronic	6.715	7	1	5	1	0	0
3:28334524:A:G	rs1606386	3	28334524	A	G	0.3002	NA	0.670166	rs11708424	26	CMC1	0	intronic	0.184	7	1	5	1	0	0
3:28334793:A:G	rs5003244	3	28334793	A	G	0.3002	NA	0.670166	rs11708424	26	CMC1	0	intronic	5.384	6	1	5	1	0	0
3:28334827:G:T	rs1606388	3	28334827	G	T	0.3002	NA	0.670166	rs11708424	26	CMC1	0	intronic	2.432	5	1	5	1	0	0
3:28335219:C:T	rs7635383	3	28335219	T	C	0.3022	NA	0.663217	rs11708424	26	CMC1	0	intronic	2.876	6	1	5	1	0	0
3:28336657:A:G	rs62251105	3	28336657	A	G	0.3002	NA	0.670166	rs11708424	26	CMC1	0	intronic	13.35	5	1	15	1	0	0
3:28339466:C:T	rs952888	3	28339466	C	T	0.3012	NA	0.666682	rs11708424	26	CMC1	0	intronic	4.031	7	4	15	1	0	0
3:28339945:C:T	rs7650831	3	28339945	T	C	0.3012	NA	0.666682	rs11708424	26	CMC1	0	intronic	4.369	6	4	15	1	0	0
3:28342085:T:TCTTC	rs138110942	3	28342085	TCTTC	T	0.3022	NA	0.663217	rs11708424	26	CMC1	0	intronic	0.559	NA	5	15	1	0	0
3:28343132:A:T	rs59744581	3	28343132	A	T	0.3032	NA	0.650093	rs11708424	26	CMC1	0	intronic	1.058	5	4	15	1	0	0
3:28350969:C:G	rs17638991	3	28350969	G	C	0.2952	NA	0.684412	rs11708424	26	CMC1	0	intronic	5.877	5	4	15	1	0	0
3:28351662:A:G	rs62251108	3	28351662	G	A	0.2942	NA	0.679977	rs11708424	26	CMC1	0	intronic	0.84	5	4	15	1	0	0
3:28351850:G:T	rs34574968	3	28351850	G	T	0.2932	NA	0.683595	rs11708424	26	CMC1	0	intronic	1.375	6	4	15	1	0	0
3:28357617:A:G	rs17695765	3	28357617	A	G	0.2932	NA	0.685318	rs11708424	26	CMC1:AZI2	00:00:00	intronic	11.49	7	4	15	1	0	0
3:28358057:C:T	rs11706332	3	28358057	C	T	0.2942	NA	0.681711	rs11708424	26	CMC1:AZI2	00:00:00	intronic	4.975	5	4	5	1	0	0
3:28359959:G:GA	rs147469365	3	28359959	GA	G	0.2952	NA	0.678123	rs11708424	26	CMC1:AZI2	00:00:00	intronic	0.591	NA	4	5	1	0	0
3:28362314:A:AT	rs34536456	3	28362314	A	AT	0.2952	NA	0.678123	rs11708424	26	CMC1:AZI2	00:00:00	UTR3	5.011	NA	4	5	1	0	0
3:28363559:G:T	rs17357206	3	28363559	T	G	0.2952	NA	0.678123	rs11708424	26	CMC1:AZI2	00:00:00	UTR3	2.94	5	4	5	1	0	0
3:28364509:A:AAT	rs147630911	3	28364509	AAT	A	0.2952	NA	0.678123	rs11708424	26	CMC1:AZI2	00:00:00	UTR3	2.297	NA	4	5	1	0	0
3:28371989:A:G	rs17695884	3	28371989	G	A	0.2962	NA	0.674554	rs11708424	26	AZI2	0	intronic	1.459	7	4	5	1	0	0
3:28373154:G:T	rs13081520	3	28373154	T	G	0.2962	NA	0.674554	rs11708424	26	AZI2	0	intronic	6.461	5	4	5	1	0	0
3:28373462:C:CA	rs139773536	3	28373462	C	CA	0.2962	NA	0.674554	rs11708424	26	AZI2	0	intronic	0.461	NA	4	5	1	0	0
3:28379764:C:T	rs17696025	3	28379764	C	T	0.2952	NA	0.678123	rs11708424	26	AZI2	0	intronic	4.024	6	4	5	1	0	0
3:28380971:A:AAT	rs34563401	3	28380971	AAT	A	0.2952	NA	0.678123	rs11708424	26	AZI2	0	intronic	10.09	NA	4	5	1	0	0
3:28381454:A:G	rs34311197	3	28381454	G	A	0.2952	NA	0.678123	rs11708424	26	AZI2	0	intronic	0.738	7	4	5	1	0	0
3:28381887:A:T	rs3762797	3	28381887	A	T	0.2952	NA	0.678123	rs11708424	26	AZI2	0	intronic	14.34	6	4	5	1	0	0
3:28386854:C:T	rs66733194	3	28386854	T	C	0.2952	NA	0.678123	rs11708424	26	AZI2	0	intronic	9.004	6	1	5	1	0	0
3:28392040:C:T	rs34796684	3	28392040	T	C	0.2962	NA	0.674554	rs11708424	26	ZCWPW2	0	intronic	1.14	5	1	15	1	0	0
3:28392084:C:T	rs35702956	3	28392084	C	T	0.2962	NA	0.674554	rs11708424	26	ZCWPW2	0	intronic	1.567	5	1	15	1	0	0
3:28396300:A:G	rs373291959	3	28396300	A	G	0.2962	NA	0.674554	rs11708424	26	ZCWPW2	0	intronic	2.625	7	5	15	1	0	0
3:28396445:C:G	rs182895894	3	28396445	C	G	0.2962	NA	0.674554	rs11708424	26	ZCWPW2	0	intronic	0.925	7	5	15	1	0	0
3:28402501:A:G	rs62251134	3	28402501	A	G	0.2962	NA	0.674554	rs11708424	26	ZCWPW2	0	intronic	2.215	6	5	15	1	0	0
3:28402891:A:G	rs36105900	3	28402891	A	G	0.2972	NA	0.680727	rs11708424	26	ZCWPW2	0	intronic	10.84	6	5	15	1	0	0
3:28403802:TA:TAA	rs35735071	3	28403802	TA	TAA	0.2952	NA	0.670163	rs11708424	26	ZCWPW2	0	NA	NA	NA	5	15	1	0	0
3:28403802:T:TA	rs544498283	3	28403802	TA	T	0.000994	NA	0.670163	rs11708424	26	ZCWPW2	0	intronic	1.612	NA	5	15	1	0	0
3:28405811:C:CT	rs71087693	3	28405811	CT	C	0.3012	NA	0.65699	rs11708424	26	ZCWPW2	0	intronic	0.661	NA	5	15	1	0	0
3:28406401:A:C	rs13077092	3	28406401	A	C	0.2962	NA	0.674554	rs11708424	26	ZCWPW2	0	intronic	0.938	6	5	15	1	0	0
3:28408108:G:T	rs13089032	3	28408108	G	T	0.2952	NA	0.678123	rs11708424	26	ZCWPW2	0	intronic	0.421	6	5	15	1	0	0
3:28408472:C:G	rs79799423	3	28408472	G	C	0.2962	NA	0.674554	rs11708424	26	ZCWPW2	0	intronic	0.438	6	5	15	1	0	0
3:28408940:G:T	rs62251138	3	28408940	G	T	0.2962	NA	0.674554	rs11708424	26	ZCWPW2	0	intronic	0.454	6	5	15	1	0	0
3:28412423:A:G	rs35434183	3	28412423	A	G	0.2962	NA	0.674554	rs11708424	26	ZCWPW2	0	intronic	2.564	7	9	15	1	0	0
3:28416905:C:T	rs35476362	3	28416905	C	T	0.2952	NA	0.678123	rs11708424	26	ZCWPW2	0	intronic	5.628	6	14	15	1	0	0
3:28424364:A:G	rs11918050	3	28424364	A	G	0.3032	NA	0.661592	rs11708424	26	ZCWPW2	0	intronic	3.623	6	5	15	1	0	0
3:28425051:C:T	rs58918848	3	28425051	T	C	0.3032	NA	0.661592	rs11708424	26	ZCWPW2	0	intronic	1.96	6	5	15	1	0	0
3:28425670:A:G	rs62251144	3	28425670	A	G	0.2962	NA	0.674554	rs11708424	26	ZCWPW2	0	intronic	3.316	3a	5	15	1	0	0
3:28426786:G:T	rs17021402	3	28426786	T	G	0.3082	NA	0.646543	rs11708424	26	ZCWPW2	0	intronic	0.575	7	5	15	1	0	0
3:28428969:C:T	rs6771460	3	28428969	C	T	0.3042	NA	0.658171	rs11708424	26	ZCWPW2	0	intronic	3.857	6	5	15	1	0	0
3:28429991:G:T	rs13090439	3	28429991	T	G	0.3032	NA	0.661592	rs11708424	26	ZCWPW2	0	intronic	5.059	6	5	15	1	0	0
3:28435094:A:G	rs11924173	3	28435094	A	G	0.3082	NA	0.646543	rs11708424	26	ZCWPW2	0	intronic	3.433	7	5	15	1	0	0
3:28435177:C:T	rs35088087	3	28435177	C	T	0.2962	NA	0.674554	rs11708424	26	ZCWPW2	0	intronic	2.982	6	5	15	1	0	0
3:28436281:C:T	rs11921692	3	28436281	T	C	0.3022	NA	0.655357	rs11708424	26	ZCWPW2	0	intronic	1.321	6	5	15	1	0	0
3:28437387:A:T	rs6551255	3	28437387	T	A	0.3032	NA	0.661592	rs11708424	26	ZCWPW2	0	intronic	1.673	7	5	15	1	0	0
3:28438981:C:T	rs68085718	3	28438981	C	T	0.3002	NA	0.652593	rs11708424	26	ZCWPW2	0	intronic	0.001	6	5	15	1	0	0
3:28442729:A:G	rs13082167	3	28442729	G	A	0.3032	NA	0.651926	rs11708424	26	ZCWPW2	0	intronic	1.725	7	9	15	1	0	0
3:28443282:C:T	rs13087081	3	28443282	C	T	0.3002	NA	0.652593	rs11708424	26	ZCWPW2	0	intronic	4.005	6	9	15	1	0	0
3:28445923:T:TAA	rs67913386	3	28445923	TAA	T	0.3002	NA	0.652593	rs11708424	26	ZCWPW2	0	intronic	5.113	NA	9	15	1	0	0
3:28452094:C:CTT	rs3068910	3	28452094	C	CTT	0.3091	NA	0.633611	rs11708424	26	ZCWPW2	0	intronic	2.021	NA	15	15	1	0	0
3:28454064:A:C	3:28454064:A:C	3	28454064	C	A	0.002982	NA	0.66396	rs11708424	26	ZCWPW2	0	intronic	0.83	NA	15	15	1	0	0
3:28454064:C:G	3:28454064:C:G	3	28454064	C	G	0.2992	NA	0.66396	rs11708424	26	ZCWPW2	0	NA	0.78	7	15	15	1	0	0
3:28458176:A:G	rs373955471	3	28458176	A	G	0.3072	NA	0.640262	rs11708424	26	ZCWPW2	0	intronic	2.512	6	15	15	1	0	0
3:28458435:C:T	rs71319046	3	28458435	C	T	0.2992	NA	0.65607	rs11708424	26	ZCWPW2	0	intronic	1.369	7	15	15	1	0	0
3:28464276:G:T	rs9683360	3	28464276	T	G	0.3042	NA	0.63111	rs11708424	26	ZCWPW2	0	intronic	0.642	6	5	15	1	0	0
3:28464560:A:C	rs36051688	3	28464560	A	C	0.2942	NA	0.664017	rs11708424	26	ZCWPW2	0	intronic	2.495	7	5	15	1	0	0
3:28465423:G:T	rs60043893	3	28465423	G	T	0.2992	NA	0.648228	rs11708424	26	ZCWPW2	0	intronic	0.423	7	5	15	1	0	0
3:28465589:C:T	rs59975750	3	28465589	C	T	0.2982	NA	0.651706	rs11708424	26	ZCWPW2	0	intronic	0.367	7	5	15	1	0	0
3:28467123:A:G	rs13095628	3	28467123	G	A	0.3012	NA	0.650975	rs11708424	26	ZCWPW2	0	intronic	0.175	7	5	15	1	0	0
3:28469180:C:T	rs11710963	3	28469180	T	C	0.2992	NA	0.648228	rs11708424	26	ZCWPW2	0	intronic	4.412	7	5	15	1	0	0
3:28470158:A:G	rs4452283	3	28470158	A	G	0.2992	NA	0.648228	rs11708424	26	ZCWPW2	0	intronic	2.158	7	5	9	1	0	0
3:28472728:C:T	rs11720107	3	28472728	C	T	0.3022	NA	0.655357	rs11708424	26	ZCWPW2	0	intronic	3.243	7	5	15	1	0	0
3:28473936:A:G	rs7638450	3	28473936	G	A	0.3022	NA	0.655357	rs11708424	26	ZCWPW2	0	intronic	1.497	6	5	15	1	0	0
3:28477343:G:T	rs13081787	3	28477343	G	T	0.2952	NA	0.668393	rs11708424	26	ZCWPW2	0	intronic	3.221	6	5	15	1	0	0
3:28478302:A:C	rs13087143	3	28478302	A	C	0.2942	NA	0.671973	rs11708424	26	ZCWPW2	0	intronic	7.387	6	5	15	1	0	0
3:28478407:A:G	rs13087774	3	28478407	G	A	0.2952	NA	0.668393	rs11708424	26	ZCWPW2	0	intronic	2.751	5	5	15	1	0	0
3:28481986:A:T	rs13074633	3	28481986	A	T	0.2952	NA	0.668393	rs11708424	26	ZCWPW2	0	intronic	3.608	6	4	15	1	0	0
3:28484252:C:CTGTCAT	rs113417154	3	28484252	C	CTGTCAT	0.3022	NA	0.655357	rs11708424	26	ZCWPW2	0	intronic	3.728	NA	5	15	1	0	0
3:28484359:A:G	rs62250271	3	28484359	G	A	0.3022	NA	0.655357	rs11708424	26	ZCWPW2	0	intronic	0.958	7	5	15	1	0	0
3:28489463:C:T	rs62250272	3	28489463	T	C	0.2942	NA	0.671973	rs11708424	26	ZCWPW2:AC093142.2	00:00:00	ncRNA_exonic	11.63	7	5	15	1	0	0
3:28491285:C:T	rs17696459	3	28491285	C	T	0.2952	NA	0.668393	rs11708424	26	ZCWPW2	0	intronic	6.361	6	5	15	1	0	0
3:28492668:A:T	rs13088574	3	28492668	T	A	0.3012	NA	0.650975	rs11708424	26	ZCWPW2	0	intronic	1.674	6	5	15	1	0	0
3:28495343:A:T	rs13083313	3	28495343	A	T	0.2952	NA	0.678123	rs11708424	26	ZCWPW2	0	intronic	1.363	6	5	15	1	0	0
3:28495865:C:T	rs62250273	3	28495865	C	T	0.3012	NA	0.650975	rs11708424	26	ZCWPW2	0	intronic	0.059	7	5	15	1	0	0
3:28497622:C:T	rs13075840	3	28497622	T	C	0.3022	NA	0.655357	rs11708424	26	ZCWPW2	0	intronic	3.264	6	5	15	1	0	0
3:28500818:A:G	rs11926399	3	28500818	G	A	0.3012	NA	0.650975	rs11708424	26	ZCWPW2	0	intronic	0.094	2a	2	15	1	0	0
3:28502754:C:T	rs1457910	3	28502754	C	T	0.2942	NA	0.664017	rs11708424	26	ZCWPW2	0	intronic	0.155	NA	5	15	1	0	0
3:28503826:A:C	rs17639978	3	28503826	C	A	0.2913	NA	0.658938	rs11708424	26	ZCWPW2	0	intronic	1.58	7	2	15	1	0	0
3:28504297:G:GA	rs34386650	3	28504297	GA	G	0.2932	NA	0.667598	rs11708424	26	ZCWPW2	0	intronic	4.096	NA	5	15	1	0	0
3:28504547:A:G	rs17696561	3	28504547	G	A	0.2942	NA	0.664017	rs11708424	26	ZCWPW2	0	intronic	0.438	7	5	15	1	0	0
3:28505546:C:G	3:28505546:C:G	3	28505546	C	G	0.000994	NA	0.671973	rs11708424	26	ZCWPW2	0	intronic	0.702	NA	5	15	1	0	0
3:28505546:A:C	3:28505546:A:C	3	28505546	C	A	0.2942	NA	0.671973	rs11708424	26	ZCWPW2	0	NA	0.785	6	5	15	1	0	0
3:28509579:A:G	rs1075144	3	28509579	G	A	0.2952	NA	0.668393	rs11708424	26	ZCWPW2	0	intronic	13.39	6	15	15	1	0	0
3:28510453:A:G	rs1598846	3	28510453	A	G	0.2962	NA	0.666612	rs11708424	26	ZCWPW2	0	intronic	14.76	7	15	15	1	0	0
3:28512798:A:G	rs13080155	3	28512798	A	G	0.2962	NA	0.666612	rs11708424	26	ZCWPW2	0	intronic	4.871	6	5	15	1	0	0
3:28513296:A:G	rs1598847	3	28513296	A	G	0.2962	NA	0.666612	rs11708424	26	ZCWPW2	0	intronic	10.04	7	9	15	1	0	0
3:28516499:A:AT	rs150798406	3	28516499	A	AT	0.2932	NA	0.665836	rs11708424	26	ZCWPW2	0	intronic	0.052	NA	5	15	1	0	0
3:28518513:C:T	rs62250296	3	28518513	C	T	0.2932	NA	0.653619	rs11708424	26	ZCWPW2	0	intronic	2.441	6	5	15	1	0	0
3:44341741:A:G	rs113263538	3	44341741	A	G	0.1312	NA	0.77073	rs6763832	27	TOPAZ1	0	intronic	10.85	7	5	15	1	0	0
3:44390445:A:G	rs139936159	3	44390445	G	A	0.1322	NA	0.763296	rs6763832	27	TCAIM	0	intronic	1.181	6	5	5	1	0	0
3:44400661:C:T	rs74897395	3	44400661	T	C	0.1322	NA	0.763296	rs6763832	27	TCAIM	0	UTR3	8.063	4	4	5	1	0	0
3:44464946:A:G	rs113583810	3	44464946	G	A	0.1342	NA	0.747525	rs6763832	27	LINC00694	0	ncRNA_intronic	0.628	7	4	15	1	0	0
3:44467487:C:T	rs113379120	3	44467487	C	T	0.1471	NA	0.785243	rs6763832	27	LINC00694	1987	intergenic	0.319	7	5	15	1	0	0
3:44478843:G:T	rs111781708	3	44478843	T	G	0.1441	NA	0.777808	rs6763832	27	ZNF445	2418	intergenic	5.526	4	2	15	1	0	0
3:44479222:C:T	rs3088013	3	44479222	T	C	0.1441	NA	0.777808	rs6763832	27	ZNF445	2039	intergenic	11.36	7	2	15	1	0	0
3:44487545:C:T	rs78585428	3	44487545	C	T	0.1392	NA	0.78353	rs6763832	27	ZNF445	0	UTR3	1.5	7	4	4	1	0	0
3:44512862:AAGA:GAGA	rs77750754	3	44512862	GAGA	AAGA	0.1421	NA	0.820212	rs6763832	27	ZNF445	0	intronic	NA	NA	4	5	1	0	0
3:44513210:C:T	rs75297960	3	44513210	C	T	0.1421	NA	0.820212	rs6763832	27	ZNF445	0	intronic	0.686	5	4	5	1	0	0
3:44513352:G:GA	rs531982548	3	44513352	G	GA	0.1431	NA	0.78237	rs6763832	27	ZNF445	0	intronic	0.393	NA	4	5	1	0	0
3:44515114:A:AAAC	rs145791733	3	44515114	A	AAAC	0.1412	NA	0.827466	rs6763832	27	ZNF445	0	intronic	2.317	NA	5	5	1	0	0
3:44515329:G:GAATAA	rs10560481	3	44515329	GAATAA	G	0.1421	NA	0.820212	rs6763832	27	ZNF445	0	intronic	1.647	NA	5	5	1	0	0
3:44535889:C:G	rs6771145	3	44535889	G	C	0.1421	NA	0.820212	rs6763832	27	ZNF852	4572	intergenic	0.81	7	4	9	1	0	0
3:44539991:C:G	rs78037141	3	44539991	C	G	0.1402	NA	0.805944	rs6763832	27	ZNF852	470	downstream	0.212	6	4	8	1	0	0
3:44546039:C:T	rs76126919	3	44546039	T	C	0.1421	NA	0.820212	rs6763832	27	ZNF852	0	intronic	0.33	7	5	5	1	0	0
3:44546283:C:G	rs115658996	3	44546283	G	C	0.1421	NA	0.820212	rs6763832	27	ZNF852	0	intronic	0.181	6	5	5	1	0	0
3:44546641:A:C	rs112602322	3	44546641	A	C	0.1421	NA	0.820212	rs6763832	27	ZNF852	0	intronic	4.066	5	5	5	1	0	0
3:44555187:C:T	rs4535266	3	44555187	T	C	0.1421	NA	0.864609	rs6763832	27	AC099669.1	1520	intergenic	4.966	2b	5	15	1	0	0
3:44557126:A:G	rs6807063	3	44557126	G	A	0.1421	NA	0.864609	rs6763832	27	AC099669.1	332	upstream	0.371	7	5	15	1	0	0
3:44582450:A:T	rs78252902	3	44582450	A	T	0.1501	NA	1	rs6763832	27	ZKSCAN7	14234	intergenic	12.25	7	9	14	0	0	0
3:44592305:A:T	rs1920016	3	44592305	A	T	0.1501	NA	1	rs6763832	27	ZKSCAN7	4379	intergenic	4.297	2c	9	14	1	0	0
3:44593620:G:T	rs6763832	3	44593620	G	T	0.1501	1e-08	1	rs6763832	27	ZKSCAN7	3064	intergenic	0.051	5	9	14	1	0	0
3:44598064:A:G	rs76930844	3	44598064	A	G	0.1501	NA	1	rs6763832	27	ZKSCAN7	0	intronic	6.715	5	1	5	1	0	0
3:44601818:A:AGAG	rs149913283	3	44601818	AGAG	A	0.1491	NA	0.992309	rs6763832	27	ZKSCAN7:RP11-944L7.4	00:00:00	ncRNA_intronic	4.528	NA	4	5	1	0	0
3:44619893:C:T	rs7650486	3	44619893	C	T	0.1431	NA	0.94683	rs6763832	27	ZKSCAN7:RP11-944L7.4:RP11-944L7.5:ZNF660	0:0:0:0	ncRNA_intronic	9.392	5	4	15	1	0	0
3:44620008:A:G	rs7627777	3	44620008	G	A	0.1431	NA	0.94683	rs6763832	27	ZKSCAN7:RP11-944L7.4:RP11-944L7.5:ZNF660	0:0:0:0	ncRNA_intronic	7.476	5	4	15	1	0	0
3:44620855:C:T	rs111593586	3	44620855	C	T	0.1431	NA	0.94683	rs6763832	27	ZKSCAN7:RP11-944L7.4:RP11-944L7.5:ZNF660	0:0:0:0	ncRNA_intronic	8.054	5	4	15	1	0	0
3:44622115:C:T	rs113958788	3	44622115	T	C	0.1402	NA	0.924617	rs6763832	27	ZKSCAN7:RP11-944L7.4:RP11-944L7.5:ZNF660:MPRIPP1	0:0:0:0:0	ncRNA_exonic	8.998	5	4	5	1	0	0
3:44622734:C:T	rs140503691	3	44622734	C	T	0.1431	NA	0.94683	rs6763832	27	ZKSCAN7:RP11-944L7.4:RP11-944L7.5:ZNF660	0:0:0:0	ncRNA_intronic	8.496	5	1	5	1	0	0
3:44633252:A:C	rs112950226	3	44633252	C	A	0.1431	NA	0.916478	rs6763832	27	RP11-944L7.4:RP11-944L7.5:ZNF660:ZNF197	0:0:0:0	ncRNA_intronic	1.244	6	4	5	1	0	0
3:44644198:C:T	rs3898072	3	44644198	C	T	0.1431	NA	0.916478	rs6763832	27	RP11-944L7.4:ZNF197	00:00:00	ncRNA_intronic	3.095	6	5	15	1	0	0
3:44650106:C:T	rs112003673	3	44650106	C	T	0.1431	NA	0.916478	rs6763832	27	RP11-944L7.4:ZNF197	00:00:00	ncRNA_intronic	4.628	6	5	15	1	0	0
3:44651128:C:T	rs114508441	3	44651128	C	T	0.1431	NA	0.916478	rs6763832	27	RP11-944L7.4:ZNF197	00:00:00	ncRNA_intronic	0.213	7	5	15	1	0	0
3:44663066:A:C	rs74996219	3	44663066	C	A	0.1491	NA	0.961771	rs6763832	27	RP11-944L7.4:ZNF197:ZNF197-AS1	00:00:00	ncRNA_intronic	1.776	7	4	15	1	0	0
3:44663678:C:T	rs76873420	3	44663678	T	C	0.1491	NA	0.961771	rs6763832	27	RP11-944L7.4:ZNF197:ZNF197-AS1	00:00:00	ncRNA_intronic	7.794	6	4	15	1	0	0
3:44671360:C:CA	rs146130607	3	44671360	CA	C	0.1491	NA	0.961771	rs6763832	27	RP11-944L7.4:ZNF197	00:00:00	ncRNA_intronic	3.968	NA	4	4	1	0	0
3:44680432:C:T	rs75093527	3	44680432	T	C	0.1461	NA	0.939155	rs6763832	27	RP11-944L7.4:ZNF197	00:00:00	ncRNA_intronic	0.937	7	4	4	1	0	0
3:44680618:A:G	rs75298156	3	44680618	A	G	0.1491	NA	0.961771	rs6763832	27	RP11-944L7.4:ZNF197	00:00:00	ncRNA_intronic	8.285	6	4	4	1	0	0
3:44686005:C:T	rs113245127	3	44686005	C	T	0.1491	NA	0.961771	rs6763832	27	RP11-944L7.4:ZNF197	00:00:00	ncRNA_intronic	3.081	7	4	5	1	0	0
3:44688779:C:CT	rs202107349	3	44688779	C	CT	0.1541	NA	0.925081	rs6763832	27	RP11-944L7.4:ZNF197	00:00:00	ncRNA_intronic	0.524	NA	4	5	1	0	0
3:44690512:C:G	rs1868603	3	44690512	G	C	0.1491	NA	0.961771	rs6763832	27	RP11-944L7.4:ZNF35	00:00:00	ncRNA_intronic	7.452	2b	1	1	1	0	0
3:44691560:T:TTG	rs537432057	3	44691560	T	TTG	0.000994	NA	0.763476	rs6763832	27	RP11-944L7.4:ZNF35	00:00:00	ncRNA_intronic	1.57	NA	1	5	1	0	0
3:44691560:ATGTGTGTG:TTGTGTGTG	rs550228055	3	44691560	TTGTGTGTG	ATGTGTGTG	0.000994	NA	0.763476	rs6763832	27	RP11-944L7.4:ZNF35	00:00:00	ncRNA_intronic	NA	NA	1	5	1	0	0
3:44691560:TTGTGTG:TTGTGTGTG	rs544617882	3	44691560	TTGTGTGTG	TTGTGTG	0.1759	NA	0.763476	rs6763832	27	RP11-944L7.4:ZNF35	00:00:00	ncRNA_intronic	NA	NA	1	5	1	0	0
3:44691560:TTGTG:TTGTGTGTG	rs546088974	3	44691560	TTGTGTGTG	TTGTG	0.3151	NA	0.763476	rs6763832	27	RP11-944L7.4:ZNF35	00:00:00	ncRNA_intronic	NA	NA	1	5	1	0	0
3:44708112:G:GT	rs145758764	3	44708112	G	GT	0.1491	NA	0.961771	rs6763832	27	RP11-944L7.4	0	ncRNA_intronic	4.973	NA	5	15	1	0	0
3:44710521:A:G	rs1060703	3	44710521	G	A	0.1491	NA	0.961771	rs6763832	27	RP11-944L7.4:RP11-348P10.2	00:00:00	ncRNA_exonic	3.089	7	5	15	1	0	0
3:44727463:A:G	rs75858240	3	44727463	A	G	0.1272	NA	0.801491	rs6763832	27	RP11-944L7.4	317	upstream	6.864	7	1	1	1	0	0
3:44730734:A:G	rs74639831	3	44730734	G	A	0.1272	NA	0.801491	rs6763832	27	RP11-944L7.4	3588	intergenic	0.083	7	9	15	1	0	0
3:44730887:C:T	rs115092478	3	44730887	C	T	0.1272	NA	0.801491	rs6763832	27	RP11-944L7.4	3741	intergenic	0.039	7	9	15	1	0	0
3:44730911:G:T	rs113886936	3	44730911	G	T	0.1272	NA	0.801491	rs6763832	27	RP11-944L7.4	3765	intergenic	0.514	7	9	15	1	0	0
3:44731332:A:G	rs115014984	3	44731332	A	G	0.1272	NA	0.801491	rs6763832	27	RP11-944L7.4	4186	intergenic	2.586	7	9	15	1	0	0
3:44733763:A:G	rs79693339	3	44733763	A	G	0.1272	NA	0.801491	rs6763832	27	RP11-944L7.4	6617	intergenic	6.489	7	9	15	1	0	0
3:44735066:C:T	rs9756189	3	44735066	C	T	0.1272	NA	0.801491	rs6763832	27	RP11-944L7.4	7920	intergenic	0.49	6	9	15	1	0	0
3:44739264:C:T	rs149176420	3	44739264	C	T	0.1272	NA	0.801491	rs6763832	27	SOCS5P3	11538	intergenic	0.702	7	9	15	0	0	0
3:44742003:C:T	rs75252918	3	44742003	C	T	0.1282	NA	0.793643	rs6763832	27	SOCS5P3	8799	intergenic	0.667	6	9	15	1	0	0
3:44742478:A:G	rs79500699	3	44742478	A	G	0.1282	NA	0.793643	rs6763832	27	SOCS5P3	8324	intergenic	5.133	7	9	15	1	0	0
3:44743577:C:T	rs79444678	3	44743577	T	C	0.1282	NA	0.793643	rs6763832	27	SOCS5P3	7225	intergenic	2.795	7	9	15	1	0	0
3:52532118:A:G	rs13326165	3	52532118	A	G	0.1918	1e-08	1	rs13326165	28	STAB1	0	intronic	5.775	4	1	15	1	0	0
3:65615331:A:G	rs75848330	3	65615331	G	A	0.1083	NA	0.70343	rs9859634	29	MAGI1	0	intronic	2.967	6	5	15	1	0	0
3:65615534:A:G	rs74618114	3	65615534	G	A	0.1103	NA	0.702715	rs9859634	29	MAGI1	0	intronic	0.971	7	5	15	1	0	0
3:65618910:A:G	rs78815014	3	65618910	A	G	0.1203	NA	0.712661	rs9859634	29	MAGI1	0	intronic	6.918	4	5	15	1	0	0
3:65620208:C:G	rs77162136	3	65620208	G	C	0.1213	NA	0.705151	rs9859634	29	MAGI1	0	intronic	1.743	6	5	15	1	0	0
3:65624729:C:T	rs9859634	3	65624729	T	C	0.1402	1e-08	1	rs9859634	29	MAGI1	0	intronic	10.88	6	5	15	1	0	0
3:65625476:A:G	rs4369976	3	65625476	A	G	0.1412	NA	0.930275	rs9859634	29	MAGI1	0	intronic	1.101	6	5	15	1	0	0
3:65627316:G:T	rs76393908	3	65627316	T	G	0.1421	NA	0.892098	rs9859634	29	MAGI1	0	intronic	3.747	6	5	15	1	0	0
3:65627458:C:T	rs74702184	3	65627458	T	C	0.1193	NA	0.810837	rs9859634	29	MAGI1	0	intronic	9.734	5	5	15	1	0	0
3:65627813:C:G	rs76515381	3	65627813	G	C	0.1103	NA	0.763038	rs9859634	29	MAGI1	0	intronic	1.638	6	5	15	1	0	0
3:65629355:A:C	3:65629355:A:C	3	65629355	C	A	0.331	NA	0.914927	rs9859634	29	MAGI1	0	NA	0.073	3a	5	15	1	0	0
3:65629355:C:CAAA	rs200805806	3	65629355	C	CAAA	0.1431	NA	0.914927	rs9859634	29	MAGI1	0	NA	1.965	NA	5	15	1	0	0
3:65629355:C:G	3:65629355:C:G	3	65629355	C	G	0.000994	NA	0.914927	rs9859634	29	MAGI1	0	intronic	0.068	NA	5	15	1	0	0
3:65630693:G:GA	rs537693643	3	65630693	GA	G	0.07555	NA	0.860864	rs9859634	29	MAGI1	0	intronic	0.757	NA	5	15	1	0	0
3:65630693:GA:GAA	rs572995082	3	65630693	GA	GAA	0.1382	NA	0.860864	rs9859634	29	MAGI1	0	NA	NA	NA	5	15	1	0	0
3:65633995:C:T	rs181469654	3	65633995	C	T	0.1342	NA	0.740268	rs9859634	29	MAGI1	0	intronic	0.721	6	5	15	1	0	0
3:65634079:C:G	rs78583138	3	65634079	C	G	0.1173	NA	0.812145	rs9859634	29	MAGI1	0	intronic	3.867	5	5	15	1	0	0
3:65634747:C:G	rs77030707	3	65634747	C	G	0.1292	NA	0.853834	rs9859634	29	MAGI1	0	intronic	3.809	6	5	15	1	0	0
3:65634833:C:G	rs4256168	3	65634833	C	G	0.1382	NA	0.922033	rs9859634	29	MAGI1	0	intronic	1.321	7	5	15	1	0	0
3:65635154:A:C	3:65635154:A:C	3	65635154	C	A	0.1362	NA	0.922084	rs9859634	29	MAGI1	0	intronic	3.836	6	5	15	1	0	0
3:65637158:C:G	rs79662073	3	65637158	G	C	0.168	NA	0.644764	rs9859634	29	MAGI1	0	intronic	3.278	7	5	15	1	0	0
3:65675939:C:T	rs74734235	3	65675939	C	T	0.1064	NA	0.61254	rs9859634	29	MAGI1	0	intronic	1.215	7	5	15	1	0	0
3:69432555:A:C	rs12330712	3	69432555	A	C	0.1501	NA	0.922707	rs981054	30	FRMD4B	0	intronic	3.749	7	1	14	1	0	0
3:69432862:C:T	rs2220113	3	69432862	C	T	0.1511	NA	0.946168	rs981054	30	FRMD4B	0	intronic	3.058	NA	1	14	1	0	0
3:69432942:C:T	rs2220112	3	69432942	C	T	0.1511	NA	0.946168	rs981054	30	FRMD4B	0	intronic	1.106	NA	1	14	1	0	0
3:69434145:A:C	rs13099017	3	69434145	A	C	0.1511	NA	0.946168	rs981054	30	FRMD4B	0	intronic	8.667	5	1	13	1	0	0
3:69434402:C:T	rs34685652	3	69434402	T	C	0.1511	NA	0.946168	rs981054	30	FRMD4B	0	intronic	11.53	5	1	13	1	0	0
3:69435604:C:T	rs13083679	3	69435604	C	T	0.1481	NA	0.936831	rs981054	30	FRMD4B	0	intronic	14.82	2b	1	2	1	0	0
3:69437171:A:C	rs981054	3	69437171	C	A	0.1441	1e-08	1	rs981054	30	FRMD4B	0	intronic	12.47	NA	5	14	1	0	0
3:69437217:C:G	rs981053	3	69437217	C	G	0.1451	NA	0.959627	rs981054	30	FRMD4B	0	intronic	0.053	7	4	14	1	0	0
3:69438053:C:T	rs11717499	3	69438053	T	C	0.1501	NA	0.953598	rs981054	30	FRMD4B	0	intronic	5.017	5	4	14	1	0	0
3:69440399:AT:ATT	rs575486891	3	69440399	AT	ATT	0.1521	NA	0.938823	rs981054	30	FRMD4B	0	intronic	NA	NA	5	15	1	0	0
3:69440851:C:T	rs7648449	3	69440851	C	T	0.1521	NA	0.938823	rs981054	30	FRMD4B	0	intronic	0.964	4	1	15	1	0	0
3:73838483:G:T	rs560831	3	73838483	G	T	0.166	NA	0.892549	rs291523	31	RP11-20B7.1	19268	intergenic	0.029	NA	5	15	0	0	0
3:73840666:A:G	rs291528	3	73840666	G	A	0.167	NA	0.956334	rs291523	31	RP11-20B7.1	17085	intergenic	2.222	NA	5	15	0	0	0
3:73840800:C:T	rs291527	3	73840800	C	T	0.166	NA	0.992662	rs291523	31	RP11-20B7.1	16951	intergenic	6.517	NA	5	15	0	0	0
3:73840815:A:G	rs291526	3	73840815	G	A	0.169	NA	0.985627	rs291523	31	RP11-20B7.1	16936	intergenic	1.925	NA	5	15	0	0	0
3:73841395:C:T	rs291525	3	73841395	T	C	0.168	NA	0.992679	rs291523	31	RP11-20B7.1	16356	intergenic	1.514	NA	5	15	0	0	0
3:73842391:A:G	rs291523	3	73842391	G	A	0.167	1e-08	1	rs291523	31	RP11-20B7.1	15360	intergenic	2.984	NA	5	15	0	0	0
3:73844111:A:G	rs291519	3	73844111	G	A	0.165	NA	0.985347	rs291523	31	RP11-20B7.1	13640	intergenic	0.559	NA	5	15	0	0	0
3:73844649:C:T	rs291517	3	73844649	C	T	0.165	NA	0.985347	rs291523	31	RP11-20B7.1	13102	intergenic	0.38	NA	5	15	0	0	0
3:73845507:G:T	rs291515	3	73845507	G	T	0.162	NA	0.963592	rs291523	31	RP11-20B7.1	12244	intergenic	11.32	NA	5	15	0	0	0
3:73845903:A:G	rs291514	3	73845903	A	G	0.166	NA	0.977944	rs291523	31	RP11-20B7.1	11848	intergenic	2.774	NA	5	15	0	0	0
3:73846403:A:G	rs291513	3	73846403	A	G	0.167	NA	0.985336	rs291523	31	RP11-20B7.1	11348	intergenic	1.302	NA	5	15	0	0	0
3:73846518:G:GA	rs145508528	3	73846518	G	GA	0.167	NA	0.985336	rs291523	31	RP11-20B7.1	11233	intergenic	3.123	NA	5	15	0	0	0
3:73846903:C:G	rs291512	3	73846903	C	G	0.166	NA	0.992662	rs291523	31	RP11-20B7.1	10848	intergenic	5.151	5	5	15	0	0	0
3:73851200:G:T	rs62248360	3	73851200	G	T	0.163	NA	0.970891	rs291523	31	RP11-20B7.1	6551	intergenic	8.761	5	5	15	1	0	0
3:73854163:C:T	rs79807534	3	73854163	T	C	0.164	NA	0.934394	rs291523	31	RP11-20B7.1	3588	intergenic	2.544	7	5	15	1	0	0
3:73854491:A:T	rs75093148	3	73854491	A	T	0.167	NA	0.901236	rs291523	31	RP11-20B7.1	3260	intergenic	0.611	7	5	15	1	0	0
3:96443008:A:G	rs9868970	3	96443008	A	G	0.2058	NA	0.848741	rs937878	32	RCC2P5	29020	intergenic	0.324	7	15	15	0	0	0
3:96472739:C:T	rs937878	3	96472739	C	T	0.1829	1e-08	1	rs937878	32	RCC2P5	0	ncRNA_exonic	4.334	7	5	15	1	0	0
3:96675504:A:G	rs1806558	3	96675504	G	A	0.1849	1e-08	1	rs1806558	32	EPHA6	0	intronic	1.239	6	9	15	1	0	0
3:111762358:G:T	rs56163753	3	111762358	G	T	0.3221	NA	0.713262	rs9864383	33	TMPRSS7	0	intronic	9.38	7	1	15	1	0	0
3:111762961:A:G	rs7650263	3	111762961	G	A	0.3052	NA	0.781373	rs9864383	33	TMPRSS7	0	intronic	5.977	6	1	15	1	0	0
3:111763575:A:G	rs73216078	3	111763575	G	A	0.3052	NA	0.781373	rs9864383	33	TMPRSS7	0	intronic	4.092	7	5	15	1	0	0
3:111781799:A:G	rs9864383	3	111781799	G	A	0.3469	1e-08	1	rs9864383	33	TMPRSS7	0	intronic	2.813	7	5	15	1	0	0
3:111784128:A:G	rs56256580	3	111784128	G	A	0.2644	NA	0.659673	rs9864383	33	TMPRSS7	0	intronic	0.009	5	5	15	1	0	0
3:111798452:C:T	rs902855	3	111798452	T	C	0.2783	NA	0.716054	rs9864383	33	TMPRSS7	0	intronic	2.698	NA	5	15	1	0	0
3:145563689:C:T	rs4681274	3	145563689	T	C	0.3917	NA	0.612106	rs1513412	34	RPL21P39	21162	intergenic	0.789	6	14	15	0	0	0
3:145594034:A:G	rs6784266	3	145594034	G	A	0.331	NA	1	rs1513412	34	RPL21P39	51507	intergenic	0.093	7	9	15	0	0	0
3:145594123:A:G	rs6784367	3	145594123	G	A	0.331	NA	1	rs1513412	34	RPL21P39	51596	intergenic	0.188	6	9	15	0	0	0
3:145595993:A:G	rs2221921	3	145595993	G	A	0.2495	NA	0.692707	rs1513412	34	RPL21P39	53466	intergenic	1.833	7	9	15	0	0	0
3:145598378:A:G	rs1513412	3	145598378	A	G	0.331	1e-08	1	rs1513412	34	RPL21P39	55851	intergenic	5.261	NA	5	15	0	0	0
3:145600220:A:T	rs9828457	3	145600220	T	A	0.2495	NA	0.692707	rs1513412	34	RP11-88H10.2	57478	intergenic	5.587	5	7	15	0	0	0
3:145604977:C:T	rs1393695	3	145604977	C	T	0.2495	NA	0.692707	rs1513412	34	RP11-88H10.2	52721	intergenic	0.394	NA	14	15	0	0	0
3:145605656:C:T	rs6789220	3	145605656	T	C	0.2495	NA	0.692707	rs1513412	34	RP11-88H10.2	52042	intergenic	0.06	5	7	15	0	0	0
3:145607852:C:T	rs6808863	3	145607852	C	T	0.2495	NA	0.692707	rs1513412	34	RP11-88H10.2	49846	intergenic	4.377	5	5	15	0	0	0
3:145608233:G:T	rs7641056	3	145608233	T	G	0.2495	NA	0.692707	rs1513412	34	RP11-88H10.2	49465	intergenic	0.837	7	5	15	0	0	0
3:145608242:A:G	rs7641060	3	145608242	A	G	0.2485	NA	0.690046	rs1513412	34	RP11-88H10.2	49456	intergenic	1.102	6	5	15	0	0	0
3:145608529:A:G	rs6440397	3	145608529	A	G	0.2525	NA	0.693499	rs1513412	34	RP11-88H10.2	49169	intergenic	1.099	5	5	15	0	0	0
3:145608931:G:T	rs1910313	3	145608931	G	T	0.2515	NA	0.698702	rs1513412	34	RP11-88H10.2	48767	intergenic	1.824	NA	5	15	0	0	0
3:145609183:A:AT	rs11372579	3	145609183	AT	A	0.331	NA	0.991473	rs1513412	34	RP11-88H10.2	48515	intergenic	4.306	NA	5	15	0	0	0
3:145609236:A:T	rs6764313	3	145609236	A	T	0.331	NA	0.991473	rs1513412	34	RP11-88H10.2	48462	intergenic	1.573	6	5	15	0	0	0
3:145609237:G:T	rs6800322	3	145609237	T	G	0.331	NA	0.991473	rs1513412	34	RP11-88H10.2	48461	intergenic	2.062	6	5	15	0	0	0
3:145609308:A:G	rs6440398	3	145609308	A	G	0.332	NA	0.995741	rs1513412	34	RP11-88H10.2	48390	intergenic	1.401	6	5	15	0	0	0
3:145609922:A:G	rs1513398	3	145609922	G	A	0.2515	NA	0.698702	rs1513412	34	RP11-88H10.2	47776	intergenic	2.109	NA	5	15	0	0	0
3:145610626:A:G	rs924690	3	145610626	G	A	0.2515	NA	0.698702	rs1513412	34	RP11-88H10.2	47072	intergenic	0.13	6	5	15	0	0	0
3:145612756:C:T	rs7639600	3	145612756	T	C	0.2515	NA	0.698702	rs1513412	34	RP11-88H10.2	44942	intergenic	0.6	6	5	15	0	0	0
3:145613835:A:C	3:145613835:A:C	3	145613835	C	A	0.2515	NA	0.698702	rs1513412	34	RP11-88H10.2	43863	intergenic	4.004	NA	5	15	0	0	0
3:145613982:A:G	rs7620814	3	145613982	G	A	0.2515	NA	0.698702	rs1513412	34	RP11-88H10.2	43716	intergenic	0.23	6	5	15	0	0	0
3:145615617:A:C	rs1849515	3	145615617	C	A	0.2525	NA	0.693499	rs1513412	34	RP11-88H10.2	42081	intergenic	0.446	NA	5	15	0	0	0
3:145615852:A:G	rs1849514	3	145615852	G	A	0.2515	NA	0.698702	rs1513412	34	RP11-88H10.2	41846	intergenic	12.77	NA	1	15	0	0	0
3:145616313:C:T	rs1708436	3	145616313	C	T	0.2515	NA	0.698702	rs1513412	34	RP11-88H10.2	41385	intergenic	0.564	NA	1	15	0	0	0
3:145617310:A:G	rs12638283	3	145617310	A	G	0.2535	NA	0.704137	rs1513412	34	RP11-88H10.2	40388	intergenic	2.788	2b	5	15	0	0	0
3:145618745:C:T	rs512600	3	145618745	T	C	0.2525	NA	0.701409	rs1513412	34	RP11-88H10.2	38953	intergenic	1.233	5	5	15	0	0	0
3:145619165:A:ATG	rs34860749	3	145619165	A	ATG	0.2555	NA	0.702324	rs1513412	34	RP11-88H10.2	38533	intergenic	1.749	NA	5	15	0	0	0
3:145619315:C:T	rs669904	3	145619315	T	C	0.2525	NA	0.701409	rs1513412	34	RP11-88H10.2	38383	intergenic	0.838	6	5	15	0	0	0
3:163267105:C:T	rs73161804	3	163267105	T	C	0.07952	NA	0.600326	rs2364424	35	AC104637.1	32829	intergenic	6.854	5	5	15	0	0	0
3:163273171:A:G	rs62294701	3	163273171	G	A	0.07952	NA	0.600326	rs2364424	35	AC104637.1	38895	intergenic	2.239	7	5	15	0	0	0
3:163273264:A:G	rs62294702	3	163273264	G	A	0.07952	NA	0.600326	rs2364424	35	AC104637.1	38988	intergenic	8.706	7	5	15	0	0	0
3:163273603:A:G	rs62294703	3	163273603	A	G	0.07952	NA	0.600326	rs2364424	35	AC104637.1	39327	intergenic	12.75	6	5	15	0	0	0
3:163274271:C:G	rs2364417	3	163274271	C	G	0.07952	NA	0.600326	rs2364424	35	AC104637.1	39995	intergenic	0.745	6	7	15	0	0	0
3:163285279:C:G	rs62294705	3	163285279	G	C	0.07952	NA	0.600326	rs2364424	35	AC104637.1	51003	intergenic	0.675	7	9	15	0	0	0
3:163291187:A:G	rs62294707	3	163291187	A	G	0.07952	NA	0.600326	rs2364424	35	AC104637.1	56911	intergenic	4.145	5	7	15	0	0	0
3:163295026:A:G	rs62294708	3	163295026	G	A	0.07952	NA	0.600326	rs2364424	35	AC104637.1	60750	intergenic	0.625	5	7	15	0	0	0
3:163297398:C:T	rs62294709	3	163297398	C	T	0.07952	NA	0.600326	rs2364424	35	AC104637.1	63122	intergenic	2.435	6	9	15	0	0	0
3:163300672:C:T	rs73161810	3	163300672	C	T	0.07952	NA	0.600326	rs2364424	35	AC104637.1	66396	intergenic	0.629	7	7	15	0	0	0
3:163301341:A:G	rs62294710	3	163301341	G	A	0.08151	NA	0.615938	rs2364424	35	AC104637.1	67065	intergenic	4.505	7	7	15	0	0	0
3:163302775:A:G	rs73161811	3	163302775	G	A	0.07853	NA	0.608462	rs2364424	35	AC104637.1	68499	intergenic	1.244	7	9	15	0	0	0
3:163308510:A:C	rs62294711	3	163308510	C	A	0.08052	NA	0.625524	rs2364424	35	AC092962.1	64581	intergenic	0.239	6	9	15	0	0	0
3:163308943:C:T	rs12106754	3	163308943	T	C	0.08052	NA	0.625524	rs2364424	35	AC092962.1	64148	intergenic	5.463	6	9	15	0	0	0
3:163310437:T:TA	rs138840408	3	163310437	TA	T	0.08052	NA	0.625524	rs2364424	35	AC092962.1	62654	intergenic	0.227	NA	9	15	0	0	0
3:163312168:A:C	rs73161816	3	163312168	C	A	0.08052	NA	0.625524	rs2364424	35	AC092962.1	60923	intergenic	3.708	7	15	15	0	0	0
3:163313917:T:TCTTAA	rs71818947	3	163313917	TCTTAA	T	0.08052	NA	0.625524	rs2364424	35	AC092962.1	59174	intergenic	2.994	NA	14	15	0	0	0
3:163314494:A:G	rs62294720	3	163314494	A	G	0.08052	NA	0.625524	rs2364424	35	AC092962.1	58597	intergenic	0.147	6	9	15	0	0	0
3:163315587:C:T	rs62294721	3	163315587	C	T	0.08052	NA	0.625524	rs2364424	35	AC092962.1	57504	intergenic	0.014	5	9	15	0	0	0
3:163318544:A:G	rs62294722	3	163318544	A	G	0.08052	NA	0.625524	rs2364424	35	AC092962.1	54547	intergenic	2.825	6	15	15	0	0	0
3:163319770:A:G	rs62294723	3	163319770	A	G	0.08052	NA	0.625524	rs2364424	35	AC092962.1	53321	intergenic	0.077	6	9	15	0	0	0
3:163322166:A:G	rs62294724	3	163322166	A	G	0.08052	NA	0.625524	rs2364424	35	AC092962.1	50925	intergenic	2.526	6	9	15	0	0	0
3:163322189:C:T	rs62294725	3	163322189	C	T	0.08052	NA	0.625524	rs2364424	35	AC092962.1	50902	intergenic	1.083	7	9	15	0	0	0
3:163322277:A:G	rs62294726	3	163322277	G	A	0.08052	NA	0.625524	rs2364424	35	AC092962.1	50814	intergenic	2.086	7	9	15	0	0	0
3:163327296:C:T	rs73161822	3	163327296	T	C	0.08052	NA	0.625524	rs2364424	35	AC092962.1	45795	intergenic	5.047	6	15	15	0	0	0
3:163327539:A:G	rs12107939	3	163327539	A	G	0.08052	NA	0.625524	rs2364424	35	AC092962.1	45552	intergenic	1.08	6	9	15	0	0	0
3:163329397:A:G	rs62294727	3	163329397	A	G	0.08052	NA	0.625524	rs2364424	35	AC092962.1	43694	intergenic	2.083	7	9	15	0	0	0
3:163329515:C:T	rs73161824	3	163329515	T	C	0.08052	NA	0.625524	rs2364424	35	AC092962.1	43576	intergenic	5.88	6	9	15	0	0	0
3:163339306:A:C	rs7617816	3	163339306	C	A	0.1213	NA	1	rs2364424	35	AC092962.1	33785	intergenic	1.33	6	9	15	0	0	0
3:163343780:C:T	rs6788417	3	163343780	C	T	0.1213	NA	1	rs2364424	35	AC092962.1	29311	intergenic	1.974	6	9	15	0	0	0
3:163344920:A:G	rs4855276	3	163344920	G	A	0.1213	NA	1	rs2364424	35	AC092962.1	28171	intergenic	5.389	5	7	15	0	0	0
3:163347630:A:G	rs2364424	3	163347630	A	G	0.1213	1e-08	1	rs2364424	35	AC092962.1	25461	intergenic	0.612	6	9	15	0	0	0
3:163350227:A:T	rs9861896	3	163350227	T	A	0.1213	NA	1	rs2364424	35	AC092962.1	22864	intergenic	1.304	6	7	15	0	0	0
3:163352161:C:CT	rs375734557	3	163352161	CT	C	0.1521	NA	0.767848	rs2364424	35	AC092962.1	20930	intergenic	0.831	NA	9	15	0	0	0
3:163354380:G:GACAA	rs146067712	3	163354380	GACAA	G	0.1322	NA	0.904028	rs2364424	35	AC092962.1	18711	intergenic	1.426	NA	15	15	0	0	0
3:163354471:A:G	rs9883608	3	163354471	G	A	0.1233	NA	0.981481	rs2364424	35	AC092962.1	18620	intergenic	8.061	7	15	15	0	0	0
3:163357118:C:T	rs36114936	3	163357118	C	T	0.1213	NA	1	rs2364424	35	AC092962.1	15973	intergenic	6.933	6	9	15	0	0	0
3:163357652:C:T	rs981059	3	163357652	C	T	0.1213	NA	1	rs2364424	35	AC092962.1	15439	intergenic	2.278	NA	9	15	0	0	0
3:163358041:G:GT	rs5854049	3	163358041	GT	G	0.1213	NA	1	rs2364424	35	AC092962.1	15050	intergenic	1.32	NA	9	15	0	0	0
3:163360389:A:G	rs4586809	3	163360389	G	A	0.1213	NA	1	rs2364424	35	AC092962.1	12702	intergenic	1.073	7	15	15	0	0	0
3:163360600:C:T	rs4257554	3	163360600	C	T	0.1213	NA	1	rs2364424	35	AC092962.1	12491	intergenic	0.647	6	15	15	0	0	0
3:163369690:C:T	rs9869818	3	163369690	T	C	0.1332	NA	0.876999	rs2364424	35	AC092962.1	3401	intergenic	0.078	6	9	15	1	0	0
3:163371829:C:G	rs7611462	3	163371829	C	G	0.1223	NA	0.952824	rs2364424	35	AC092962.1	1262	intergenic	1.478	6	9	15	1	0	0
3:163372392:A:T	rs1491292	3	163372392	A	T	0.1213	NA	0.94336	rs2364424	35	AC092962.1	699	downstream	4.407	7	9	15	1	0	0
3:163373166:A:G	rs982691	3	163373166	G	A	0.1223	NA	0.952824	rs2364424	35	AC092962.1	0	ncRNA_exonic	2.685	NA	9	15	1	0	0
3:163373192:C:T	rs1318896	3	163373192	C	T	0.1223	NA	0.952824	rs2364424	35	AC092962.1	22	upstream	4.235	NA	9	15	1	0	0
3:163373251:C:CA	rs35835020	3	163373251	CA	C	0.1223	NA	0.952824	rs2364424	35	AC092962.1	81	upstream	8.363	NA	9	15	1	0	0
3:163374345:A:G	rs1388308	3	163374345	A	G	0.1213	NA	0.94336	rs2364424	35	AC092962.1	1175	intergenic	2.4	NA	9	15	1	0	0
3:163377013:T:TAGTG	rs5854052	3	163377013	T	TAGTG	0.1213	NA	0.94336	rs2364424	35	AC092962.1	3843	intergenic	3.065	NA	9	15	1	0	0
3:163378225:A:G	rs1038808	3	163378225	A	G	0.1223	NA	0.934263	rs2364424	35	AC092962.1	5055	intergenic	1.634	6	9	15	1	0	0
3:163382293:C:G	rs2364422	3	163382293	C	G	0.1213	NA	0.94336	rs2364424	35	AC092962.1	9123	intergenic	1.016	7	9	15	1	0	0
3:163382659:C:T	3:163382659:C:T	3	163382659	C	T	0.1223	NA	0.934263	rs2364424	35	AC092962.1	9489	intergenic	1.701	6	9	15	1	0	0
3:163382700:C:G	rs7629101	3	163382700	C	G	0.1213	NA	0.94336	rs2364424	35	AC092962.1	9530	intergenic	0.776	6	9	15	1	0	0
3:163385566:G:T	rs4855189	3	163385566	T	G	0.1213	NA	0.94336	rs2364424	35	AC092962.1	12396	intergenic	0.99	7	15	15	0	0	0
3:163386071:C:CTT	rs141418023	3	163386071	CTT	C	0.1272	NA	0.892037	rs2364424	35	AC092962.1	12901	intergenic	0.879	NA	15	15	0	0	0
3:163387519:G:T	rs1907485	3	163387519	G	T	0.1213	NA	0.94336	rs2364424	35	AC092962.1	14349	intergenic	11.15	NA	9	15	0	0	0
3:163388212:A:G	rs6768465	3	163388212	A	G	0.1213	NA	0.94336	rs2364424	35	AC092962.1	15042	intergenic	0.065	7	9	15	0	0	0
3:163390070:G:T	rs1491289	3	163390070	G	T	0.1213	NA	0.94336	rs2364424	35	AC092962.1	16900	intergenic	1.268	NA	9	15	0	0	0
3:163395797:C:T	rs1491288	3	163395797	C	T	0.1213	NA	0.94336	rs2364424	35	AC092962.1	22627	intergenic	0.134	NA	14	15	0	0	0
3:163398158:A:G	rs9825896	3	163398158	G	A	0.1213	NA	0.94336	rs2364424	35	AC092962.1	24988	intergenic	4.131	6	9	15	0	0	0
3:163399301:T:TG	rs58048951	3	163399301	TG	T	0.1213	NA	0.94336	rs2364424	35	AC092962.1	26131	intergenic	0.888	NA	9	15	0	0	0
3:163402687:A:G	rs7612006	3	163402687	G	A	0.1203	NA	0.933447	rs2364424	35	AC092962.1	29517	intergenic	2.878	5	9	15	0	0	0
3:163404997:A:T	rs9290215	3	163404997	A	T	0.1213	NA	0.94336	rs2364424	35	AC092962.1	31827	intergenic	0.248	7	9	15	0	0	0
3:163405926:G:T	rs1532191	3	163405926	T	G	0.1213	NA	0.94336	rs2364424	35	AC092962.1	32756	intergenic	1.9	6	9	15	0	0	0
3:163406718:A:AC	rs11378085	3	163406718	AC	A	0.1213	NA	0.94336	rs2364424	35	AC092962.1	33548	intergenic	2.074	NA	9	15	0	0	0
3:163409794:T:TCCTC	rs10663379	3	163409794	TCCTC	T	0.1213	NA	0.94336	rs2364424	35	AC092962.1	36624	intergenic	0.948	NA	9	15	0	0	0
3:163410857:G:GA	rs5854056	3	163410857	GA	G	0.1223	NA	0.934263	rs2364424	35	AC092962.1	37687	intergenic	0.773	NA	9	15	0	0	0
3:163411761:A:G	rs9841541	3	163411761	G	A	0.1213	NA	0.94336	rs2364424	35	AC092962.1	38591	intergenic	3.855	6	9	15	0	0	0
3:163412145:C:T	rs6548410	3	163412145	C	T	0.1213	NA	0.94336	rs2364424	35	AC092962.1	38975	intergenic	4.098	7	9	15	0	0	0
3:163414889:C:T	rs2087670	3	163414889	C	T	0.1213	NA	0.94336	rs2364424	35	AC092962.1	41719	intergenic	4.586	NA	5	15	0	0	0
3:163415153:C:T	rs2101616	3	163415153	T	C	0.1213	NA	0.94336	rs2364424	35	AC092962.1	41983	intergenic	1.665	NA	5	15	0	0	0
3:163415908:C:G	rs2087668	3	163415908	G	C	0.1213	NA	0.94336	rs2364424	35	AC092962.1	42738	intergenic	1.014	7	7	15	0	0	0
3:163416138:A:G	rs2087667	3	163416138	A	G	0.1282	NA	0.883806	rs2364424	35	AC092962.1	42968	intergenic	1.586	NA	7	15	0	0	0
3:163418015:A:G	rs1844801	3	163418015	G	A	0.1213	NA	0.94336	rs2364424	35	AC092962.1	44845	intergenic	2.525	NA	5	15	0	0	0
3:163418901:G:GA	rs57891913	3	163418901	GA	G	0.1541	NA	0.700803	rs2364424	35	AC092962.1	45731	intergenic	0.817	NA	9	15	0	0	0
3:163422016:A:G	rs1491293	3	163422016	A	G	0.1203	NA	0.933943	rs2364424	35	AC092962.1	48846	intergenic	1.425	7	9	15	0	0	0
3:163424262:C:T	rs1491295	3	163424262	C	T	0.1203	NA	0.933943	rs2364424	35	AC092962.1	51092	intergenic	1.376	6	9	15	0	0	0
3:163425573:C:T	rs7636877	3	163425573	C	T	0.1213	NA	0.94336	rs2364424	35	AC092962.1	52403	intergenic	2.059	7	9	15	0	0	0
3:163427191:A:T	rs13084544	3	163427191	T	A	0.1213	NA	0.94336	rs2364424	35	AC092962.1	54021	intergenic	3.133	7	9	15	0	0	0
3:163427785:A:G	rs1907486	3	163427785	G	A	0.1213	NA	0.94336	rs2364424	35	AC092962.1	54615	intergenic	2.541	7	9	15	0	0	0
3:163428926:A:G	rs937083	3	163428926	G	A	0.1213	NA	0.94336	rs2364424	35	AC092962.1	55756	intergenic	2.556	6	9	15	0	0	0
3:163429749:A:C	rs902663	3	163429749	C	A	0.1143	NA	0.896235	rs2364424	35	AC092962.1	56579	intergenic	0.013	6	15	15	0	0	0
3:163430742:G:GA	rs71845122	3	163430742	G	GA	0.1431	NA	0.772877	rs2364424	35	AC092962.1	57572	intergenic	2.468	NA	9	15	0	0	0
3:163430945:A:C	rs6801850	3	163430945	A	C	0.1213	NA	0.94336	rs2364424	35	AC092962.1	57775	intergenic	3.061	7	9	15	0	0	0
3:163431036:A:ATATT	rs10560696	3	163431036	A	ATATT	0.1213	NA	0.94336	rs2364424	35	AC092962.1	57866	intergenic	2.444	NA	9	15	0	0	0
3:163432268:G:T	rs7614286	3	163432268	G	T	0.1213	NA	0.94336	rs2364424	35	AC092962.1	59098	intergenic	1.117	6	5	15	0	0	0
3:163435830:A:C	rs2220638	3	163435830	C	A	0.1203	NA	0.933943	rs2364424	35	AC092962.1	62660	intergenic	1.853	6	9	15	0	0	0
3:163436574:G:GTAA	rs139741601	3	163436574	G	GTAA	0.1213	NA	0.94336	rs2364424	35	AC092962.1	63404	intergenic	0.511	NA	9	15	0	0	0
3:163436619:G:GTC	rs142585406	3	163436619	GTC	G	0.1213	NA	0.94336	rs2364424	35	AC092962.1	63449	intergenic	0.724	NA	5	15	0	0	0
3:163436627:A:C	rs3055159	3	163436627	C	A	0.1282	NA	0.883806	rs2364424	35	AC092962.1	63457	intergenic	0.003	6	5	15	0	0	0
3:163438104:G:GCAAA	rs35188075	3	163438104	G	GCAAA	0.1213	NA	0.94336	rs2364424	35	AC092962.1	64934	intergenic	8.883	NA	5	15	0	0	0
3:163439728:C:G	rs1873521	3	163439728	C	G	0.1213	NA	0.94336	rs2364424	35	AC092962.1	66558	intergenic	0.986	6	5	15	0	0	0
3:163439826:C:T	rs989154	3	163439826	T	C	0.1213	NA	0.94336	rs2364424	35	AC092962.1	66656	intergenic	9.477	5	7	15	0	0	0
3:163440642:T:TA	rs5854058	3	163440642	T	TA	0.1223	NA	0.934263	rs2364424	35	AC092962.1	67472	intergenic	0.485	NA	2	15	0	0	0
3:163440837:C:T	rs9873847	3	163440837	T	C	0.1213	NA	0.94336	rs2364424	35	AC092962.1	67667	intergenic	0.289	7	5	15	0	0	0
3:163440902:A:T	rs9822330	3	163440902	A	T	0.1213	NA	0.94336	rs2364424	35	AC092962.1	67732	intergenic	4.368	6	5	15	0	0	0
3:163441232:A:C	rs969899	3	163441232	C	A	0.1213	NA	0.94336	rs2364424	35	AC092962.1	68062	intergenic	3.771	7	5	15	0	0	0
3:163441957:C:T	rs9883212	3	163441957	T	C	0.1213	NA	0.94336	rs2364424	35	AC092962.1	68787	intergenic	11.8	6	5	15	0	0	0
3:163442200:A:T	rs9290216	3	163442200	T	A	0.1213	NA	0.94336	rs2364424	35	AC092962.1	69030	intergenic	2.778	5	5	15	0	0	0
3:163442487:T:TG	rs35908261	3	163442487	T	TG	0.1213	NA	0.94336	rs2364424	35	AC092962.1	69317	intergenic	0.941	NA	5	15	0	0	0
3:163442516:C:CTT	rs3055161	3	163442516	CTT	C	0.1233	NA	0.9253	rs2364424	35	AC092962.1	69346	intergenic	1.567	NA	5	15	0	0	0
3:163442791:A:G	rs1491274	3	163442791	G	A	0.1213	NA	0.94336	rs2364424	35	AC092962.1	69621	intergenic	2.804	7	5	15	0	0	0
3:163443019:C:T	rs1491275	3	163443019	T	C	0.1213	NA	0.94336	rs2364424	35	AC092962.1	69849	intergenic	0.659	5	5	15	0	0	0
3:163443813:C:CTAAT	rs144017280	3	163443813	CTAAT	C	0.1213	NA	0.94336	rs2364424	35	AC092962.1	70643	intergenic	0.448	NA	5	15	0	0	0
3:163444603:A:G	rs1491276	3	163444603	G	A	0.1213	NA	0.94336	rs2364424	35	AC092962.1	71433	intergenic	3.606	6	5	15	0	0	0
3:163444855:G:T	rs1491277	3	163444855	G	T	0.1213	NA	0.94336	rs2364424	35	AC092962.1	71685	intergenic	1.742	4	5	15	0	0	0
3:163445934:C:T	rs1491278	3	163445934	T	C	0.1213	NA	0.94336	rs2364424	35	AC092962.1	72764	intergenic	0.168	7	5	15	0	0	0
3:163445947:C:T	rs1491279	3	163445947	C	T	0.1213	NA	0.94336	rs2364424	35	AC092962.1	72777	intergenic	5.618	6	5	15	0	0	0
3:163445999:C:G	rs1491280	3	163445999	C	G	0.1213	NA	0.94336	rs2364424	35	AC092962.1	72829	intergenic	0.957	5	5	15	0	0	0
3:163446391:C:T	rs4241383	3	163446391	T	C	0.1213	NA	0.94336	rs2364424	35	AC092962.1	73221	intergenic	4.287	5	5	15	0	0	0
3:163446625:C:T	rs4580562	3	163446625	T	C	0.1213	NA	0.94336	rs2364424	35	AC092962.1	73455	intergenic	2.074	6	5	15	0	0	0
3:163446888:C:T	rs9290217	3	163446888	C	T	0.1213	NA	0.94336	rs2364424	35	AC092962.1	73718	intergenic	5.241	5	5	15	0	0	0
3:163446937:A:G	rs9290218	3	163446937	G	A	0.1213	NA	0.94336	rs2364424	35	AC092962.1	73767	intergenic	4.804	6	5	15	0	0	0
3:163447170:A:G	rs9882215	3	163447170	A	G	0.1213	NA	0.94336	rs2364424	35	AC092962.1	74000	intergenic	0.385	5	7	15	0	0	0
3:163447200:A:G	rs9844240	3	163447200	G	A	0.1213	NA	0.94336	rs2364424	35	AC092962.1	74030	intergenic	1.266	5	7	15	0	0	0
3:163447946:C:CA	rs71154498	3	163447946	CA	C	0.1223	NA	0.934263	rs2364424	35	AC092962.1	74776	intergenic	1.337	NA	9	15	0	0	0
3:163449060:A:G	rs1388307	3	163449060	G	A	0.1213	NA	0.94336	rs2364424	35	AC092962.1	75890	intergenic	0.782	NA	9	15	0	0	0
3:163449963:C:T	rs1491290	3	163449963	C	T	0.1213	NA	0.94336	rs2364424	35	AC092962.1	76793	intergenic	3.157	NA	9	15	0	0	0
3:163451237:C:T	rs1388305	3	163451237	T	C	0.1213	NA	0.94336	rs2364424	35	AC092962.1	78067	intergenic	4.266	NA	9	15	0	0	0
3:163451792:A:T	rs1873520	3	163451792	A	T	0.1213	NA	0.94336	rs2364424	35	AC092962.1	78622	intergenic	7.61	6	15	15	0	0	0
3:163452196:A:G	rs2365139	3	163452196	A	G	0.1213	NA	0.94336	rs2364424	35	AC092962.1	79026	intergenic	5.447	7	9	15	0	0	0
3:163452233:A:G	rs2365140	3	163452233	A	G	0.1213	NA	0.94336	rs2364424	35	AC092962.1	79063	intergenic	0.225	7	9	15	0	0	0
3:163452473:G:T	rs4422313	3	163452473	T	G	0.1213	NA	0.94336	rs2364424	35	AC092962.1	79303	intergenic	0.823	6	9	15	0	0	0
3:163452539:A:G	rs4435646	3	163452539	A	G	0.1213	NA	0.94336	rs2364424	35	AC092962.1	79369	intergenic	1.904	6	9	15	0	0	0
3:163452594:A:G	rs4561836	3	163452594	G	A	0.1213	NA	0.94336	rs2364424	35	AC092962.1	79424	intergenic	6.248	6	9	15	0	0	0
3:163452679:A:G	rs1491287	3	163452679	G	A	0.1213	NA	0.94336	rs2364424	35	AC092962.1	79509	intergenic	5.535	NA	9	15	0	0	0
3:163452987:C:T	rs1491286	3	163452987	T	C	0.1213	NA	0.94336	rs2364424	35	AC092962.1	79817	intergenic	3.95	NA	9	15	0	0	0
3:163453894:C:T	rs7647418	3	163453894	C	T	0.1213	NA	0.924846	rs2364424	35	AC092962.1	80724	intergenic	0.193	6	9	15	0	0	0
3:163454022:C:T	rs2172140	3	163454022	T	C	0.1213	NA	0.94336	rs2364424	35	AC092962.1	80852	intergenic	1.252	NA	9	15	0	0	0
3:163455040:A:C	rs1021399	3	163455040	C	A	0.1213	NA	0.94336	rs2364424	35	AC092962.1	81870	intergenic	0.937	NA	9	15	0	0	0
3:163455317:A:C	rs1021398	3	163455317	A	C	0.1213	NA	0.94336	rs2364424	35	AC092962.1	82147	intergenic	1.272	NA	9	15	0	0	0
3:163457126:A:G	rs4855191	3	163457126	G	A	0.1213	NA	0.94336	rs2364424	35	AC092962.1	83956	intergenic	7.219	7	9	15	0	0	0
3:163457339:A:C	rs1907483	3	163457339	C	A	0.1213	NA	0.94336	rs2364424	35	AC092962.1	84169	intergenic	2.534	NA	9	15	0	0	0
3:163457675:C:G	rs1552698	3	163457675	C	G	0.1213	NA	0.94336	rs2364424	35	AC092962.1	84505	intergenic	0.189	7	9	15	0	0	0
3:163457727:A:G	rs1552697	3	163457727	G	A	0.1213	NA	0.94336	rs2364424	35	AC092962.1	84557	intergenic	2.745	NA	9	15	0	0	0
3:163457850:C:T	rs1552696	3	163457850	C	T	0.1213	NA	0.94336	rs2364424	35	AC092962.1	84680	intergenic	3.233	NA	9	15	0	0	0
3:163458069:C:G	3:163458069:C:G	3	163458069	C	G	0.000994	NA	0.934263	rs2364424	35	AC092962.1	84899	intergenic	2.553	NA	9	15	0	0	0
3:163458069:C:T	3:163458069:C:T	3	163458069	T	C	0.1223	NA	0.934263	rs2364424	35	AC092962.1	84899	NA	1.812	NA	9	15	0	0	0
3:163458249:C:T	rs1552695	3	163458249	T	C	0.1213	NA	0.94336	rs2364424	35	AC092962.1	85079	intergenic	0.332	NA	9	15	0	0	0
3:163458337:A:C	rs1552694	3	163458337	C	A	0.1213	NA	0.94336	rs2364424	35	AC092962.1	85167	intergenic	3.425	NA	9	15	0	0	0
3:163458435:A:G	rs1552693	3	163458435	A	G	0.1213	NA	0.94336	rs2364424	35	AC092962.1	85265	intergenic	1.639	NA	9	15	0	0	0
3:163458555:C:G	rs1491282	3	163458555	G	C	0.1213	NA	0.94336	rs2364424	35	AC092962.1	85385	intergenic	1.693	5	9	15	0	0	0
3:163459867:A:G	rs7646813	3	163459867	G	A	0.1213	NA	0.94336	rs2364424	35	AC092962.1	86697	intergenic	4.756	7	9	15	0	0	0
3:163460161:T:TAAA	rs111735693	3	163460161	TAAA	T	0.1243	NA	0.918557	rs2364424	35	AC092962.1	86991	intergenic	0.485	NA	9	15	0	0	0
3:163460162:A:T	rs28827486	3	163460162	A	T	0.1213	NA	0.94336	rs2364424	35	AC092962.1	86992	intergenic	1.361	6	9	15	0	0	0
3:163460294:A:G	3:163460294:A:G	3	163460294	G	A	0.1213	NA	0.94336	rs2364424	35	AC092962.1	87124	intergenic	3.39	7	9	15	0	0	0
3:163460470:A:T	rs11717984	3	163460470	A	T	0.1213	NA	0.94336	rs2364424	35	AC092962.1	87300	intergenic	1.835	6	9	15	0	0	0
3:163460515:C:CTA	rs71154499	3	163460515	C	CTA	0.1213	NA	0.94336	rs2364424	35	AC092962.1	87345	intergenic	0.743	NA	9	15	0	0	0
3:163460907:C:T	rs1118299	3	163460907	T	C	0.1213	NA	0.94336	rs2364424	35	AC092962.1	87737	intergenic	6.359	NA	9	15	0	0	0
3:163460976:A:G	rs1602473	3	163460976	G	A	0.1213	NA	0.94336	rs2364424	35	AC092962.1	87806	intergenic	9.739	NA	9	15	0	0	0
3:163461066:T:TC	rs34344639	3	163461066	T	TC	0.1213	NA	0.94336	rs2364424	35	AC092962.1	87896	intergenic	4.572	NA	9	15	0	0	0
3:163461397:C:T	rs2365141	3	163461397	T	C	0.1213	NA	0.94336	rs2364424	35	AC092962.1	88227	intergenic	0.173	6	9	15	0	0	0
3:163461633:A:T	rs2886289	3	163461633	T	A	0.1213	NA	0.94336	rs2364424	35	AC092962.1	88463	intergenic	3.457	7	9	15	0	0	0
3:163461849:C:T	rs2365142	3	163461849	C	T	0.1213	NA	0.94336	rs2364424	35	AC092962.1	88679	intergenic	0.494	7	9	15	0	0	0
3:163462597:A:T	rs2201064	3	163462597	A	T	0.1213	NA	0.94336	rs2364424	35	AC092962.1	89427	intergenic	2.502	6	9	15	0	0	0
3:163462742:A:G	rs2201063	3	163462742	A	G	0.1213	NA	0.94336	rs2364424	35	AC092962.1	89572	intergenic	1.57	NA	7	15	0	0	0
3:163463095:A:G	rs1602472	3	163463095	G	A	0.1213	NA	0.94336	rs2364424	35	AC092962.1	89925	intergenic	3.882	NA	7	15	0	0	0
3:163463211:C:G	rs1602471	3	163463211	G	C	0.1213	NA	0.94336	rs2364424	35	AC092962.1	90041	intergenic	6.792	5	7	15	0	0	0
3:163463871:G:T	rs2365144	3	163463871	T	G	0.1213	NA	0.94336	rs2364424	35	AC092962.1	90701	intergenic	0.96	7	9	15	0	0	0
3:163463972:A:C	rs2365145	3	163463972	C	A	0.1213	NA	0.94336	rs2364424	35	AC092962.1	90802	intergenic	5.574	6	9	15	0	0	0
3:163464490:A:G	rs2886290	3	163464490	A	G	0.1213	NA	0.94336	rs2364424	35	AC092962.1	91320	intergenic	1.594	7	9	15	0	0	0
3:163465623:C:T	rs2220637	3	163465623	T	C	0.1213	NA	0.94336	rs2364424	35	AC092962.1	92453	intergenic	1.993	NA	9	15	0	0	0
3:163466119:C:T	rs7609992	3	163466119	C	T	0.1213	NA	0.94336	rs2364424	35	AC092962.1	92949	intergenic	0.147	6	9	15	0	0	0
3:163467278:A:T	rs9819061	3	163467278	T	A	0.1282	NA	0.883806	rs2364424	35	AC092962.1	94108	intergenic	2.968	7	5	15	0	0	0
3:163467790:C:T	rs1907481	3	163467790	T	C	0.1213	NA	0.94336	rs2364424	35	AC092962.1	94620	intergenic	1.389	NA	5	15	0	0	0
3:163468864:C:G	rs1388304	3	163468864	G	C	0.1213	NA	0.94336	rs2364424	35	AC092962.1	95694	intergenic	3.376	6	9	15	0	0	0
3:163470460:A:G	rs6548412	3	163470460	G	A	0.1213	NA	0.94336	rs2364424	35	AC092962.1	97290	intergenic	0.751	7	7	15	0	0	0
3:163471296:A:C	rs902662	3	163471296	C	A	0.1213	NA	0.94336	rs2364424	35	AC092962.1	98126	intergenic	0.2	NA	7	15	0	0	0
3:163475997:T:TAAAC	rs71154501	3	163475997	TAAAC	T	0.1213	NA	0.94336	rs2364424	35	AC092962.1	102827	intergenic	0.618	NA	9	15	0	0	0
3:163477561:A:G	rs9882706	3	163477561	A	G	0.1213	NA	0.94336	rs2364424	35	AC092962.1	104391	intergenic	0.751	7	9	15	0	0	0
3:163477750:A:T	rs9845026	3	163477750	T	A	0.1213	NA	0.94336	rs2364424	35	AC092962.1	104580	intergenic	5.566	6	9	15	0	0	0
3:163478028:T:TTTA	rs150920429	3	163478028	T	TTTA	0.1282	NA	0.883806	rs2364424	35	AC092962.1	104858	intergenic	0.423	NA	9	15	0	0	0
3:163481164:T:TATATC	rs3055909	3	163481164	TATATC	T	0.1213	NA	0.94336	rs2364424	35	AC092962.1	107994	intergenic	1.03	NA	9	15	0	0	0
3:163482473:A:C	rs959671	3	163482473	C	A	0.1213	NA	0.94336	rs2364424	35	AC092962.1	109303	intergenic	3.064	NA	5	15	0	0	0
3:163485477:C:T	rs6766957	3	163485477	T	C	0.1213	NA	0.94336	rs2364424	35	AC092962.1	112307	intergenic	0.175	3a	5	15	0	0	0
3:163488189:G:T	rs1586762	3	163488189	G	T	0.1213	NA	0.94336	rs2364424	35	AC092962.1	115019	intergenic	1.262	NA	9	15	0	0	0
3:163488767:A:C	rs4855195	3	163488767	C	A	0.1213	NA	0.94336	rs2364424	35	AC092962.1	115597	intergenic	1.43	6	9	15	0	0	0
3:163488773:A:G	rs4855196	3	163488773	A	G	0.1213	NA	0.94336	rs2364424	35	AC092962.1	115603	intergenic	1.02	6	9	15	0	0	0
3:163488938:C:G	rs4855197	3	163488938	C	G	0.1213	NA	0.94336	rs2364424	35	AC092962.1	115768	intergenic	0.617	7	9	15	0	0	0
3:163491091:C:T	rs6792687	3	163491091	C	T	0.1213	NA	0.94336	rs2364424	35	AC092962.1	117921	intergenic	4.792	2b	7	15	0	0	0
3:163497287:A:C	rs7634760	3	163497287	A	C	0.1213	NA	0.94336	rs2364424	35	AC092962.1	124117	intergenic	0.411	4	5	15	0	0	0
3:163498724:A:C	rs6798612	3	163498724	C	A	0.1213	NA	0.94336	rs2364424	35	AC092962.1	125554	intergenic	1.135	7	9	15	0	0	0
3:163499593:C:CGAT	rs143768140	3	163499593	CGAT	C	0.1213	NA	0.94336	rs2364424	35	AC092962.1	126423	intergenic	3.652	NA	9	15	0	0	0
3:163503336:G:T	rs6800936	3	163503336	T	G	0.1282	NA	0.883806	rs2364424	35	AC092962.1	130166	intergenic	2.108	6	9	15	0	0	0
3:163503792:C:G	rs1845119	3	163503792	G	C	0.1213	NA	0.94336	rs2364424	35	AC092962.1	130622	intergenic	4.186	4	7	15	0	0	0
3:163503943:A:C	rs1602725	3	163503943	A	C	0.1282	NA	0.883806	rs2364424	35	AC092962.1	130773	intergenic	9.901	7	7	15	0	0	0
3:163506513:A:G	rs9880712	3	163506513	A	G	0.1282	NA	0.883806	rs2364424	35	AC092962.1	133343	intergenic	0.083	7	5	15	0	0	0
3:163507024:A:G	rs9847196	3	163507024	G	A	0.1213	NA	0.94336	rs2364424	35	AC092962.1	133854	intergenic	6.249	7	5	15	0	0	0
3:163511898:A:G	rs2029654	3	163511898	A	G	0.1213	NA	0.94336	rs2364424	35	AC092962.1	138728	intergenic	0.546	6	9	15	0	0	0
3:163512545:T:TAA	rs35756413	3	163512545	T	TAA	0.1213	NA	0.94336	rs2364424	35	AC092962.1	139375	intergenic	3.072	NA	9	15	0	0	0
3:163513128:C:T	rs1492783	3	163513128	C	T	0.1213	NA	0.94336	rs2364424	35	AC092962.1	139958	intergenic	6.387	7	9	15	0	0	0
3:163513470:A:G	rs2029655	3	163513470	A	G	0.1213	NA	0.94336	rs2364424	35	AC092962.1	140300	intergenic	1.674	7	9	15	0	0	0
3:163514906:G:T	rs6790050	3	163514906	G	T	0.1213	NA	0.94336	rs2364424	35	AC092962.1	141736	intergenic	2.537	7	9	15	0	0	0
3:163515229:G:T	rs1389013	3	163515229	T	G	0.1213	NA	0.94336	rs2364424	35	AC092962.1	142059	intergenic	1.957	7	9	15	0	0	0
3:163515559:C:G	rs1845116	3	163515559	C	G	0.1213	NA	0.94336	rs2364424	35	AC092962.1	142389	intergenic	1.984	6	9	15	0	0	0
3:163515609:A:G	rs1845117	3	163515609	G	A	0.1213	NA	0.94336	rs2364424	35	AC092962.1	142439	intergenic	3.517	7	9	15	0	0	0
3:163516641:A:G	rs7652833	3	163516641	A	G	0.1213	NA	0.94336	rs2364424	35	AC092962.1	143471	intergenic	0.357	7	7	15	0	0	0
3:163516904:A:G	rs6548415	3	163516904	G	A	0.1213	NA	0.94336	rs2364424	35	AC092962.1	143734	intergenic	0.909	7	7	15	0	0	0
3:163517445:C:T	rs1565673	3	163517445	T	C	0.1213	NA	0.94336	rs2364424	35	AC092962.1	144275	intergenic	1.871	7	9	15	0	0	0
3:163517734:A:G	rs2365150	3	163517734	A	G	0.1213	NA	0.94336	rs2364424	35	AC092962.1	144564	intergenic	0.533	7	9	15	0	0	0
3:163518236:C:CT	rs5854063	3	163518236	CT	C	0.1213	NA	0.94336	rs2364424	35	AC092962.1	145066	intergenic	1.09	NA	9	15	0	0	0
3:163518435:G:T	rs1565671	3	163518435	G	T	0.1213	NA	0.94336	rs2364424	35	AC092962.1	145265	intergenic	1.33	7	9	15	0	0	0
3:163518974:A:G	rs9845652	3	163518974	A	G	0.1213	NA	0.94336	rs2364424	35	AC092962.1	145804	intergenic	4.287	6	9	15	0	0	0
3:163519514:A:AC	rs11321394	3	163519514	A	AC	0.1213	NA	0.94336	rs2364424	35	AC092962.1	146344	intergenic	1.485	NA	9	15	0	0	0
3:163519745:A:G	rs2365149	3	163519745	G	A	0.1213	NA	0.94336	rs2364424	35	AC092962.1	146575	intergenic	0.177	NA	9	15	0	0	0
3:163519805:C:T	rs2365148	3	163519805	C	T	0.1213	NA	0.94336	rs2364424	35	AC092962.1	146635	intergenic	1.124	NA	9	15	0	0	0
3:163520163:C:T	rs9870870	3	163520163	C	T	0.1213	NA	0.94336	rs2364424	35	AC092962.1	146993	intergenic	2.264	7	9	15	0	0	0
3:163520580:A:G	rs4446213	3	163520580	G	A	0.1213	NA	0.94336	rs2364424	35	AC092962.1	147410	intergenic	1.888	7	9	15	0	0	0
3:163523458:C:T	rs1826466	3	163523458	C	T	0.1213	NA	0.94336	rs2364424	35	AC092962.1	150288	intergenic	5.247	7	9	15	0	0	0
3:163524239:G:T	rs9816869	3	163524239	G	T	0.1213	NA	0.94336	rs2364424	35	AC092962.1	151069	intergenic	4.226	7	5	15	0	0	0
3:163526381:G:T	rs4855280	3	163526381	G	T	0.1213	NA	0.94336	rs2364424	35	AC092962.1	153211	intergenic	1.619	7	5	15	0	0	0
3:163527425:C:T	rs9880376	3	163527425	C	T	0.1213	NA	0.94336	rs2364424	35	AC092962.1	154255	intergenic	0.291	3a	1	15	0	0	0
3:163531185:A:G	rs6807902	3	163531185	G	A	0.1213	NA	0.94336	rs2364424	35	AC092962.1	158015	intergenic	1.494	6	9	15	0	0	0
3:163537073:C:T	rs9809710	3	163537073	T	C	0.1173	NA	0.7478	rs2364424	35	AC092962.1	163903	intergenic	1.551	7	9	15	0	0	0
3:163537765:A:G	rs9811114	3	163537765	A	G	0.1173	NA	0.7478	rs2364424	35	AC092962.1	164595	intergenic	6.674	7	9	15	0	0	0
3:163539705:C:T	rs10936366	3	163539705	C	T	0.1173	NA	0.7478	rs2364424	35	AC092962.1	166535	intergenic	2.397	4	7	15	0	0	0
3:163540740:C:T	rs7615070	3	163540740	T	C	0.1173	NA	0.73116	rs2364424	35	AC092962.1	167570	intergenic	1.242	6	15	15	0	0	0
3:182446674:A:G	rs3107664	3	182446674	A	G	0.33	NA	0.650488	rs2687803	36	RP11-646E18.4	10782	intergenic	3.121	NA	5	15	0	0	0
3:182446678:C:CTT	rs10653539	3	182446678	C	CTT	0.3201	NA	0.615431	rs2687803	36	RP11-646E18.4	10778	intergenic	4.258	NA	5	15	0	0	0
3:182446737:A:G	rs6764326	3	182446737	G	A	0.3191	NA	0.626934	rs2687803	36	RP11-646E18.4	10719	intergenic	6.588	7	5	15	0	0	0
3:182446759:C:T	rs6776982	3	182446759	T	C	0.3429	NA	0.693833	rs2687803	36	RP11-646E18.4	10697	intergenic	0.714	7	5	15	0	0	0
3:182446870:A:G	rs9860295	3	182446870	G	A	0.3231	NA	0.634041	rs2687803	36	RP11-646E18.4	10586	intergenic	2.321	7	5	15	0	0	0
3:182446909:A:G	rs9822181	3	182446909	A	G	0.3221	NA	0.631084	rs2687803	36	RP11-646E18.4	10547	intergenic	2.536	6	5	15	0	0	0
3:182446934:A:G	rs4859238	3	182446934	G	A	0.3231	NA	0.634041	rs2687803	36	RP11-646E18.4	10522	intergenic	0.053	6	5	15	0	0	0
3:182447334:T:TA	rs5854954	3	182447334	TA	T	0.339	NA	0.688995	rs2687803	36	RP11-646E18.4	10122	intergenic	1.72	NA	5	15	0	0	0
3:182447365:C:T	rs2687805	3	182447365	T	C	0.34	NA	0.692318	rs2687803	36	RP11-646E18.4	10091	intergenic	0.002	NA	5	15	0	0	0
3:182450613:A:C	rs1523060	3	182450613	A	C	0.2704	NA	0.645444	rs2687803	36	RP11-646E18.4	6843	intergenic	2.81	NA	5	15	1	0	0
3:182450738:A:G	rs2700846	3	182450738	A	G	0.2704	NA	0.645444	rs2687803	36	RP11-646E18.4	6718	intergenic	1.76	5	5	15	1	0	0
3:182450773:A:T	rs2700847	3	182450773	T	A	0.2704	NA	0.645444	rs2687803	36	RP11-646E18.4	6683	intergenic	11.82	7	5	15	1	0	0
3:182451283:C:G	rs2700848	3	182451283	C	G	0.3549	NA	1	rs2687803	36	RP11-646E18.4	6173	intergenic	0.611	5	5	15	1	0	0
3:182451327:C:T	rs2687803	3	182451327	T	C	0.3549	1e-08	1	rs2687803	36	RP11-646E18.4	6129	intergenic	7.157	NA	5	15	1	0	0
3:182451497:A:C	rs2717290	3	182451497	C	A	0.3549	NA	1	rs2687803	36	RP11-646E18.4	5959	intergenic	0.178	6	5	15	1	0	0
3:182451853:A:G	rs2717292	3	182451853	G	A	0.3549	NA	1	rs2687803	36	RP11-646E18.4	5603	intergenic	1.035	7	5	15	1	0	0
3:182451940:C:T	rs2687802	3	182451940	T	C	0.3549	NA	1	rs2687803	36	RP11-646E18.4	5516	intergenic	1.478	NA	5	15	1	0	0
3:182453109:A:C	rs2687800	3	182453109	A	C	0.3549	NA	1	rs2687803	36	RP11-646E18.4	4347	intergenic	1.771	NA	5	15	1	0	0
3:182453304:A:G	rs1523059	3	182453304	A	G	0.3549	NA	1	rs2687803	36	RP11-646E18.4	4152	intergenic	0.969	NA	5	15	1	0	0
3:182460275:A:G	rs2687798	3	182460275	G	A	0.1541	NA	0.931461	rs940072	36	RP11-646E18.4	1638	intergenic	0.152	NA	5	15	1	0	0
3:182460750:C:T	3:182460750:C:T	3	182460750	C	T	0.005964	NA	0.849995	rs940072	36	RP11-646E18.4	2113	NA	0.502	NA	5	15	1	0	0
3:182460750:A:C	3:182460750:A:C	3	182460750	C	A	0.1481	NA	0.849995	rs940072	36	RP11-646E18.4	2113	intergenic	0.685	NA	5	15	1	0	0
3:182462889:G:T	rs2687796	3	182462889	G	T	0.164	NA	1	rs940072	36	RP11-646E18.4	4252	intergenic	1.279	NA	5	15	1	0	0
3:182467033:G:GA	3:182467033:G:GA	3	182467033	GA	G	0.3191	NA	0.806209	rs940072	36	RP11-646E18.4	8396	intergenic	0.746	NA	5	15	1	0	0
3:182467033:G:GAA	3:182467033:G:GAA	3	182467033	G	GAA	0.1839	NA	0.806209	rs940072	36	RP11-646E18.4	8396	NA	0.727	NA	5	15	1	0	0
3:182472398:A:G	rs2687790	3	182472398	A	G	0.166	NA	0.986144	rs940072	36	RP11-646E18.4	13761	intergenic	2.568	NA	5	15	0	0	0
3:182474593:A:C	rs940072	3	182474593	C	A	0.164	1e-08	1	rs940072	36	RP11-646E18.4	15956	intergenic	0.511	4	5	15	0	0	0
3:182478548:A:G	rs2717293	3	182478548	G	A	0.1769	NA	0.821533	rs4859242	36	RP11-646E18.4	19911	intergenic	2.548	NA	1	15	0	0	0
3:182480353:C:G	rs2687786	3	182480353	C	G	0.1849	NA	0.939364	rs4859242	36	RP11-225N10.1	20670	intergenic	0.056	7	5	15	0	0	0
3:182481982:C:T	rs2700856	3	182481982	C	T	0.166	NA	0.916712	rs4859242	36	RP11-225N10.1	19041	intergenic	1.423	7	5	15	0	0	0
3:182482117:A:C	rs2717283	3	182482117	C	A	0.165	NA	0.923679	rs4859242	36	RP11-225N10.1	18906	intergenic	1.833	NA	5	15	0	0	0
3:182482190:A:G	rs2687788	3	182482190	G	A	0.168	NA	0.902559	rs4859242	36	RP11-225N10.1	18833	intergenic	3.805	6	5	15	0	0	0
3:182484197:A:G	rs2717280	3	182484197	G	A	0.174	NA	0.865765	rs4859242	36	RP11-225N10.1	16826	intergenic	12.48	NA	2	15	0	0	0
3:182489295:G:GAAAAAA	3:182489295:G:GAAAAAA	3	182489295	GAAAAAA	G	0.1829	NA	0.9524	rs4859242	36	RP11-225N10.1	11728	intergenic	NA	NA	14	15	0	0	0
3:182489502:A:T	rs6776838	3	182489502	T	A	0.1769	NA	0.993042	rs4859242	36	RP11-225N10.1	11521	intergenic	1.695	6	14	15	0	0	0
3:182491062:A:C	rs1112103	3	182491062	A	C	0.1769	NA	0.993042	rs4859242	36	RP11-225N10.1	9961	intergenic	5.777	7	14	15	1	0	0
3:182491434:G:T	rs6443831	3	182491434	T	G	0.1769	NA	0.993042	rs4859242	36	RP11-225N10.1	9589	intergenic	5.361	7	14	15	1	0	0
3:182492546:A:C	3:182492546:A:C	3	182492546	A	C	0.1759	NA	1	rs4859242	36	RP11-225N10.1	8477	intergenic	0.671	NA	9	15	1	0	0
3:182493728:C:G	rs9843121	3	182493728	C	G	0.1759	NA	1	rs4859242	36	RP11-225N10.1	7295	intergenic	5.307	7	9	15	1	0	0
3:182496141:C:T	rs4859242	3	182496141	T	C	0.1759	1e-08	1	rs4859242	36	RP11-225N10.1	4882	intergenic	9.766	6	5	15	1	0	0
3:182497222:C:T	rs1916264	3	182497222	C	T	0.165	NA	0.923679	rs4859242	36	RP11-225N10.1	3801	intergenic	1.816	6	5	15	1	0	0
3:182497755:C:T	rs2177294	3	182497755	T	C	0.1759	NA	1	rs4859242	36	RP11-225N10.1	3268	intergenic	0.71	7	5	15	1	0	0
3:184020542:G:T	rs11545169	3	184020542	G	T	0.159	NA	0.694423	rs2293605	37	EIF2B5:PSMD2	00:00:00	exonic	16.29	7	3	4	1	0	0
3:184044433:C:T	rs2293605	3	184044433	C	T	0.1203	1e-08	1	rs2293605	37	EIF2B5:EIF4G1	00:00:00	intronic	0.144	NA	4	4	1	0	0
3:184116608:C:T	rs80311266	3	184116608	C	T	0.1312	NA	0.716631	rs6763683	37	EIF2B5	0	intronic	7.473	6	5	14	1	0	0
3:184117687:A:T	rs58152670	3	184117687	T	A	0.1193	NA	0.955779	rs6763683	37	EIF2B5	0	intronic	4.376	5	2	14	1	0	0
3:184118980:C:G	rs73887475	3	184118980	G	C	0.1223	NA	0.982223	rs6763683	37	EIF2B5	0	intronic	1.441	2b	5	14	1	0	0
3:184120811:A:G	rs6763683	3	184120811	A	G	0.1243	1e-08	1	rs6763683	37	EIF2B5:RP11-433C9.2	00:00:00	intronic	0.459	7	5	14	1	0	0
3:184122758:T:TA	rs142061975	3	184122758	T	TA	0.175	NA	0.623179	rs6763683	37	EIF2B5:RP11-433C9.2	00:00:00	intronic	0.373	NA	5	14	1	0	0
4:834863:A:ATACT	rs147558878	4	834863	ATACT	A	0.1799	NA	0.603829	rs1134921	38	RP11-440L14.3	3850	intergenic	4.237	NA	5	15	1	0	0
4:843508:C:T	rs1134921	4	843508	C	T	0.1223	1e-08	1	rs1134921	38	GAK	0	exonic	24.2	NA	4	4	1	0	0
4:864126:A:G	rs7690704	4	864126	G	A	0.1769	NA	0.643177	rs1134921	38	GAK	0	intronic	0.511	5	4	4	1	0	0
4:871675:A:G	rs1564280	4	871675	G	A	0.1779	NA	0.627162	rs1134921	38	GAK	0	intronic	0.756	NA	4	4	1	0	0
4:880563:C:T	rs55975176	4	880563	C	T	0.1034	NA	0.746124	rs1134921	38	GAK	0	intronic	1.111	5	4	4	1	0	0
4:15505257:A:AG	rs11409164	4	15505257	AG	A	0.2863	NA	0.828361	rs6812708	39	CC2D2A	0	intronic	4.908	NA	4	5	1	0	0
4:15511387:G:T	rs10007081	4	15511387	T	G	0.2843	NA	0.88448	rs6812708	39	CC2D2A	0	intronic	0.149	5	4	5	1	0	0
4:15524608:A:G	rs10021522	4	15524608	G	A	0.3499	NA	0.641527	rs6812708	39	CC2D2A	0	intronic	4.311	6	4	5	1	0	0
4:15527097:A:T	rs4698393	4	15527097	T	A	0.3489	NA	0.642496	rs6812708	39	CC2D2A	0	intronic	4.412	5	2	5	1	0	0
4:15527098:A:C	rs4698394	4	15527098	C	A	0.3489	NA	0.642496	rs6812708	39	CC2D2A	0	intronic	6.505	5	2	5	1	0	0
4:15531308:C:T	rs6811445	4	15531308	C	T	0.2753	NA	0.954126	rs6812708	39	CC2D2A	0	intronic	1.302	6	4	5	1	0	0
4:15538744:G:T	rs1558572	4	15538744	G	T	0.2634	NA	0.974103	rs6812708	39	CC2D2A	0	intronic	3.858	3a	2	5	1	0	0
4:15540490:A:G	rs1125378	4	15540490	G	A	0.2644	NA	0.979266	rs6812708	39	CC2D2A	0	intronic	0.804	6	4	5	1	0	0
4:15541609:A:G	rs6812708	4	15541609	G	A	0.2684	1e-08	1	rs6812708	39	CC2D2A	0	intronic	2.187	7	4	5	1	0	0
4:15565736:A:T	rs35414597	4	15565736	A	T	0.339	NA	0.616819	rs6812708	39	CC2D2A:RP11-799M12.2	00:00:00	ncRNA_exonic	6.619	3a	4	4	1	0	0
4:15577325:A:G	rs61021642	4	15577325	A	G	0.3429	NA	0.637299	rs6812708	39	CC2D2A	0	intronic	11.37	6	4	5	1	0	0
4:15580754:G:T	rs12500587	4	15580754	T	G	0.3429	NA	0.637299	rs6812708	39	CC2D2A	0	intronic	1.867	7	4	5	1	0	0
4:15585354:C:T	rs13129739	4	15585354	C	T	0.339	NA	0.616819	rs6812708	39	CC2D2A	0	intronic	1.553	6	5	5	1	0	0
4:15593076:A:C	rs13110674	4	15593076	A	C	0.3529	NA	0.603649	rs6812708	39	CC2D2A	0	intronic	3.724	6	4	5	1	0	0
4:15657253:G:T	rs7688984	4	15657253	T	G	0.3489	NA	0.603545	rs6812708	39	FBXL5	0	intronic	6.662	4	1	1	1	0	0
4:16646199:C:T	rs9992897	4	16646199	T	C	0.1153	NA	0.639454	rs1566066	40	LDB2	0	intronic	0.658	5	5	15	1	0	0
4:16648787:A:G	rs2132632	4	16648787	G	A	0.07157	NA	0.603468	rs1566066	40	LDB2	0	intronic	0.157	NA	5	15	1	0	0
4:16650090:A:G	rs1566066	4	16650090	A	G	0.1093	1e-08	1	rs1566066	40	LDB2	0	intronic	6.836	NA	5	15	1	0	0
4:17472734:G:T	rs2597749	4	17472734	G	T	0.2535	1e-08	1	rs2597749	41	QDPR	0	intronic	0.747	7	5	15	1	0	0
4:29523981:C:G	rs11935349	4	29523981	G	C	0.1451	NA	1	rs10019636	42	RNU6-1221P	11621	intergenic	0.287	6	9	15	0	0	0
4:29524988:C:T	rs10019636	4	29524988	C	T	0.1451	1e-08	1	rs10019636	42	RNU6-1221P	12628	intergenic	0.666	7	9	15	0	0	0
4:29525655:C:CA	rs34182632	4	29525655	C	CA	0.1451	NA	1	rs10019636	42	RNU6-1221P	13295	intergenic	3.737	NA	9	15	0	0	0
4:29526904:G:T	rs10805290	4	29526904	G	T	0.1451	NA	1	rs10019636	42	RNU6-1221P	14544	intergenic	1.373	7	9	15	0	0	0
4:29527506:A:G	rs12643263	4	29527506	A	G	0.1451	NA	1	rs10019636	42	RNU6-1221P	15146	intergenic	0.173	6	9	15	0	0	0
4:29527672:C:T	rs12641052	4	29527672	T	C	0.1451	NA	1	rs10019636	42	RNU6-1221P	15312	intergenic	4.049	7	9	15	0	0	0
4:29528022:A:G	rs6845773	4	29528022	G	A	0.1451	NA	1	rs10019636	42	RNU6-1221P	15662	intergenic	1.731	6	9	15	0	0	0
4:29528770:C:T	rs34483373	4	29528770	T	C	0.1262	NA	0.852682	rs10019636	42	RNU6-1221P	16410	intergenic	0.885	6	9	15	0	0	0
4:29529961:A:G	rs10440288	4	29529961	A	G	0.1451	NA	1	rs10019636	42	RNU6-1221P	17601	intergenic	4.988	6	9	15	0	0	0
4:29530715:A:G	rs11930974	4	29530715	G	A	0.1262	NA	0.852682	rs10019636	42	RNU6-1221P	18355	intergenic	5.776	6	9	15	0	0	0
4:29531282:A:G	rs1837811	4	29531282	G	A	0.1451	NA	1	rs10019636	42	RNU6-1221P	18922	intergenic	1.372	NA	9	15	0	0	0
4:29531586:G:T	rs1583930	4	29531586	T	G	0.1451	NA	1	rs10019636	42	RNU6-1221P	19226	intergenic	1.46	NA	9	15	0	0	0
4:29532407:A:G	rs11932553	4	29532407	G	A	0.1461	NA	0.992114	rs10019636	42	RNU6-1221P	20047	intergenic	0.918	7	9	15	0	0	0
4:29532971:G:T	rs34379673	4	29532971	G	T	0.1262	NA	0.852682	rs10019636	42	RNU6-1221P	20611	intergenic	0.304	7	9	15	0	0	0
4:29533158:C:T	rs71596181	4	29533158	T	C	0.1451	NA	1	rs10019636	42	RNU6-1221P	20798	intergenic	1.286	6	9	15	0	0	0
4:29534231:C:T	rs16881911	4	29534231	C	T	0.1262	NA	0.852682	rs10019636	42	RNU6-1221P	21871	intergenic	0.083	7	9	15	0	0	0
4:29535148:C:T	rs10939262	4	29535148	T	C	0.1451	NA	1	rs10019636	42	RNU6-1221P	22788	intergenic	0.468	6	9	15	0	0	0
4:29538477:C:T	rs13122592	4	29538477	C	T	0.1451	NA	1	rs10019636	42	RNU6-1221P	26117	intergenic	2.783	5	9	15	0	0	0
4:29538611:C:T	rs13122823	4	29538611	C	T	0.1441	NA	0.991932	rs10019636	42	RNU6-1221P	26251	intergenic	0.743	4	9	15	0	0	0
4:58412269:C:T	rs17088360	4	58412269	C	T	0.162	NA	0.601254	rs10517401	43	RP11-685F15.1	49836	intergenic	4.978	6	7	15	0	0	0
4:58413629:A:G	rs75324433	4	58413629	G	A	0.162	NA	0.601254	rs10517401	43	RP11-685F15.1	48476	intergenic	8.844	6	9	15	0	0	0
4:58416398:C:T	rs60422942	4	58416398	C	T	0.162	NA	0.601254	rs10517401	43	RP11-685F15.1	45707	intergenic	17.41	5	7	15	0	0	0
4:58421535:C:G	rs113982254	4	58421535	C	G	0.2276	NA	0.961289	rs10517401	43	RP11-685F15.1	40570	intergenic	0.153	7	7	15	0	0	0
4:58436289:C:G	rs147818668	4	58436289	C	G	0.2266	NA	0.955741	rs10517401	43	RP11-685F15.1	25816	intergenic	1.221	6	9	15	0	0	0
4:58445820:G:T	rs6828622	4	58445820	G	T	0.2276	NA	0.961289	rs10517401	43	RP11-685F15.1	16285	intergenic	0.008	7	9	15	0	0	0
4:58446188:A:G	rs17088410	4	58446188	G	A	0.2276	NA	0.961289	rs10517401	43	RP11-685F15.1	15917	intergenic	4.862	7	9	15	0	0	0
4:58449149:G:T	rs74363852	4	58449149	T	G	0.2276	NA	0.961289	rs10517401	43	RP11-685F15.1	12956	intergenic	3.313	6	9	15	0	0	0
4:58450008:G:T	rs11737454	4	58450008	G	T	0.2276	NA	0.961289	rs10517401	43	RP11-685F15.1	12097	intergenic	0.76	7	9	15	0	0	0
4:58464852:C:T	rs76439874	4	58464852	T	C	0.2117	NA	0.907288	rs10517401	43	RP11-685F15.1	0	ncRNA_intronic	0.42	7	9	15	1	0	0
4:58465518:A:AAT	rs142368441	4	58465518	A	AAT	0.2117	NA	0.907288	rs10517401	43	RP11-685F15.1	0	ncRNA_intronic	0.273	NA	5	15	1	0	0
4:58469275:C:T	rs11734404	4	58469275	C	T	0.2107	NA	0.92401	rs10517401	43	RP11-685F15.1	0	ncRNA_intronic	1.659	7	5	15	1	0	0
4:58472083:A:G	rs7684916	4	58472083	A	G	0.2266	NA	0.988875	rs10517401	43	RP11-4O3.1	0	ncRNA_intronic	3.578	6	5	15	1	0	0
4:58472500:A:G	rs7690307	4	58472500	A	G	0.2247	NA	1	rs10517401	43	RP11-4O3.1	0	ncRNA_intronic	0.605	6	5	15	1	0	0
4:58473894:C:T	rs4333253	4	58473894	C	T	0.2117	NA	0.929435	rs10517401	43	RP11-4O3.1	0	ncRNA_intronic	21.5	3a	7	15	1	0	0
4:58477699:A:G	rs7698078	4	58477699	G	A	0.2247	NA	1	rs10517401	43	RP11-4O3.1	0	ncRNA_intronic	3.994	7	9	15	1	0	0
4:58480362:A:C	rs11722686	4	58480362	A	C	0.2247	NA	1	rs10517401	43	RP11-4O3.1	0	ncRNA_intronic	1.049	7	9	15	1	0	0
4:58480379:A:G	rs11722688	4	58480379	A	G	0.2247	NA	1	rs10517401	43	RP11-4O3.1	0	ncRNA_intronic	4.713	7	9	15	1	0	0
4:58481101:A:C	rs3922424	4	58481101	A	C	0.2247	NA	1	rs10517401	43	RP11-4O3.1	0	ncRNA_intronic	5.781	7	7	15	1	0	0
4:58484885:G:T	rs11731283	4	58484885	G	T	0.2107	NA	0.92401	rs10517401	43	RP11-4O3.1	0	ncRNA_intronic	0.191	7	15	15	1	0	0
4:58487906:C:T	rs11731865	4	58487906	T	C	0.2247	NA	1	rs10517401	43	RP11-4O3.1	0	ncRNA_intronic	0.54	6	15	15	1	0	0
4:58489614:C:G	rs11737009	4	58489614	G	C	0.2117	NA	0.929435	rs10517401	43	RP11-4O3.1	0	ncRNA_intronic	0.889	6	9	15	1	0	0
4:58491449:A:C	rs77013154	4	58491449	C	A	0.2247	NA	1	rs10517401	43	RP11-4O3.1	0	ncRNA_exonic	0.825	7	8	15	1	0	0
4:58491874:C:T	rs11133513	4	58491874	T	C	0.2237	NA	0.994414	rs10517401	43	RP11-4O3.1	0	ncRNA_intronic	2.182	7	9	15	1	0	0
4:58495982:C:T	rs112009553	4	58495982	T	C	0.2237	NA	0.994414	rs10517401	43	RP11-4O3.1	0	ncRNA_intronic	0.449	6	5	15	1	0	0
4:58497627:A:G	rs10517401	4	58497627	A	G	0.2247	1e-08	1	rs10517401	43	RP11-4O3.1	0	ncRNA_intronic	2.853	5	5	15	1	0	0
4:58499447:A:G	rs34378488	4	58499447	G	A	0.2247	NA	1	rs10517401	43	RP11-4O3.1	0	ncRNA_intronic	3.567	7	5	15	1	0	0
4:58505442:A:G	rs75698866	4	58505442	G	A	0.2247	NA	1	rs10517401	43	RP11-4O3.1	0	ncRNA_intronic	1.106	6	5	15	1	0	0
4:58507747:C:T	rs11737738	4	58507747	C	T	0.2247	NA	1	rs10517401	43	RP11-4O3.1	0	ncRNA_intronic	14.8	7	5	15	1	0	0
4:58508890:A:G	rs74489371	4	58508890	A	G	0.2247	NA	1	rs10517401	43	RP11-4O3.1	0	ncRNA_intronic	0.202	6	14	15	1	0	0
4:58509120:C:CT	rs563180087	4	58509120	CT	C	0.2992	NA	0.674298	rs10517401	43	RP11-4O3.1	0	ncRNA_intronic	0.897	NA	14	15	1	0	0
4:58509620:A:G	rs2899096	4	58509620	G	A	0.2247	NA	1	rs10517401	43	RP11-4O3.1	0	ncRNA_intronic	2.356	7	14	15	1	0	0
4:58509745:C:CT	rs528362079	4	58509745	CT	C	0.2266	NA	0.977668	rs10517401	43	RP11-4O3.1	0	ncRNA_intronic	1.134	NA	14	15	1	0	0
4:58512192:G:T	rs149335688	4	58512192	G	T	0.2247	NA	1	rs10517401	43	RP11-4O3.1	0	ncRNA_intronic	1.552	6	9	15	1	0	0
4:58518134:G:T	rs75596924	4	58518134	T	G	0.2247	NA	1	rs10517401	43	RP11-4O3.1	0	ncRNA_intronic	0.284	6	7	15	1	0	0
4:58518746:C:T	rs78840025	4	58518746	C	T	0.2247	NA	1	rs10517401	43	RP11-4O3.1	0	ncRNA_intronic	2.09	6	9	15	1	0	0
4:61484075:G:T	rs150189956	4	61484075	G	T	0.06163	NA	0.603564	rs1439290	44	AC095061.1	45591	intergenic	0.112	7	5	15	0	0	0
4:61484620:C:T	rs17090212	4	61484620	C	T	0.06163	NA	0.603564	rs1439290	44	AC095061.1	45046	intergenic	0.514	5	5	15	0	0	0
4:61485001:A:C	rs73821162	4	61485001	C	A	0.06163	NA	0.603564	rs1439290	44	AC095061.1	44665	intergenic	1.725	4	2	15	0	0	0
4:61487158:A:AT	rs142246234	4	61487158	AT	A	0.06163	NA	0.603564	rs1439290	44	AC095061.1	42508	intergenic	0.517	NA	9	15	0	0	0
4:61489903:C:CGT	rs140940774	4	61489903	C	CGT	0.1004	NA	1	rs1439290	44	AC095061.1	39763	intergenic	1.216	NA	9	15	0	0	0
4:61489942:A:G	rs61377760	4	61489942	G	A	0.1004	NA	1	rs1439290	44	AC095061.1	39724	intergenic	0.527	7	9	15	0	0	0
4:61490018:C:G	rs57463322	4	61490018	C	G	0.1004	NA	1	rs1439290	44	AC095061.1	39648	intergenic	1.43	7	9	15	0	0	0
4:61491378:A:T	rs1439289	4	61491378	A	T	0.06163	NA	0.603564	rs1439290	44	AC095061.1	38288	intergenic	2.308	7	5	15	0	0	0
4:61493623:A:C	rs6840453	4	61493623	C	A	0.06163	NA	0.603564	rs1439290	44	AC095061.1	36043	intergenic	9.883	6	4	15	0	0	0
4:61496565:C:G	rs55988285	4	61496565	C	G	0.06163	NA	0.603564	rs1439290	44	AC095061.1	33101	intergenic	8.957	7	5	15	0	0	0
4:61496610:C:T	rs60077524	4	61496610	T	C	0.06163	NA	0.603564	rs1439290	44	AC095061.1	33056	intergenic	8.191	6	5	15	0	0	0
4:61496664:C:T	rs75715232	4	61496664	C	T	0.06163	NA	0.603564	rs1439290	44	AC095061.1	33002	intergenic	8.55	7	5	15	0	0	0
4:61497658:A:G	rs80306240	4	61497658	A	G	0.06163	NA	0.603564	rs1439290	44	AC095061.1	32008	intergenic	0.782	7	5	15	0	0	0
4:61498166:A:T	rs11939237	4	61498166	T	A	0.1004	NA	1	rs1439290	44	AC095061.1	31500	intergenic	1.112	6	5	15	0	0	0
4:61498373:A:C	rs12233781	4	61498373	A	C	0.06163	NA	0.603564	rs1439290	44	AC095061.1	31293	intergenic	0.982	7	5	15	0	0	0
4:61498474:A:G	rs12233841	4	61498474	G	A	0.06163	NA	0.603564	rs1439290	44	AC095061.1	31192	intergenic	0.722	6	5	15	0	0	0
4:61500611:C:T	rs7690541	4	61500611	T	C	0.1083	NA	0.933362	rs1439290	44	AC095061.1	29055	intergenic	1.488	6	5	15	0	0	0
4:61501273:G:T	rs58432678	4	61501273	G	T	0.1083	NA	0.933362	rs1439290	44	AC095061.1	28393	intergenic	0.841	7	5	15	0	0	0
4:61501316:A:G	rs57434782	4	61501316	A	G	0.1083	NA	0.933362	rs1439290	44	AC095061.1	28350	intergenic	2.23	7	5	15	0	0	0
4:61501765:C:T	rs58419946	4	61501765	C	T	0.1083	NA	0.933362	rs1439290	44	AC095061.1	27901	intergenic	0.811	7	5	15	0	0	0
4:61502152:C:G	rs7673985	4	61502152	C	G	0.1004	NA	1	rs1439290	44	AC095061.1	27514	intergenic	0.568	7	5	15	0	0	0
4:61502435:A:G	rs7673176	4	61502435	G	A	0.1004	NA	1	rs1439290	44	AC095061.1	27231	intergenic	0.629	7	5	15	0	0	0
4:61502826:G:T	rs59066991	4	61502826	T	G	0.1004	NA	1	rs1439290	44	AC095061.1	26840	intergenic	2.271	6	5	15	0	0	0
4:61503230:C:G	rs56905937	4	61503230	G	C	0.06163	NA	0.603564	rs1439290	44	AC095061.1	26436	intergenic	4.748	6	5	15	0	0	0
4:61503337:A:T	rs55752075	4	61503337	A	T	0.1004	NA	1	rs1439290	44	AC095061.1	26329	intergenic	10.43	6	5	15	0	0	0
4:61503869:C:T	rs73823738	4	61503869	C	T	0.06163	NA	0.603564	rs1439290	44	AC095061.1	25797	intergenic	3.233	5	5	15	0	0	0
4:61509148:A:G	rs55729329	4	61509148	A	G	0.06163	NA	0.603564	rs1439290	44	AC095061.1	20518	intergenic	6.342	7	5	15	0	0	0
4:61509157:A:G	rs60735564	4	61509157	A	G	0.1004	NA	1	rs1439290	44	AC095061.1	20509	intergenic	0.41	6	5	15	0	0	0
4:61509614:A:G	rs60752044	4	61509614	G	A	0.1004	NA	1	rs1439290	44	AC095061.1	20052	intergenic	1.339	7	5	15	0	0	0
4:61511020:C:T	rs75093606	4	61511020	C	T	0.1004	NA	1	rs1439290	44	AC095061.1	18646	intergenic	2.883	6	5	15	0	0	0
4:61511058:A:T	rs73823741	4	61511058	T	A	0.1004	NA	1	rs1439290	44	AC095061.1	18608	intergenic	0.125	7	5	15	0	0	0
4:61511520:A:G	rs6855725	4	61511520	G	A	0.1004	NA	1	rs1439290	44	AC095061.1	18146	intergenic	1.325	7	5	15	0	0	0
4:61512271:C:T	rs17090227	4	61512271	C	T	0.1014	NA	0.989076	rs1439290	44	AC095061.1	17395	intergenic	1.946	6	5	15	0	0	0
4:61512717:C:T	rs17090229	4	61512717	C	T	0.06163	NA	0.603564	rs1439290	44	AC095061.1	16949	intergenic	3.567	6	5	15	0	0	0
4:61513010:C:T	rs1439290	4	61513010	T	C	0.1004	1e-08	1	rs1439290	44	AC095061.1	16656	intergenic	3.314	7	5	15	0	0	0
4:61513429:C:T	rs73823743	4	61513429	C	T	0.1004	NA	1	rs1439290	44	AC095061.1	16237	intergenic	5.103	6	5	15	0	0	0
4:61513458:C:T	rs17090230	4	61513458	C	T	0.1004	NA	1	rs1439290	44	AC095061.1	16208	intergenic	0.455	7	5	15	0	0	0
4:61513615:C:T	rs17090231	4	61513615	T	C	0.1004	NA	1	rs1439290	44	AC095061.1	16051	intergenic	2.633	7	5	15	0	0	0
4:61514481:A:G	rs1866494	4	61514481	A	G	0.1004	NA	1	rs1439290	44	AC095061.1	15185	intergenic	0.574	6	5	15	0	0	0
4:61515454:C:T	rs17090233	4	61515454	T	C	0.1054	NA	0.949424	rs1439290	44	AC095061.1	14212	intergenic	2.101	5	5	15	0	0	0
4:61516568:A:G	rs6819690	4	61516568	A	G	0.1054	NA	0.949424	rs1439290	44	AC095061.1	13098	intergenic	5.698	5	5	15	0	0	0
4:61519757:A:T	rs7657783	4	61519757	T	A	0.1054	NA	0.949424	rs1439290	44	AC095061.1	9909	intergenic	4.885	6	5	15	1	0	0
4:61520514:A:AT	rs145891707	4	61520514	A	AT	0.1054	NA	0.949424	rs1439290	44	AC095061.1	9152	intergenic	1.535	NA	5	15	1	0	0
4:61520633:G:T	rs76450758	4	61520633	G	T	0.1054	NA	0.949424	rs1439290	44	AC095061.1	9033	intergenic	5.777	7	5	15	1	0	0
4:100041003:C:T	rs2602884	4	100041003	T	C	0.1571	NA	0.726089	rs7664780	45	RP11-696N14.1	0	ncRNA_intronic	2.374	7	5	15	1	0	0
4:100041130:C:G	rs2602885	4	100041130	G	C	0.1829	NA	0.84958	rs7664780	45	RP11-696N14.1	0	ncRNA_intronic	12.01	5	5	15	1	0	0
4:100049154:C:CTTTT	rs531060104	4	100049154	C	CTTTT	0.2406	NA	0.637049	rs7664780	45	RP11-696N14.1:ADH4	00:00:00	ncRNA_intronic	0.423	NA	5	15	1	0	0
4:100073261:C:T	rs4699720	4	100073261	T	C	0.2266	NA	0.756345	rs7664780	45	RP11-696N14.1:ADH4	00:00:00	ncRNA_intronic	1.761	6	5	15	1	0	0
4:100073341:A:G	rs77704423	4	100073341	A	G	0.1769	NA	1	rs7664780	45	RP11-696N14.1:ADH4	00:00:00	ncRNA_intronic	1.006	6	5	15	1	0	0
4:100074079:A:AAAAAT	rs55764187	4	100074079	A	AAAAAT	0.2266	NA	0.756345	rs7664780	45	RP11-696N14.1:ADH4	00:00:00	ncRNA_intronic	0.424	NA	5	15	1	0	0
4:100075041:T:TTTA	rs200041090	4	100075041	T	TTTA	0.1769	NA	1	rs7664780	45	RP11-696N14.1:ADH4	00:00:00	ncRNA_intronic	1.403	NA	5	15	1	0	0
4:100075113:C:T	rs9684944	4	100075113	C	T	0.174	NA	0.980557	rs7664780	45	RP11-696N14.1:ADH4	00:00:00	ncRNA_intronic	1.331	6	5	15	1	0	0
4:100076309:A:G	rs7664780	4	100076309	A	G	0.1769	1e-08	1	rs7664780	45	RP11-696N14.1:ADH4	00:00:00	ncRNA_exonic	1.392	7	5	15	1	0	0
4:100076816:C:T	rs7665953	4	100076816	C	T	0.174	NA	0.980557	rs7664780	45	RP11-696N14.1:ADH4	00:00:00	ncRNA_exonic	1.328	6	5	15	1	0	0
4:100076887:A:G	rs2032345	4	100076887	A	G	0.2237	NA	0.737978	rs7664780	45	RP11-696N14.1:ADH4	00:00:00	ncRNA_exonic	1.867	NA	5	15	1	0	0
4:100078162:C:T	rs201955955	4	100078162	C	T	0.1521	NA	0.845062	rs7664780	45	RP11-696N14.1:ADH4	00:00:00	ncRNA_exonic	0.642	5	5	15	1	0	0
4:100078163:A:T	rs200411287	4	100078163	A	T	0.1382	NA	0.766574	rs7664780	45	RP11-696N14.1:ADH4	00:00:00	ncRNA_exonic	0.594	7	5	15	1	0	0
4:100082154:C:T	rs1540053	4	100082154	T	C	0.2237	NA	0.737978	rs7664780	45	RP11-696N14.1:PCNAP1	00:00:00	ncRNA_exonic	1.367	NA	5	15	1	0	0
4:100086270:A:G	rs74948655	4	100086270	A	G	0.174	NA	0.967619	rs7664780	45	RP11-696N14.1	0	ncRNA_intronic	1.39	7	5	15	1	0	0
4:100086322:A:G	rs7695613	4	100086322	A	G	0.173	NA	0.974148	rs7664780	45	RP11-696N14.1	0	ncRNA_intronic	1.253	7	5	15	1	0	0
4:100086329:C:T	rs75839473	4	100086329	T	C	0.172	NA	0.967775	rs7664780	45	RP11-696N14.1	0	ncRNA_intronic	1.331	6	5	15	1	0	0
4:100088227:A:G	rs10024157	4	100088227	A	G	0.2227	NA	0.731929	rs7664780	45	RP11-696N14.1	0	ncRNA_intronic	0.759	7	5	15	1	0	0
4:100088243:A:G	rs77026667	4	100088243	A	G	0.173	NA	0.974148	rs7664780	45	RP11-696N14.1	0	ncRNA_intronic	0.802	7	5	15	1	0	0
4:100088310:A:G	rs78147472	4	100088310	A	G	0.173	NA	0.974148	rs7664780	45	RP11-696N14.1	0	ncRNA_intronic	0.779	6	5	15	1	0	0
4:100088886:C:CT	rs140723210	4	100088886	CT	C	0.175	NA	0.961151	rs7664780	45	RP11-696N14.1	0	ncRNA_intronic	7.463	NA	5	15	1	0	0
4:100090352:A:G	rs112685894	4	100090352	G	A	0.173	NA	0.974148	rs7664780	45	RP11-696N14.1	0	ncRNA_intronic	5.42	7	5	15	1	0	0
4:100090488:G:T	rs55943025	4	100090488	G	T	0.173	NA	0.974148	rs7664780	45	RP11-696N14.1	0	ncRNA_intronic	10.62	6	5	15	1	0	0
4:100090528:C:T	rs10470964	4	100090528	T	C	0.2227	NA	0.731929	rs7664780	45	RP11-696N14.1	0	ncRNA_intronic	9.611	6	5	15	1	0	0
4:100090557:C:CT	rs70955978	4	100090557	CT	C	0.2227	NA	0.731929	rs7664780	45	RP11-696N14.1	0	ncRNA_intronic	6.547	NA	5	15	1	0	0
4:100092212:A:C	4:100092212:A:C	4	100092212	A	C	0.173	NA	0.974148	rs7664780	45	RP11-696N14.1	0	ncRNA_intronic	2.949	NA	5	15	1	0	0
4:100093340:G:T	rs143771484	4	100093340	G	T	0.173	NA	0.974148	rs7664780	45	RP11-696N14.1	0	ncRNA_intronic	1.125	5	5	15	1	0	0
4:100096026:C:T	rs187674807	4	100096026	T	C	0.173	NA	0.974148	rs7664780	45	RP11-696N14.1	0	ncRNA_intronic	2.17	7	5	15	1	0	0
4:100097703:C:T	rs6845578	4	100097703	T	C	0.2227	NA	0.731929	rs7664780	45	RP11-696N14.1	0	ncRNA_intronic	0.781	6	5	15	1	0	0
4:100098010:C:G	rs75691674	4	100098010	G	C	0.1521	NA	0.845355	rs7664780	45	RP11-696N14.1	0	ncRNA_intronic	0.059	5	5	15	1	0	0
4:100098131:A:G	rs78928374	4	100098131	G	A	0.173	NA	0.974148	rs7664780	45	RP11-696N14.1	0	ncRNA_intronic	6.735	7	5	15	1	0	0
4:100098238:G:T	rs76958788	4	100098238	G	T	0.173	NA	0.974148	rs7664780	45	RP11-696N14.1	0	ncRNA_intronic	5.264	7	5	15	1	0	0
4:100098814:T:TA	rs138168722	4	100098814	TA	T	0.173	NA	0.974148	rs7664780	45	RP11-696N14.1	0	ncRNA_intronic	0.692	NA	5	15	1	0	0
4:100101928:A:C	rs78023061	4	100101928	C	A	0.172	NA	0.967775	rs7664780	45	RP11-696N14.1	0	ncRNA_intronic	3.483	6	2	15	1	0	0
4:100103749:C:T	rs146049404	4	100103749	T	C	0.173	NA	0.974148	rs7664780	45	RP11-696N14.1	0	ncRNA_intronic	1.605	7	5	15	1	0	0
4:100106112:A:G	rs79349326	4	100106112	G	A	0.1521	NA	0.845355	rs7664780	45	RP11-696N14.1	0	ncRNA_intronic	9.435	5	5	15	1	0	0
4:100106622:A:T	rs77692758	4	100106622	T	A	0.173	NA	0.974148	rs7664780	45	RP11-696N14.1	0	ncRNA_intronic	8.646	6	5	15	1	0	0
4:100110192:C:T	rs2105780	4	100110192	C	T	0.173	NA	0.974148	rs7664780	45	RP11-696N14.1	0	ncRNA_intronic	24	NA	5	15	1	0	0
4:100110538:C:T	rs2097123	4	100110538	C	T	0.173	NA	0.974148	rs7664780	45	RP11-696N14.1	0	ncRNA_intronic	3.132	NA	5	15	1	0	0
4:100111650:A:G	rs75601592	4	100111650	G	A	0.173	NA	0.974148	rs7664780	45	RP11-696N14.1	0	ncRNA_intronic	0.737	6	1	15	1	0	0
4:100113502:C:T	rs112436096	4	100113502	C	T	0.173	NA	0.974148	rs7664780	45	RP11-696N14.1	0	ncRNA_intronic	9.486	6	5	15	1	0	0
4:100114394:A:G	rs7684768	4	100114394	A	G	0.173	NA	0.974148	rs7664780	45	RP11-696N14.1	0	ncRNA_intronic	5.857	5	5	15	1	0	0
4:100115230:A:G	rs2097122	4	100115230	G	A	0.2227	NA	0.731929	rs7664780	45	RP11-696N14.1	0	ncRNA_intronic	2.436	NA	5	15	1	0	0
4:100117117:C:G	rs144705440	4	100117117	G	C	0.173	NA	0.974148	rs7664780	45	RP11-696N14.1	0	ncRNA_intronic	1.271	6	5	15	1	0	0
4:100119271:A:G	rs112582051	4	100119271	A	G	0.173	NA	0.974148	rs7664780	45	RP11-696N14.1	0	ncRNA_intronic	0.401	7	5	15	1	0	0
4:100119430:T:TTTTC	rs199975221	4	100119430	TTTTC	T	0.173	NA	0.974148	rs7664780	45	RP11-696N14.1	0	ncRNA_intronic	0.07	NA	5	15	1	0	0
4:100122819:G:T	rs6814114	4	100122819	G	T	0.173	NA	0.974148	rs7664780	45	RP11-696N14.1	0	ncRNA_intronic	2.104	7	5	15	1	0	0
4:100123877:C:T	rs1130921	4	100123877	C	T	0.173	NA	0.974148	rs7664780	45	RP11-696N14.1:ADH6	00:00:00	ncRNA_intronic	1.934	NA	5	15	1	0	0
4:100126896:A:G	rs17219626	4	100126896	A	G	0.173	NA	0.974148	rs7664780	45	RP11-696N14.1:ADH6	00:00:00	ncRNA_intronic	1.992	7	1	15	1	0	0
4:100128530:A:G	rs7661441	4	100128530	G	A	0.173	NA	0.974148	rs7664780	45	RP11-696N14.1:ADH6	00:00:00	ncRNA_intronic	1.527	6	5	15	1	0	0
4:100131746:C:G	rs17219837	4	100131746	C	G	0.173	NA	0.974148	rs7664780	45	RP11-696N14.1:ADH6	00:00:00	ncRNA_intronic	2.046	7	4	15	1	0	0
4:100131922:C:G	rs1893882	4	100131922	C	G	0.173	NA	0.974148	rs7664780	45	RP11-696N14.1:ADH6	00:00:00	ncRNA_intronic	3.982	5	4	15	1	0	0
4:100132996:A:T	rs28891987	4	100132996	A	T	0.173	NA	0.974148	rs7664780	45	RP11-696N14.1:ADH6	00:00:00	ncRNA_intronic	2.002	7	4	15	1	0	0
4:100135989:G:T	rs28720140	4	100135989	G	T	0.173	NA	0.974148	rs7664780	45	RP11-696N14.1:ADH6	00:00:00	ncRNA_intronic	3.044	NA	4	15	1	0	0
4:100136185:A:G	rs28720139	4	100136185	A	G	0.173	NA	0.974148	rs7664780	45	RP11-696N14.1:ADH6	00:00:00	ncRNA_intronic	9.709	NA	4	15	1	0	0
4:100136372:A:G	rs55830616	4	100136372	G	A	0.172	NA	0.96767	rs7664780	45	RP11-696N14.1:ADH6	00:00:00	ncRNA_intronic	0.607	5	4	15	1	0	0
4:100185664:A:G	rs17583753	4	100185664	G	A	0.1511	NA	0.613798	rs7664780	45	RP11-696N14.1	0	ncRNA_intronic	1.815	5	5	15	1	0	0
4:106572456:C:T	rs1374534	4	106572456	C	T	0.1809	1e-08	1	rs1374534	46	ARHGEF38	0	intronic	15.88	NA	5	15	1	0	0
4:106776425:C:T	rs71599071	4	106776425	C	T	0.1789	NA	0.779935	rs1374534	46	INTS12	0	intronic	3.131	7	5	15	1	0	0
4:106781282:A:G	rs56020774	4	106781282	G	A	0.1819	NA	0.813067	rs1374534	46	INTS12	0	intronic	7.877	6	5	9	1	0	0
4:109948511:A:G	rs2194860	4	109948511	G	A	0.17	1e-08	1	rs2194860	47	COL25A1	0	intronic	5.908	4	2	15	1	0	0
4:118408245:A:C	rs6839724	4	118408245	C	A	0.1531	NA	0.674312	rs17865954	48	AC092661.1	0	ncRNA_intronic	8.779	6	14	15	1	0	0
4:118414404:A:T	rs4314349	4	118414404	A	T	0.1014	NA	0.650265	rs17865954	48	AC092661.1	0	ncRNA_intronic	0.463	7	7	15	1	0	0
4:118416833:C:G	rs6811369	4	118416833	C	G	0.1262	NA	0.800372	rs17865954	48	AC092661.1	0	ncRNA_intronic	0.482	7	14	15	1	0	0
4:118417254:C:T	rs6842580	4	118417254	T	C	0.1262	NA	0.800372	rs17865954	48	AC092661.1	0	ncRNA_intronic	5.681	5	14	15	1	0	0
4:118417807:A:G	rs17866927	4	118417807	G	A	0.1262	NA	0.800372	rs17865954	48	AC092661.1	0	ncRNA_intronic	6.241	7	7	15	1	0	0
4:118418391:C:T	rs17861995	4	118418391	T	C	0.1243	NA	0.602744	rs17865954	48	AC092661.1	0	ncRNA_intronic	4.321	6	14	15	1	0	0
4:118420754:C:T	rs17861998	4	118420754	C	T	0.1064	NA	0.73914	rs17865954	48	AC092661.1	0	ncRNA_intronic	0.061	7	14	15	1	0	0
4:118423607:A:C	rs17862001	4	118423607	A	C	0.1272	NA	0.615325	rs17865954	48	AC092661.1	0	ncRNA_intronic	5.112	7	15	15	1	0	0
4:118423903:A:C	rs4834620	4	118423903	C	A	0.1054	NA	0.745254	rs17865954	48	AC092661.1	0	ncRNA_intronic	0.653	6	15	15	1	0	0
4:118425883:C:T	rs11935162	4	118425883	T	C	0.1064	NA	0.753055	rs17865954	48	AC092661.1	0	ncRNA_intronic	7.411	6	15	15	1	0	0
4:118428692:A:AAAATAAAT	rs151077384	4	118428692	AAAATAAAT	A	0.1093	NA	0.776683	rs17865954	48	AC092661.1	0	ncRNA_intronic	1.042	NA	15	15	1	0	0
4:118429474:C:T	rs11562848	4	118429474	C	T	0.0994	NA	0.69766	rs17865954	48	AC092661.1	0	ncRNA_intronic	0.253	7	15	15	1	0	0
4:118430297:A:G	rs4834623	4	118430297	G	A	0.1093	NA	0.776683	rs17865954	48	AC092661.1	0	ncRNA_intronic	6.976	7	15	15	1	0	0
4:118434893:A:G	rs17862010	4	118434893	G	A	0.1054	NA	0.808705	rs17865954	48	AC092661.1	0	ncRNA_intronic	3.852	7	7	15	1	0	0
4:118437047:A:T	rs956790	4	118437047	A	T	0.1054	NA	0.808705	rs17865954	48	AC092661.1	0	ncRNA_intronic	4.22	7	7	15	1	0	0
4:118438501:C:T	rs10013771	4	118438501	C	T	0.1531	NA	0.757704	rs17865954	48	AC092661.1	0	ncRNA_intronic	3.153	7	9	15	1	0	0
4:118438541:G:T	rs10013959	4	118438541	G	T	0.1531	NA	0.757704	rs17865954	48	AC092661.1	0	ncRNA_intronic	0.907	7	9	15	1	0	0
4:118440575:A:G	rs143739478	4	118440575	A	G	0.1531	NA	0.757704	rs17865954	48	AC092661.1	0	ncRNA_intronic	1.848	6	9	15	1	0	0
4:118440640:A:G	rs76099256	4	118440640	G	A	0.1531	NA	0.757704	rs17865954	48	AC092661.1	0	ncRNA_intronic	1.284	7	9	15	1	0	0
4:118440703:G:T	rs59475466	4	118440703	T	G	0.1531	NA	0.757704	rs17865954	48	AC092661.1	0	ncRNA_intronic	1.652	6	9	15	1	0	0
4:118440979:A:T	rs60468159	4	118440979	T	A	0.1054	NA	0.808705	rs17865954	48	AC092661.1	0	ncRNA_intronic	1.963	6	9	15	1	0	0
4:118441070:A:G	rs146162596	4	118441070	G	A	0.1024	NA	0.785087	rs17865954	48	AC092661.1	0	ncRNA_intronic	1.108	7	9	15	1	0	0
4:118441290:C:T	rs59072310	4	118441290	C	T	0.1054	NA	0.808705	rs17865954	48	AC092661.1	0	ncRNA_intronic	1.136	6	9	15	1	0	0
4:118441993:A:C	rs17867107	4	118441993	A	C	0.1054	NA	0.808705	rs17865954	48	AC092661.1	0	ncRNA_intronic	1.705	6	9	15	1	0	0
4:118443178:A:G	rs17875082	4	118443178	A	G	0.1531	NA	0.757704	rs17865954	48	AC092661.1	0	ncRNA_intronic	3.029	7	15	15	1	0	0
4:118443363:A:G	rs17865490	4	118443363	A	G	0.1054	NA	0.808705	rs17865954	48	AC092661.1	0	ncRNA_intronic	3.721	7	15	15	1	0	0
4:118444804:A:G	rs11562936	4	118444804	G	A	0.1531	NA	0.757704	rs17865954	48	AC092661.1	0	ncRNA_intronic	0.563	6	9	15	1	0	0
4:118445531:C:T	rs6852211	4	118445531	C	T	0.1054	NA	0.808705	rs17865954	48	AC092661.1	0	ncRNA_intronic	0.321	6	9	15	1	0	0
4:118445839:C:T	rs6829877	4	118445839	T	C	0.1551	NA	0.747708	rs17865954	48	AC092661.1	0	ncRNA_intronic	2.139	6	14	15	1	0	0
4:118446534:G:T	rs11098395	4	118446534	T	G	0.1054	NA	0.808705	rs17865954	48	AC092661.1	0	ncRNA_intronic	3.503	7	14	15	1	0	0
4:118447285:A:G	rs17865114	4	118447285	A	G	0.1551	NA	0.747708	rs17865954	48	AC092661.1	0	ncRNA_intronic	0.388	6	14	15	1	0	0
4:118447428:G:GGCACAGCTTC	rs61524512	4	118447428	GGCACAGCTTC	G	0.1054	NA	0.808705	rs17865954	48	AC092661.1	0	ncRNA_intronic	4.049	NA	14	15	1	0	0
4:118447575:C:T	rs17865513	4	118447575	C	T	0.1243	NA	0.693844	rs17865954	48	AC092661.1	0	ncRNA_intronic	0.038	6	14	15	1	0	0
4:118447906:A:G	rs61703317	4	118447906	G	A	0.1531	NA	0.757704	rs17865954	48	AC092661.1	0	ncRNA_intronic	2.021	6	14	15	1	0	0
4:118449195:A:G	rs7673546	4	118449195	G	A	0.1183	NA	1	rs17865954	48	AC092661.1	0	ncRNA_intronic	0.092	6	14	15	1	0	0
4:118450767:A:G	rs17866755	4	118450767	A	G	0.0994	NA	0.82669	rs17865954	48	AC092661.1	0	ncRNA_intronic	5.623	5	5	15	1	0	0
4:118453775:A:G	rs11933680	4	118453775	G	A	0.1183	NA	1	rs17865954	48	AC092661.1	0	ncRNA_intronic	1.741	7	5	15	1	0	0
4:118453828:A:T	rs11938391	4	118453828	T	A	0.1014	NA	0.842488	rs17865954	48	AC092661.1	0	ncRNA_intronic	1.139	6	5	15	1	0	0
4:118454510:A:G	rs1532108	4	118454510	G	A	0.1183	NA	1	rs17865954	48	AC092661.1	0	ncRNA_intronic	0.669	5	5	15	1	0	0
4:118456241:A:G	rs11939423	4	118456241	A	G	0.0994	NA	0.82669	rs17865954	48	AC092661.1	0	ncRNA_intronic	10.81	5	5	15	1	0	0
4:118456545:A:G	rs17867007	4	118456545	A	G	0.1183	NA	1	rs17865954	48	AC092661.1	0	ncRNA_intronic	5.066	6	5	15	1	0	0
4:118457873:G:T	rs17867108	4	118457873	G	T	0.1183	NA	1	rs17865954	48	AC092661.1	0	ncRNA_intronic	3.706	7	5	15	1	0	0
4:118458002:A:C	rs17870048	4	118458002	C	A	0.09642	NA	0.803276	rs17865954	48	AC092661.1	0	ncRNA_intronic	0.932	6	5	15	1	0	0
4:118458585:C:T	rs61313019	4	118458585	C	T	0.1183	NA	1	rs17865954	48	AC092661.1	0	ncRNA_intronic	1.75	6	5	15	1	0	0
4:118460826:A:G	rs17865032	4	118460826	G	A	0.1183	NA	1	rs17865954	48	AC092661.1	0	ncRNA_intronic	5.366	7	7	15	1	0	0
4:118461525:C:T	rs4834624	4	118461525	C	T	0.166	NA	0.688636	rs17865954	48	AC092661.1	0	ncRNA_exonic	3.674	6	15	15	1	0	0
4:118461794:A:T	rs4833546	4	118461794	A	T	0.1183	NA	1	rs17865954	48	AC092661.1	0	ncRNA_intronic	3.438	7	15	15	1	0	0
4:118462918:A:G	rs17869546	4	118462918	G	A	0.1183	NA	1	rs17865954	48	AC092661.1	0	ncRNA_intronic	1.738	6	15	15	1	0	0
4:118465128:A:ACAAT	rs72211533	4	118465128	ACAAT	A	0.0994	NA	0.82669	rs17865954	48	AC092661.1	0	ncRNA_intronic	1.118	NA	15	15	1	0	0
4:118465313:A:G	rs7662201	4	118465313	A	G	0.1014	NA	0.842488	rs17865954	48	AC092661.1	0	ncRNA_intronic	5.46	6	15	15	1	0	0
4:118465708:A:G	rs17865195	4	118465708	G	A	0.0994	NA	0.82669	rs17865954	48	AC092661.1	0	ncRNA_intronic	6.98	7	9	15	1	0	0
4:118468741:G:T	rs17866091	4	118468741	T	G	0.0994	NA	0.82669	rs17865954	48	AC092661.1	0	ncRNA_intronic	3.688	7	9	15	1	0	0
4:118469199:C:T	rs17865934	4	118469199	T	C	0.1183	NA	1	rs17865954	48	AC092661.1	0	ncRNA_intronic	0.584	7	9	15	1	0	0
4:118470151:G:T	rs17865954	4	118470151	G	T	0.1183	1e-08	1	rs17865954	48	AC092661.1	0	ncRNA_intronic	0.196	7	14	15	1	0	0
4:118472078:A:C	rs17866853	4	118472078	C	A	0.1014	NA	0.842488	rs17865954	48	AC092661.1	0	ncRNA_intronic	1.093	7	14	15	1	0	0
4:118472129:C:G	rs17869482	4	118472129	G	C	0.1014	NA	0.842488	rs17865954	48	AC092661.1	0	ncRNA_intronic	0.168	7	14	15	1	0	0
4:118472325:A:G	rs11935115	4	118472325	A	G	0.1014	NA	0.842488	rs17865954	48	AC092661.1	0	ncRNA_intronic	3.583	7	14	15	1	0	0
4:118473407:C:T	rs17867268	4	118473407	C	T	0.1014	NA	0.842488	rs17865954	48	AC092661.1	0	ncRNA_intronic	2.419	7	14	15	1	0	0
4:118475185:A:G	rs17867012	4	118475185	G	A	0.1014	NA	0.842488	rs17865954	48	AC092661.1	0	ncRNA_intronic	4.118	6	14	15	1	0	0
4:118475194:A:T	rs4834625	4	118475194	A	T	0.1203	NA	0.983119	rs17865954	48	AC092661.1	0	ncRNA_intronic	4.756	7	14	15	1	0	0
4:118477406:C:T	rs11562894	4	118477406	T	C	0.1213	NA	0.974852	rs17865954	48	AC092661.1	0	ncRNA_intronic	4.488	7	14	15	1	0	0
4:118478880:A:T	rs6855210	4	118478880	T	A	0.1213	NA	0.974852	rs17865954	48	AC092661.1	0	ncRNA_intronic	1.271	7	14	15	1	0	0
4:118479918:A:G	rs11562914	4	118479918	G	A	0.168	NA	0.604194	rs17865954	48	AC092661.1	0	ncRNA_intronic	5.693	6	14	15	1	0	0
4:118488900:A:G	rs6813241	4	118488900	A	G	0.0994	NA	0.760807	rs17865954	48	AC092661.1	0	ncRNA_intronic	4.875	7	14	15	1	0	0
4:118491800:C:T	rs17862948	4	118491800	C	T	0.0994	NA	0.760807	rs17865954	48	AC092661.1	0	ncRNA_intronic	0.231	7	14	15	1	0	0
4:118497238:C:G	rs17863862	4	118497238	C	G	0.1014	NA	0.622838	rs17865954	48	AC092661.1:NT5C3AP1	00:00:00	ncRNA_exonic	7.107	5	9	15	1	0	0
4:118499340:C:T	rs2635250	4	118499340	C	T	0.1004	NA	0.768561	rs17865954	48	AC092661.1	0	ncRNA_intronic	8.315	NA	2	15	1	0	0
4:118499387:A:C	rs11562932	4	118499387	C	A	0.0994	NA	0.760807	rs17865954	48	AC092661.1	0	ncRNA_intronic	11.57	5	2	15	1	0	0
4:118514236:A:C	rs1955250	4	118514236	A	C	0.09742	NA	0.605688	rs17865954	48	AC092661.1	0	ncRNA_intronic	2.408	5	9	15	1	0	0
4:141529681:A:C	rs112577428	4	141529681	A	C	0.172	NA	0.906226	rs732611	49	RP11-5K16.3	7951	intergenic	2.796	7	5	15	1	0	0
4:141530857:A:T	rs77650571	4	141530857	A	T	0.172	NA	0.906226	rs732611	49	RP11-5K16.3	9127	intergenic	3.469	4	2	15	1	0	0
4:141532044:A:C	4:141532044:A:C	4	141532044	C	A	0.1571	NA	0.790215	rs732611	49	TBC1D9	9874	intergenic	0.918	7	5	15	1	0	0
4:141532044:C:G	4:141532044:C:G	4	141532044	C	G	0.01491	NA	0.790215	rs732611	49	TBC1D9	9874	NA	0.862	NA	5	15	1	0	0
4:141533074:C:CT	rs36122783	4	141533074	CT	C	0.173	NA	0.899207	rs732611	49	TBC1D9	8844	intergenic	0.228	NA	5	15	1	0	0
4:141534822:A:G	rs76545753	4	141534822	G	A	0.172	NA	0.906226	rs732611	49	TBC1D9	7096	intergenic	0.992	5	5	15	1	0	0
4:141559026:A:G	rs732611	4	141559026	G	A	0.175	1e-08	1	rs732611	49	TBC1D9	0	intronic	1.466	4	4	5	1	0	0
4:157368991:C:T	rs1565483	4	157368991	T	C	0.4354	1e-08	1	rs1565483	50	RP11-171N4.1	138139	intergenic	5.357	6	15	15	0	0	0
4:157369242:A:T	rs13132826	4	157369242	T	A	0.4364	NA	0.995874	rs1565483	50	RP11-171N4.1	137888	intergenic	1.006	6	15	15	0	0	0
4:177537509:A:AG	rs35475742	4	177537509	AG	A	0.3052	NA	0.644805	rs12498670	51	RP11-313E19.1	15033	intergenic	0.272	NA	5	15	0	0	0
4:177540142:G:T	rs13114008	4	177540142	G	T	0.2913	NA	0.706651	rs12498670	51	RP11-313E19.1	12400	intergenic	6.887	6	13	15	0	0	0
4:177541567:C:G	rs4690456	4	177541567	C	G	0.2913	NA	0.706651	rs12498670	51	RP11-313E19.1	10975	intergenic	5.929	7	9	15	0	0	0
4:177542973:A:G	rs13111989	4	177542973	A	G	0.2903	NA	0.711739	rs12498670	51	RP11-313E19.1	9569	intergenic	2.093	5	7	15	1	0	0
4:177545743:A:G	rs13105175	4	177545743	G	A	0.2903	NA	0.711739	rs12498670	51	RP11-313E19.1	6799	intergenic	0.519	7	9	15	1	0	0
4:177546255:C:T	rs6837850	4	177546255	T	C	0.2982	NA	0.746324	rs12498670	51	RP11-313E19.1	6287	intergenic	0.589	7	9	15	1	0	0
4:177548221:A:G	rs1485770	4	177548221	G	A	0.2893	NA	0.716855	rs12498670	51	RP11-313E19.1	4321	intergenic	0.934	5	7	15	1	0	0
4:177548580:C:T	4:177548580:C:T	4	177548580	C	T	0.2893	NA	0.716855	rs12498670	51	RP11-313E19.1	3962	intergenic	3.126	NA	7	15	1	0	0
4:177550246:A:G	rs11938037	4	177550246	G	A	0.2893	NA	0.716855	rs12498670	51	RP11-313E19.1	2296	intergenic	10.52	7	9	15	1	0	0
4:177550252:A:C	rs11947473	4	177550252	C	A	0.2893	NA	0.716855	rs12498670	51	RP11-313E19.1	2290	intergenic	9.141	7	9	15	1	0	0
4:177551565:A:G	rs901183	4	177551565	G	A	0.3449	NA	0.919637	rs12498670	51	RP11-313E19.1	977	downstream	3.254	6	9	15	1	0	0
4:177553269:T:TAG	rs66980976	4	177553269	TAG	T	0.2893	NA	0.716855	rs12498670	51	RP11-313E19.1	0	ncRNA_exonic	3.716	NA	5	15	1	0	0
4:177555700:A:G	rs17063436	4	177555700	A	G	0.3469	NA	0.954822	rs12498670	51	RP11-313E19.1	1317	intergenic	0.546	7	5	15	1	0	0
4:177556755:A:C	rs4690458	4	177556755	A	C	0.2913	NA	0.739254	rs12498670	51	RP11-313E19.1	2372	intergenic	4.287	4	2	15	1	0	0
4:177557439:G:T	rs13148375	4	177557439	G	T	0.2913	NA	0.73015	rs12498670	51	RP11-313E19.1	3056	intergenic	6.02	2b	5	15	1	0	0
4:177558443:C:T	rs11939563	4	177558443	C	T	0.34	NA	0.932715	rs12498670	51	RP11-313E19.1	4060	intergenic	2.843	7	5	15	1	0	0
4:177558864:A:G	rs2333491	4	177558864	A	G	0.3509	NA	0.981779	rs12498670	51	RP11-313E19.1	4481	intergenic	0.338	7	5	15	1	0	0
4:177559121:A:G	rs1872500	4	177559121	A	G	0.3469	NA	0.963628	rs12498670	51	RP11-313E19.1	4738	intergenic	2.012	NA	5	15	1	0	0
4:177560610:A:G	rs55956916	4	177560610	G	A	0.3509	NA	0.981779	rs12498670	51	RP11-313E19.1	6227	intergenic	4.486	6	5	15	1	0	0
4:177560766:A:C	rs11936390	4	177560766	C	A	0.2922	NA	0.741502	rs12498670	51	RP11-313E19.1	6383	intergenic	0.059	4	5	15	1	0	0
4:177560970:C:T	rs113806656	4	177560970	C	T	0.3668	NA	0.904227	rs12498670	51	RP11-313E19.1	6587	intergenic	1.284	6	5	15	1	0	0
4:177561651:A:G	rs13144350	4	177561651	G	A	0.2932	NA	0.745435	rs12498670	51	RP11-313E19.1	7268	intergenic	0.451	5	5	15	1	0	0
4:177563237:C:T	rs13135363	4	177563237	T	C	0.341	NA	0.93698	rs12498670	51	RP11-313E19.1	8854	intergenic	2.153	7	5	15	1	0	0
4:177563612:A:T	rs2086978	4	177563612	T	A	0.3509	NA	0.981779	rs12498670	51	RP11-313E19.1	9229	intergenic	4.664	7	5	15	1	0	0
4:177566078:C:T	rs6853637	4	177566078	C	T	0.2922	NA	0.741502	rs12498670	51	RP11-313E19.1	11695	intergenic	4.58	7	5	15	0	0	0
4:177567922:C:T	rs6848656	4	177567922	C	T	0.3489	NA	0.990873	rs12498670	51	RP11-313E19.1	13539	intergenic	1.145	6	5	15	0	0	0
4:177569019:A:G	rs7657674	4	177569019	A	G	0.339	NA	0.9463	rs12498670	51	RP11-313E19.1	14636	intergenic	1.092	7	5	15	0	0	0
4:177569137:A:C	rs35219622	4	177569137	C	A	0.2903	NA	0.751186	rs12498670	51	RP11-313E19.1	14754	intergenic	4.253	7	5	15	0	0	0
4:177569252:A:G	rs35772136	4	177569252	A	G	0.2922	NA	0.758195	rs12498670	51	RP11-313E19.1	14869	intergenic	4.933	7	5	15	0	0	0
4:177571181:A:G	rs11724486	4	177571181	G	A	0.3459	NA	0.977261	rs12498670	51	RP11-313E19.1	16798	intergenic	0.115	6	5	15	0	0	0
4:177572077:A:T	rs7682406	4	177572077	T	A	0.339	NA	0.9463	rs12498670	51	RP11-313E19.1	17694	intergenic	1.388	5	5	15	0	0	0
4:177572245:A:C	rs12498670	4	177572245	A	C	0.3509	1e-08	1	rs12498670	51	RP11-313E19.1	17862	intergenic	7.036	7	5	15	0	0	0
4:177573314:A:G	rs6842237	4	177573314	A	G	0.338	NA	0.908279	rs12498670	51	RP11-313E19.2	17457	intergenic	0.572	6	5	15	0	0	0
4:185273976:C:T	rs793917	4	185273976	C	T	0.1511	NA	0.98512	rs4326049	52	RP11-290F5.2	0	ncRNA_intronic	0.552	NA	1	15	1	0	0
4:185275519:A:T	rs793916	4	185275519	A	T	0.1511	NA	0.98512	rs4326049	52	RP11-290F5.2	388	upstream	2.32	6	5	15	1	0	0
4:185276203:C:T	rs793915	4	185276203	C	T	0.1511	NA	0.98512	rs4326049	52	RP11-290F5.2	1072	intergenic	0.343	NA	2	7	1	0	0
4:185278885:A:G	rs4326049	4	185278885	A	G	0.1531	1e-08	1	rs4326049	52	RP11-290F5.2	3754	intergenic	9.671	5	5	15	1	0	0
4:185279284:C:T	rs4590089	4	185279284	C	T	0.1511	NA	0.98512	rs4326049	52	RP11-290F5.2	4153	intergenic	0.685	5	5	15	1	0	0
4:185281009:C:T	rs78890989	4	185281009	T	C	0.1581	NA	0.675533	rs4326049	52	RP11-290F5.1	5326	intergenic	5.273	6	5	15	1	0	0
4:185283827:A:G	rs73874613	4	185283827	A	G	0.1362	NA	0.831649	rs4326049	52	RP11-290F5.1	2508	intergenic	4.999	3a	2	15	1	0	0
5:16413335:A:AT	rs530778151	5	16413335	A	AT	0.2028	NA	0.618073	rs258879	53	RP1-167G20.1	0	ncRNA_intronic	1.957	NA	5	15	1	0	0
5:16418829:A:G	rs258879	5	16418829	G	A	0.2018	1e-08	1	rs258879	53	RP1-167G20.1	0	ncRNA_intronic	9.9	2b	5	15	1	0	0
5:16421986:C:G	rs150565162	5	16421986	C	G	0.2495	NA	0.651549	rs258879	53	RP1-167G20.1	0	ncRNA_intronic	1.261	7	1	15	1	0	0
5:16422741:A:T	rs2596387	5	16422741	T	A	0.2465	NA	0.623188	rs258879	53	RP1-167G20.1	0	ncRNA_intronic	3.77	6	3	15	1	0	0
5:16422744:C:T	rs2596388	5	16422744	C	T	0.2465	NA	0.623188	rs258879	53	RP1-167G20.1	0	ncRNA_intronic	2.966	7	3	15	1	0	0
5:16424181:A:G	5:16424181:A:G	5	16424181	G	A	0.2465	NA	0.623188	rs258879	53	RP1-167G20.1	0	ncRNA_intronic	0.831	5	5	15	1	0	0
5:16424284:A:G	rs163360	5	16424284	A	G	0.2485	NA	0.617732	rs258879	53	RP1-167G20.1	0	ncRNA_intronic	0.962	5	5	15	1	0	0
5:16424320:C:T	rs163361	5	16424320	T	C	0.2475	NA	0.621512	rs258879	53	RP1-167G20.1	0	ncRNA_intronic	0.714	7	5	15	1	0	0
5:16426140:C:T	rs163363	5	16426140	C	T	0.2465	NA	0.623188	rs258879	53	RP1-167G20.1	0	ncRNA_intronic	0.135	5	5	15	1	0	0
5:16428970:A:G	rs459798	5	16428970	G	A	0.1899	NA	0.917171	rs258879	53	RP1-167G20.1:RP1-167G20.2	00:00:00	ncRNA_intronic	0.073	NA	5	14	1	0	0
5:16434841:C:T	rs73324	5	16434841	C	T	0.2455	NA	0.627036	rs258879	53	RP1-167G20.1	0	ncRNA_intronic	0.433	5	5	15	1	0	0
5:16435616:G:T	rs696897	5	16435616	T	G	0.2455	NA	0.627036	rs258879	53	RP1-167G20.1	0	ncRNA_intronic	1.829	5	5	15	1	0	0
5:16436213:C:T	rs258909	5	16436213	C	T	0.2455	NA	0.627036	rs258879	53	RP1-167G20.1	0	ncRNA_intronic	2.482	7	5	15	1	0	0
5:16436776:A:C	rs460339	5	16436776	C	A	0.2465	NA	0.625318	rs258879	53	RP1-167G20.1	0	ncRNA_intronic	0.989	7	5	15	1	0	0
5:16447904:C:T	rs154790	5	16447904	C	T	0.2465	NA	0.613846	rs258879	53	ZNF622	3723	intergenic	0.471	7	4	5	1	0	0
5:31191910:C:T	rs3806851	5	31191910	C	T	0.494	1e-08	1	rs3806851	54	RP11-152K4.2	0	ncRNA_intronic	0.249	NA	5	14	1	0	0
5:58410677:C:G	rs10085136	5	58410677	G	C	0.1322	NA	0.673773	rs10035950	55	PDE4D	0	intronic	0.783	6	5	15	1	0	0
5:58423010:G:T	rs10035950	5	58423010	T	G	0.1571	1e-08	1	rs10035950	55	PDE4D	0	intronic	7.453	4	1	2	1	0	0
5:108760952:A:T	rs72794822	5	108760952	A	T	0.1511	NA	0.808004	rs17480381	56	PJA2	15256	intergenic	6.485	5	2	15	0	0	0
5:108761665:C:G	rs147510091	5	108761665	C	G	0.1511	NA	0.808004	rs17480381	56	PJA2	15969	intergenic	4.497	6	5	15	0	0	0
5:108763163:C:G	rs72794826	5	108763163	C	G	0.1511	NA	0.808004	rs17480381	56	PJA2	17467	intergenic	1.559	7	2	15	0	0	0
5:108764970:C:T	rs62377362	5	108764970	T	C	0.1511	NA	0.808004	rs17480381	56	CTD-2128F4.1	19079	intergenic	1.2	4	14	15	0	0	0
5:108765096:C:T	rs17476973	5	108765096	T	C	0.1511	NA	0.808004	rs17480381	56	CTD-2128F4.1	18953	intergenic	3.837	5	14	15	0	0	0
5:108768808:C:T	rs62377364	5	108768808	T	C	0.1511	NA	0.808004	rs17480381	56	CTD-2128F4.1	15241	intergenic	3.912	6	9	15	0	0	0
5:108768912:A:G	rs62377365	5	108768912	A	G	0.1511	NA	0.808004	rs17480381	56	CTD-2128F4.1	15137	intergenic	1.794	7	9	15	0	0	0
5:108771659:A:G	rs72794839	5	108771659	A	G	0.1511	NA	0.808004	rs17480381	56	CTD-2128F4.1	12390	intergenic	0.701	6	9	15	0	0	0
5:108772863:C:T	rs62377366	5	108772863	C	T	0.1521	NA	0.801143	rs17480381	56	CTD-2128F4.1	11186	intergenic	1.009	6	14	15	0	0	0
5:108777547:A:T	rs186110743	5	108777547	A	T	0.1511	NA	0.808004	rs17480381	56	CTD-2128F4.1	6502	intergenic	1.437	6	14	15	1	0	0
5:108777613:A:G	rs377376170	5	108777613	G	A	0.1511	NA	0.808004	rs17480381	56	CTD-2128F4.1	6436	intergenic	0.388	7	14	15	1	0	0
5:108782576:A:C	rs77795296	5	108782576	A	C	0.1511	NA	0.808004	rs17480381	56	CTD-2128F4.1	1473	intergenic	2.395	5	9	15	1	0	0
5:108783140:A:G	rs62377406	5	108783140	G	A	0.1501	NA	0.799507	rs17480381	56	CTD-2128F4.1	909	downstream	1.74	7	5	15	1	0	0
5:108784119:A:G	rs72794846	5	108784119	A	G	0.1511	NA	0.808004	rs17480381	56	CTD-2128F4.1	0	ncRNA_exonic	8.789	7	5	15	1	0	0
5:108784566:A:AT	rs199897523	5	108784566	AT	A	0.1511	NA	0.808004	rs17480381	56	CTD-2128F4.1	0	ncRNA_intronic	0.001	NA	5	15	1	0	0
5:108785393:A:G	rs62377407	5	108785393	G	A	0.1511	NA	0.808004	rs17480381	56	CTD-2128F4.1	628	upstream	0.002	7	5	15	1	0	0
5:108791160:C:T	rs62377409	5	108791160	C	T	0.1571	NA	0.824575	rs17480381	56	CTD-2128F4.1	6395	intergenic	10.67	5	1	15	1	0	0
5:108792391:A:C	rs61104555	5	108792391	C	A	0.1571	NA	0.824575	rs17480381	56	CTD-2128F4.1	7626	intergenic	1.072	6	5	15	1	0	0
5:108793383:C:T	rs62377410	5	108793383	C	T	0.1561	NA	0.831304	rs17480381	56	CTD-2128F4.1	8618	intergenic	1.973	7	8	15	1	0	0
5:108797377:C:T	5:108797377:C:T	5	108797377	C	T	0.1551	NA	0.838109	rs17480381	56	RP11-231G15.2	5676	intergenic	0.237	7	14	15	1	0	0
5:108797836:C:T	rs62377438	5	108797836	T	C	0.1531	NA	0.808281	rs17480381	56	RP11-231G15.2	5217	intergenic	0.898	7	14	15	1	0	0
5:108798134:A:G	rs62377439	5	108798134	G	A	0.162	NA	0.782312	rs17480381	56	RP11-231G15.2	4919	intergenic	0.667	7	14	15	1	0	0
5:108800387:C:T	rs62377441	5	108800387	T	C	0.1551	NA	0.838109	rs17480381	56	RP11-231G15.2	2666	intergenic	4.493	6	14	15	1	0	0
5:108801121:G:T	rs62377442	5	108801121	G	T	0.1561	NA	0.831304	rs17480381	56	RP11-231G15.2	1932	intergenic	2.515	6	14	15	1	0	0
5:108807068:A:AT	rs201773662	5	108807068	AT	A	0.1551	NA	0.838109	rs17480381	56	RP11-231G15.3	0	ncRNA_exonic	2.176	NA	14	15	1	0	0
5:108807071:A:AATG	rs71781978	5	108807071	AATG	A	0.1551	NA	0.838109	rs17480381	56	RP11-231G15.3	0	ncRNA_exonic	6.088	NA	14	15	1	0	0
5:108808026:A:G	rs62377444	5	108808026	A	G	0.1551	NA	0.838109	rs17480381	56	RP11-231G15.3	738	downstream	3.254	7	5	15	1	0	0
5:108809201:C:T	rs62377445	5	108809201	C	T	0.1561	NA	0.845372	rs17480381	56	RP11-231G15.3	1913	intergenic	6.923	7	5	15	1	0	0
5:108811340:G:T	rs72794864	5	108811340	G	T	0.1451	NA	0.779804	rs17480381	56	RP11-231G15.3	4052	intergenic	1.479	7	5	15	1	0	0
5:108811652:C:T	rs62377446	5	108811652	C	T	0.1551	NA	0.852254	rs17480381	56	RP11-231G15.3	4364	intergenic	2.19	7	5	15	1	0	0
5:108811700:G:GAA	rs542525356	5	108811700	GAA	G	0.1551	NA	0.852254	rs17480381	56	RP11-231G15.3	4412	intergenic	1.956	NA	5	15	1	0	0
5:108811716:A:G	rs112857283	5	108811716	A	G	0.1551	NA	0.852254	rs17480381	56	RP11-231G15.3	4428	intergenic	1.64	6	5	15	1	0	0
5:108812861:A:G	rs62377447	5	108812861	G	A	0.1551	NA	0.852254	rs17480381	56	RP11-231G15.3	5573	intergenic	3.687	6	5	15	1	0	0
5:108817843:T:TACAC	5:108817843:T:TACAC	5	108817843	T	TACAC	0.002982	NA	0.621745	rs17480381	56	RP11-231G15.3	10555	intergenic	1.986	NA	5	15	0	0	0
5:108817843:T:TAC	5:108817843:T:TAC	5	108817843	T	TAC	0.2038	NA	0.621745	rs17480381	56	RP11-231G15.3	10555	NA	2.084	NA	5	15	0	0	0
5:108817936:A:T	rs62377452	5	108817936	T	A	0.1551	NA	0.852254	rs17480381	56	RP11-231G15.3	10648	intergenic	1.83	5	5	15	0	0	0
5:108820097:C:G	rs62377454	5	108820097	C	G	0.1551	NA	0.852254	rs17480381	56	RP11-231G15.3	12809	intergenic	0.522	7	5	15	0	0	0
5:108821580:G:GTCC	rs138121677	5	108821580	GTCC	G	0.1541	NA	0.843743	rs17480381	56	RP11-231G15.1	11997	intergenic	0.793	NA	1	15	0	0	0
5:108831755:T:TA	rs147492279	5	108831755	TA	T	0.1551	NA	0.852254	rs17480381	56	RP11-231G15.1	1822	intergenic	0.009	NA	5	15	1	0	0
5:108832006:C:G	rs17478006	5	108832006	G	C	0.1551	NA	0.852254	rs17480381	56	RP11-231G15.1	1571	intergenic	2.556	2b	7	15	1	0	0
5:108834027:C:T	rs62375279	5	108834027	C	T	0.1551	NA	0.852254	rs17480381	56	RP11-231G15.1	0	ncRNA_intronic	9.197	7	14	15	1	0	0
5:108835465:C:T	rs72802926	5	108835465	C	T	0.1551	NA	0.852254	rs17480381	56	RP11-231G15.1	655	downstream	0.396	5	7	15	1	0	0
5:108839564:A:G	rs11241022	5	108839564	G	A	0.1551	NA	0.852254	rs17480381	56	RP11-231G15.1	4754	intergenic	0.187	6	14	15	1	0	0
5:108842305:C:T	rs62375287	5	108842305	C	T	0.1551	NA	0.852254	rs17480381	56	RP11-231G15.1	7495	intergenic	3.546	5	2	15	1	0	0
5:108842833:A:G	rs17478105	5	108842833	A	G	0.1551	NA	0.852254	rs17480381	56	RP11-231G15.1	8023	intergenic	4.466	1f	5	15	1	0	0
5:108844587:C:T	rs17418874	5	108844587	C	T	0.16	NA	0.818592	rs17480381	56	RP11-231G15.1	9777	intergenic	0.017	7	5	15	1	0	0
5:108845243:C:T	rs4346816	5	108845243	C	T	0.1551	NA	0.852254	rs17480381	56	RP11-231G15.1	10433	intergenic	15.32	5	5	15	0	0	0
5:108846042:GCTTT:TCTTT	rs62375291	5	108846042	GCTTT	TCTTT	0.1561	NA	0.845372	rs17480381	56	RP11-231G15.1	11232	intergenic	NA	NA	5	15	0	0	0
5:108846403:G:T	rs72802963	5	108846403	G	T	0.1571	NA	0.838566	rs17480381	56	RP11-231G15.1	11593	intergenic	0.819	7	5	15	0	0	0
5:108846620:A:C	rs17478341	5	108846620	A	C	0.1561	NA	0.845372	rs17480381	56	RP11-231G15.1	11810	intergenic	7.105	7	5	15	0	0	0
5:108847033:A:C	rs62375292	5	108847033	A	C	0.1571	NA	0.838566	rs17480381	56	RP11-231G15.1	12223	intergenic	9.405	6	5	15	0	0	0
5:108847527:A:G	rs17478383	5	108847527	A	G	0.1571	NA	0.838566	rs17480381	56	RP11-231G15.1	12717	intergenic	6.204	7	5	15	0	0	0
5:108848517:A:T	rs62375294	5	108848517	A	T	0.1551	NA	0.852254	rs17480381	56	RP11-231G15.1	13707	intergenic	1.079	6	5	15	0	0	0
5:108849477:T:TTTTA	rs200727791	5	108849477	T	TTTTA	0.1551	NA	0.852254	rs17480381	56	RP11-231G15.1	14667	intergenic	8.925	NA	5	15	0	0	0
5:108850484:A:G	rs62375314	5	108850484	A	G	0.1521	NA	0.87236	rs17480381	56	RP11-231G15.1	15674	intergenic	1.064	7	5	15	0	0	0
5:108851208:C:T	rs12189021	5	108851208	C	T	0.1531	NA	0.865172	rs17480381	56	RP11-231G15.1	16398	intergenic	0.078	6	5	15	0	0	0
5:108851329:C:T	rs12189031	5	108851329	C	T	0.1531	NA	0.865172	rs17480381	56	RP11-231G15.1	16519	intergenic	0.051	5	5	15	0	0	0
5:108852857:C:T	rs62375315	5	108852857	C	T	0.1531	NA	0.865172	rs17480381	56	RP11-231G15.1	18047	intergenic	1.087	6	7	15	0	0	0
5:108852864:A:G	rs62375316	5	108852864	A	G	0.1521	NA	0.87236	rs17480381	56	RP11-231G15.1	18054	intergenic	5.804	7	7	15	0	0	0
5:108853183:A:T	rs12187873	5	108853183	A	T	0.1511	NA	0.879631	rs17480381	56	RP11-231G15.1	18373	intergenic	3.776	7	14	15	0	0	0
5:108853361:A:G	rs12187888	5	108853361	A	G	0.1531	NA	0.865172	rs17480381	56	RP11-231G15.1	18551	intergenic	6.496	6	14	15	0	0	0
5:108853595:A:G	rs62375317	5	108853595	G	A	0.1531	NA	0.865172	rs17480381	56	RP11-231G15.1	18785	intergenic	2.135	7	14	15	0	0	0
5:108853957:G:T	rs62375318	5	108853957	G	T	0.1531	NA	0.865172	rs17480381	56	RP11-231G15.1	19147	intergenic	0.481	5	14	15	0	0	0
5:108854804:C:T	rs62375320	5	108854804	T	C	0.1531	NA	0.864182	rs17480381	56	RP11-231G15.1	19994	intergenic	6.171	7	9	15	0	0	0
5:108856295:A:C	rs62375321	5	108856295	C	A	0.2038	NA	0.615112	rs17480381	56	RP11-231G15.1	21485	intergenic	0.141	7	9	15	0	0	0
5:108858617:C:T	rs7702294	5	108858617	T	C	0.1511	NA	0.878786	rs17480381	56	RP11-231G15.1	23807	intergenic	4.574	4	14	15	0	0	0
5:108858693:A:G	rs62375322	5	108858693	A	G	0.1511	NA	0.878786	rs17480381	56	RP11-231G15.1	23883	intergenic	10.35	4	14	15	0	0	0
5:108859054:G:T	rs17419541	5	108859054	T	G	0.1501	NA	0.886217	rs17480381	56	RP11-231G15.1	24244	intergenic	5.294	7	14	15	0	0	0
5:108861997:A:G	rs11241023	5	108861997	A	G	0.1501	NA	0.886217	rs17480381	56	RP11-231G15.1	27187	intergenic	0.395	7	7	15	0	0	0
5:108862862:C:T	rs12187199	5	108862862	C	T	0.1501	NA	0.886217	rs17480381	56	RP11-231G15.1	28052	intergenic	4.84	5	13	15	0	0	0
5:108867135:A:AG	rs142459538	5	108867135	AG	A	0.1491	NA	0.878887	rs17480381	56	RP11-231G15.1	32325	intergenic	10.69	NA	5	15	0	0	0
5:108867925:C:T	rs374236777	5	108867925	C	T	0.1491	NA	0.878887	rs17480381	56	RP11-231G15.1	33115	intergenic	0.841	7	5	15	0	0	0
5:108870867:C:T	rs62375325	5	108870867	C	T	0.1491	NA	0.878887	rs17480381	56	RP11-231G15.1	36057	intergenic	0.342	7	5	15	0	0	0
5:108876195:A:G	rs140023153	5	108876195	G	A	0.1501	NA	0.886217	rs17480381	56	RP11-231G15.1	41385	intergenic	1.628	7	9	15	0	0	0
5:108879018:C:T	rs62375327	5	108879018	T	C	0.1501	NA	0.886217	rs17480381	56	RP11-231G15.1	44208	intergenic	3.482	7	9	15	0	0	0
5:108884941:C:T	rs62375328	5	108884941	T	C	0.1501	NA	0.886217	rs17480381	56	KRT18P42	39097	intergenic	4.348	6	14	15	0	0	0
5:108890714:C:T	rs62375330	5	108890714	C	T	0.1481	NA	0.900837	rs17480381	56	KRT18P42	33324	intergenic	1.111	7	5	15	0	0	0
5:108892003:C:T	rs1123178	5	108892003	T	C	0.1541	NA	0.856036	rs17480381	56	KRT18P42	32035	intergenic	1.765	6	5	15	0	0	0
5:108892085:C:T	rs62375331	5	108892085	C	T	0.1491	NA	0.893147	rs17480381	56	KRT18P42	31953	intergenic	0.117	6	5	15	0	0	0
5:108896496:A:G	rs62375332	5	108896496	G	A	0.1501	NA	0.916112	rs17480381	56	KRT18P42	27542	intergenic	5.073	3a	5	15	0	0	0
5:108897473:A:G	rs72799204	5	108897473	G	A	0.1491	NA	0.908707	rs17480381	56	KRT18P42	26565	intergenic	0.537	5	5	15	0	0	0
5:108901894:G:GT	rs200772886	5	108901894	G	GT	0.1501	NA	0.885548	rs17480381	56	KRT18P42	22144	intergenic	1.188	NA	5	15	0	0	0
5:108903474:A:G	rs72806957	5	108903474	G	A	0.1501	NA	0.901102	rs17480381	56	KRT18P42	20564	intergenic	1.706	4	7	15	0	0	0
5:108903506:A:G	rs17479536	5	108903506	A	G	0.1501	NA	0.901102	rs17480381	56	KRT18P42	20532	intergenic	4.448	4	7	15	0	0	0
5:108903538:A:G	rs17479578	5	108903538	G	A	0.1501	NA	0.901102	rs17480381	56	KRT18P42	20500	intergenic	0.561	5	7	15	0	0	0
5:108903548:G:T	rs62376961	5	108903548	T	G	0.1501	NA	0.901102	rs17480381	56	KRT18P42	20490	intergenic	0.295	5	7	15	0	0	0
5:108903672:A:G	rs17479585	5	108903672	G	A	0.1471	NA	0.924191	rs17480381	56	KRT18P42	20366	intergenic	4.497	5	7	15	0	0	0
5:108904088:A:G	rs62376962	5	108904088	A	G	0.1471	NA	0.924191	rs17480381	56	KRT18P42	19950	intergenic	0.952	6	7	15	0	0	0
5:108904477:A:G	rs72806966	5	108904477	A	G	0.1471	NA	0.924191	rs17480381	56	KRT18P42	19561	intergenic	1.928	6	7	15	0	0	0
5:108904675:C:T	rs62376963	5	108904675	C	T	0.1471	NA	0.924191	rs17480381	56	KRT18P42	19363	intergenic	14.99	6	7	15	0	0	0
5:108905715:A:T	rs149255920	5	108905715	T	A	0.1471	NA	0.924191	rs17480381	56	KRT18P42	18323	intergenic	2.624	7	2	15	0	0	0
5:108905779:C:T	rs552846056	5	108905779	T	C	0.1471	NA	0.924191	rs17480381	56	KRT18P42	18259	intergenic	0.396	NA	2	15	0	0	0
5:108905780:A:G	rs571058746	5	108905780	G	A	0.1471	NA	0.924191	rs17480381	56	KRT18P42	18258	intergenic	0.174	NA	2	15	0	0	0
5:108905781:C:T	rs535306988	5	108905781	C	T	0.1471	NA	0.924191	rs17480381	56	KRT18P42	18257	intergenic	0.232	NA	2	15	0	0	0
5:108906020:A:G	rs62376964	5	108906020	A	G	0.1471	NA	0.924191	rs17480381	56	KRT18P42	18018	intergenic	4.856	5	1	15	0	0	0
5:108906247:C:G	rs72806968	5	108906247	C	G	0.1471	NA	0.924191	rs17480381	56	KRT18P42	17791	intergenic	1.798	2b	1	15	0	0	0
5:108906763:A:G	rs62376965	5	108906763	G	A	0.1471	NA	0.924191	rs17480381	56	KRT18P42	17275	intergenic	3.78	5	2	15	0	0	0
5:108906980:A:G	rs62376966	5	108906980	G	A	0.1471	NA	0.924191	rs17480381	56	KRT18P42	17058	intergenic	0.406	7	2	15	0	0	0
5:108908408:C:T	rs62376967	5	108908408	C	T	0.1471	NA	0.924191	rs17480381	56	KRT18P42	15630	intergenic	0.121	6	7	15	0	0	0
5:108908692:A:G	rs62376968	5	108908692	A	G	0.1471	NA	0.924191	rs17480381	56	KRT18P42	15346	intergenic	2.048	7	7	15	0	0	0
5:108910002:A:G	rs62376969	5	108910002	A	G	0.1471	NA	0.924191	rs17480381	56	KRT18P42	14036	intergenic	0.138	7	7	15	0	0	0
5:108910278:A:T	rs1388113	5	108910278	A	T	0.1471	NA	0.924191	rs17480381	56	KRT18P42	13760	intergenic	5.713	6	7	15	0	0	0
5:108910890:A:G	rs17420380	5	108910890	A	G	0.1521	NA	0.902495	rs17480381	56	KRT18P42	13148	intergenic	1.189	5	9	15	0	0	0
5:108911018:C:T	rs10515406	5	108911018	T	C	0.1471	NA	0.924191	rs17480381	56	KRT18P42	13020	intergenic	2.031	5	9	15	0	0	0
5:108911318:G:T	rs62376970	5	108911318	T	G	0.1471	NA	0.924191	rs17480381	56	KRT18P42	12720	intergenic	2.953	6	9	15	0	0	0
5:108911783:A:G	rs10515402	5	108911783	A	G	0.1471	NA	0.924191	rs17480381	56	KRT18P42	12255	intergenic	0.175	6	9	15	0	0	0
5:108912369:C:G	rs62376971	5	108912369	C	G	0.1471	NA	0.924191	rs17480381	56	KRT18P42	11669	intergenic	0.328	6	9	15	0	0	0
5:108912846:G:GA	rs138035582	5	108912846	G	GA	0.1471	NA	0.924191	rs17480381	56	KRT18P42	11192	intergenic	1.331	NA	9	15	0	0	0
5:108912852:A:G	rs113322846	5	108912852	G	A	0.1471	NA	0.924191	rs17480381	56	KRT18P42	11186	intergenic	0.42	7	9	15	0	0	0
5:108912902:C:T	rs62376972	5	108912902	C	T	0.1471	NA	0.924191	rs17480381	56	KRT18P42	11136	intergenic	2.242	6	9	15	0	0	0
5:108913197:A:G	rs62376973	5	108913197	G	A	0.1471	NA	0.924191	rs17480381	56	KRT18P42	10841	intergenic	0.363	7	9	15	0	0	0
5:108913246:A:T	rs62376974	5	108913246	T	A	0.1471	NA	0.924191	rs17480381	56	KRT18P42	10792	intergenic	3.284	6	9	15	0	0	0
5:108913443:C:G	rs62376975	5	108913443	C	G	0.1471	NA	0.924191	rs17480381	56	KRT18P42	10595	intergenic	13.06	6	9	15	0	0	0
5:108913534:A:G	rs62376976	5	108913534	A	G	0.1471	NA	0.924191	rs17480381	56	KRT18P42	10504	intergenic	3.243	6	9	15	0	0	0
5:108914459:A:T	rs62376977	5	108914459	A	T	0.1471	NA	0.924191	rs17480381	56	KRT18P42	9579	intergenic	0.644	7	14	15	1	0	0
5:108914533:A:C	rs72806989	5	108914533	A	C	0.1471	NA	0.924191	rs17480381	56	KRT18P42	9505	intergenic	0.181	7	14	15	1	0	0
5:108914832:G:T	rs72806991	5	108914832	G	T	0.1471	NA	0.924191	rs17480381	56	KRT18P42	9206	intergenic	1.748	7	14	15	1	0	0
5:108914879:C:T	rs62376978	5	108914879	T	C	0.1471	NA	0.924191	rs17480381	56	KRT18P42	9159	intergenic	3.517	6	14	15	1	0	0
5:108916193:G:T	rs17420555	5	108916193	G	T	0.1471	NA	0.924191	rs17480381	56	KRT18P42	7845	intergenic	0.392	4	14	15	1	0	0
5:108916297:C:T	rs17479907	5	108916297	T	C	0.1471	NA	0.924191	rs17480381	56	KRT18P42	7741	intergenic	0.952	3a	14	15	1	0	0
5:108916755:A:C	rs62376979	5	108916755	C	A	0.1471	NA	0.924191	rs17480381	56	KRT18P42	7283	intergenic	4.453	7	14	15	1	0	0
5:108916793:A:T	rs62376980	5	108916793	T	A	0.1471	NA	0.924191	rs17480381	56	KRT18P42	7245	intergenic	1.344	7	14	15	1	0	0
5:108917228:C:T	rs17420619	5	108917228	C	T	0.1471	NA	0.924191	rs17480381	56	KRT18P42	6810	intergenic	2.444	7	14	15	1	0	0
5:108917385:A:T	rs1490774	5	108917385	T	A	0.1471	NA	0.924191	rs17480381	56	KRT18P42	6653	intergenic	4.717	7	14	15	1	0	0
5:108917939:C:T	rs72810722	5	108917939	T	C	0.1471	NA	0.924191	rs17480381	56	KRT18P42	6099	intergenic	5.033	6	7	15	1	0	0
5:108920078:C:T	rs72810724	5	108920078	T	C	0.1471	NA	0.924191	rs17480381	56	KRT18P42	3960	intergenic	5.533	7	7	15	1	0	0
5:108920101:C:T	rs72810725	5	108920101	T	C	0.1471	NA	0.924191	rs17480381	56	KRT18P42	3937	intergenic	2.722	7	7	15	1	0	0
5:108920838:A:G	rs17479992	5	108920838	A	G	0.1471	NA	0.924191	rs17480381	56	KRT18P42	3200	intergenic	13.7	2b	7	15	1	0	0
5:108921313:G:T	rs72810729	5	108921313	G	T	0.1471	NA	0.924191	rs17480381	56	KRT18P42	2725	intergenic	0.87	6	5	15	1	0	0
5:108923290:C:T	rs72810734	5	108923290	C	T	0.1571	NA	1	rs17480381	56	KRT18P42	748	upstream	3.264	7	5	15	1	0	0
5:108923312:A:C	rs72810735	5	108923312	A	C	0.1571	NA	1	rs17480381	56	KRT18P42	726	upstream	0.161	6	5	15	1	0	0
5:108923667:A:C	rs62376982	5	108923667	C	A	0.1571	NA	1	rs17480381	56	KRT18P42	371	upstream	7.35	6	5	15	1	0	0
5:108924795:C:T	rs62376983	5	108924795	T	C	0.1571	NA	1	rs17480381	56	KRT18P42	0	ncRNA_exonic	4.603	7	5	15	1	0	0
5:108925529:A:G	rs10515403	5	108925529	A	G	0.1561	NA	0.992231	rs17480381	56	KRT18P42	235	downstream	10.93	6	5	15	1	0	0
5:108925734:C:T	rs62376985	5	108925734	C	T	0.1571	NA	1	rs17480381	56	KRT18P42	440	downstream	3.632	5	5	15	1	0	0
5:108925758:C:T	rs17420837	5	108925758	T	C	0.1571	NA	1	rs17480381	56	KRT18P42	464	downstream	2.687	3a	5	15	1	0	0
5:108926851:A:G	rs62376986	5	108926851	A	G	0.1571	NA	1	rs17480381	56	KRT18P42	1557	intergenic	8.669	7	5	15	1	0	0
5:108926873:A:G	rs62376987	5	108926873	A	G	0.1571	NA	1	rs17480381	56	KRT18P42	1579	intergenic	0.905	7	5	15	1	0	0
5:108927008:G:T	rs17420998	5	108927008	T	G	0.1571	NA	1	rs17480381	56	KRT18P42	1714	intergenic	4.7	7	5	15	1	0	0
5:108927118:G:T	rs62377015	5	108927118	G	T	0.1571	NA	1	rs17480381	56	KRT18P42	1824	intergenic	0.027	6	5	15	1	0	0
5:108927342:A:G	rs17480353	5	108927342	A	G	0.1571	NA	1	rs17480381	56	KRT18P42	2048	intergenic	8.419	5	5	15	1	0	0
5:108927715:A:G	rs17480381	5	108927715	A	G	0.1571	1e-08	1	rs17480381	56	KRT18P42	2421	intergenic	1.246	7	5	15	1	0	0
5:108928345:C:T	rs62377016	5	108928345	C	T	0.1561	NA	0.992231	rs17480381	56	KRT18P42	3051	intergenic	0.31	6	5	15	1	0	0
5:108929405:A:G	rs17421138	5	108929405	A	G	0.1561	NA	0.992231	rs17480381	56	KRT18P42	4111	intergenic	5.687	5	5	15	1	0	0
5:108929899:G:T	rs72810743	5	108929899	T	G	0.1561	NA	0.992231	rs17480381	56	KRT18P42	4605	intergenic	3.11	6	5	15	1	0	0
5:108932559:T:TG	rs146053387	5	108932559	T	TG	0.1531	NA	0.96918	rs17480381	56	KRT18P42	7265	intergenic	8.574	NA	5	15	1	0	0
5:118616906:A:G	rs10035514	5	118616906	A	G	0.1064	NA	0.73486	rs9327097	57	TNFAIP8	0	intronic	5.157	7	2	15	1	0	0
5:118617930:A:G	rs10053596	5	118617930	A	G	0.1252	NA	0.964357	rs9327097	57	TNFAIP8	0	intronic	2.368	5	3	15	1	0	0
5:118617979:C:CAG	rs56106349	5	118617979	CAG	C	0.1252	NA	0.964357	rs9327097	57	TNFAIP8	0	intronic	1.665	NA	3	15	1	0	0
5:118617999:C:T	rs10063063	5	118617999	C	T	0.1024	NA	0.753397	rs9327097	57	TNFAIP8	0	intronic	8.022	5	3	15	1	0	0
5:118618540:C:G	rs1553543	5	118618540	G	C	0.1282	NA	0.955749	rs9327097	57	TNFAIP8	0	intronic	3.957	6	2	15	1	0	0
5:118619289:C:T	rs4895188	5	118619289	C	T	0.1252	NA	0.964357	rs9327097	57	TNFAIP8	0	intronic	1.979	5	2	15	1	0	0
5:118619636:G:T	rs9327095	5	118619636	T	G	0.1282	NA	0.956888	rs9327097	57	TNFAIP8	0	intronic	7.469	7	2	15	1	0	0
5:118621024:C:G	rs888771	5	118621024	G	C	0.1262	NA	0.955556	rs9327097	57	TNFAIP8	0	intronic	3.783	5	2	7	1	0	0
5:118621164:C:T	rs888772	5	118621164	C	T	0.1024	NA	0.753397	rs9327097	57	TNFAIP8	0	intronic	8.331	5	2	7	1	0	0
5:118622377:C:G	rs6878373	5	118622377	G	C	0.1262	NA	0.955556	rs9327097	57	TNFAIP8	0	intronic	0.796	5	2	15	1	0	0
5:118623035:T:TA	rs35131683	5	118623035	TA	T	0.1292	NA	0.947801	rs9327097	57	TNFAIP8	0	intronic	0.657	NA	1	7	1	0	0
5:118623391:A:G	rs1504980	5	118623391	A	G	0.1044	NA	0.752356	rs9327097	57	TNFAIP8	0	intronic	0.737	4	1	15	1	0	0
5:118625416:C:G	rs888768	5	118625416	G	C	0.1044	NA	0.752356	rs9327097	57	TNFAIP8	0	intronic	2.594	4	2	7	1	0	0
5:118627506:C:G	rs6876958	5	118627506	G	C	0.1034	NA	0.744419	rs9327097	57	TNFAIP8	0	intronic	4.112	7	1	15	1	0	0
5:118627726:A:C	rs6877317	5	118627726	A	C	0.1213	NA	0.894592	rs9327097	57	TNFAIP8	0	intronic	2.928	4	1	7	1	0	0
5:118628019:A:AAAG	rs139977726	5	118628019	A	AAAG	0.1213	NA	0.894592	rs9327097	57	TNFAIP8	0	intronic	1.399	NA	4	15	1	0	0
5:118628943:A:G	rs1504979	5	118628943	A	G	0.1193	NA	0.877513	rs9327097	57	TNFAIP8	0	intronic	1.046	NA	4	15	1	0	0
5:118629083:C:T	rs1422012	5	118629083	C	T	0.1193	NA	0.877513	rs9327097	57	TNFAIP8	0	intronic	3.684	NA	4	15	1	0	0
5:118629279:C:T	rs2112323	5	118629279	C	T	0.09543	NA	0.682296	rs9327097	57	TNFAIP8	0	intronic	1.308	NA	4	15	1	0	0
5:118630584:A:T	rs6595182	5	118630584	T	A	0.09642	NA	0.689931	rs9327097	57	TNFAIP8	0	intronic	1.087	6	5	15	1	0	0
5:118631174:A:G	rs10463466	5	118631174	A	G	0.1183	NA	0.903549	rs9327097	57	TNFAIP8	0	intronic	0.551	6	5	15	1	0	0
5:118631303:C:T	rs10463467	5	118631303	C	T	0.1243	NA	0.937955	rs9327097	57	TNFAIP8	0	intronic	1.267	6	5	15	1	0	0
5:118633768:A:G	rs139806624	5	118633768	A	G	0.1223	NA	0.886026	rs9327097	57	TNFAIP8	0	intronic	0.773	7	5	15	1	0	0
5:118634448:A:G	rs6876255	5	118634448	G	A	0.09543	NA	0.698923	rs9327097	57	TNFAIP8	0	intronic	1.053	7	5	15	1	0	0
5:118641300:A:T	rs1032859	5	118641300	A	T	0.1074	NA	0.742835	rs9327097	57	TNFAIP8	0	intronic	2.867	7	5	15	1	0	0
5:118645920:C:G	rs6879919	5	118645920	C	G	0.09543	NA	0.69786	rs9327097	57	TNFAIP8	0	intronic	0.038	5	2	15	1	0	0
5:118646360:A:T	rs6865343	5	118646360	A	T	0.1292	NA	0.982298	rs9327097	57	TNFAIP8	0	intronic	2.214	7	4	15	1	0	0
5:118646393:A:G	rs6884614	5	118646393	A	G	0.1292	NA	0.982298	rs9327097	57	TNFAIP8	0	intronic	0.402	6	4	15	1	0	0
5:118646428:A:G	rs6884625	5	118646428	A	G	0.1292	NA	0.982298	rs9327097	57	TNFAIP8	0	intronic	1.85	7	4	15	1	0	0
5:118647840:A:G	rs9327097	5	118647840	G	A	0.1272	1e-08	1	rs9327097	57	TNFAIP8	0	intronic	1.831	6	5	15	1	0	0
5:118647926:A:G	rs9327098	5	118647926	G	A	0.1262	NA	0.991049	rs9327097	57	TNFAIP8	0	intronic	6.557	5	5	15	1	0	0
5:118648250:A:G	rs1035376	5	118648250	A	G	0.1034	NA	0.778432	rs9327097	57	TNFAIP8	0	intronic	2.348	NA	5	15	1	0	0
5:125231567:A:G	rs453860	5	125231567	G	A	0.1431	NA	0.97099	rs465730	58	CTC-394G3.2	9120	intergenic	3.667	7	5	15	1	0	0
5:125231983:C:T	rs1432345	5	125231983	C	T	0.1123	NA	0.746933	rs465730	58	CTC-394G3.2	9536	intergenic	2.003	NA	5	15	1	0	0
5:125235863:A:G	rs1432344	5	125235863	G	A	0.1123	NA	0.746933	rs465730	58	CTC-394G3.2	13416	intergenic	8.058	NA	5	15	0	0	0
5:125236587:C:T	rs17153642	5	125236587	C	T	0.1441	NA	0.978186	rs465730	58	CTC-394G3.2	14140	intergenic	1.459	7	5	15	0	0	0
5:125242616:A:T	rs461740	5	125242616	T	A	0.1441	NA	0.978186	rs465730	58	CTC-394G3.2	20169	intergenic	6.269	6	5	15	0	0	0
5:125243020:C:T	rs465384	5	125243020	T	C	0.1451	NA	0.985419	rs465730	58	CTC-394G3.2	20573	intergenic	3.15	NA	4	15	0	0	0
5:125243805:C:T	rs1583244	5	125243805	C	T	0.1143	NA	0.759532	rs465730	58	CTC-394G3.2	21358	intergenic	0.685	NA	5	15	0	0	0
5:125244742:C:T	rs13185740	5	125244742	T	C	0.1143	NA	0.759532	rs465730	58	CTC-394G3.2	22295	intergenic	9.947	7	5	15	0	0	0
5:125248978:C:T	rs250656	5	125248978	T	C	0.1262	NA	0.837875	rs465730	58	CTC-394G3.2	26531	intergenic	0.447	NA	7	15	0	0	0
5:125249124:C:T	rs2082342	5	125249124	T	C	0.1143	NA	0.759532	rs465730	58	CTC-394G3.2	26677	intergenic	4.584	NA	5	15	0	0	0
5:125252933:C:T	rs6893227	5	125252933	T	C	0.1163	NA	0.77226	rs465730	58	CTC-394G3.2	30486	intergenic	0.257	7	5	15	0	0	0
5:125256983:A:G	rs142645668	5	125256983	A	G	0.1163	NA	0.77226	rs465730	58	CTC-394G3.2	34536	intergenic	1.06	6	5	15	0	0	0
5:125260205:A:G	rs34538630	5	125260205	G	A	0.1143	NA	0.759532	rs465730	58	CTC-394G3.2	37758	intergenic	0.753	5	5	15	0	0	0
5:125268431:C:G	rs167863	5	125268431	G	C	0.1451	NA	0.985419	rs465730	58	RPSAP37	34038	intergenic	1.294	7	5	15	0	0	0
5:125268805:C:T	rs327813	5	125268805	C	T	0.1451	NA	0.985419	rs465730	58	RPSAP37	33664	intergenic	2.524	6	5	15	0	0	0
5:125273935:A:G	rs463569	5	125273935	G	A	0.1461	NA	0.992691	rs465730	58	RPSAP37	28534	intergenic	2.035	NA	5	15	0	0	0
5:125274318:G:T	5:125274318:G:T	5	125274318	G	T	0.1471	NA	1	rs465730	58	RPSAP37	28151	intergenic	2.622	NA	5	15	0	0	0
5:125274318:C:G	5:125274318:C:G	5	125274318	G	C	0.1064	NA	1	rs465730	58	RPSAP37	28151	NA	2.758	NA	5	15	0	0	0
5:125274491:G:T	rs465730	5	125274491	T	G	0.1471	1e-08	1	rs465730	58	RPSAP37	27978	intergenic	6.647	NA	5	15	0	0	0
5:125275088:A:G	rs462715	5	125275088	A	G	0.1461	NA	0.992691	rs465730	58	RPSAP37	27381	intergenic	0.558	NA	5	15	0	0	0
5:125275234:C:T	rs461816	5	125275234	C	T	0.1471	NA	0.985397	rs465730	58	RPSAP37	27235	intergenic	1.567	NA	5	15	0	0	0
5:125275565:C:T	rs466408	5	125275565	C	T	0.1461	NA	0.992691	rs465730	58	RPSAP37	26904	intergenic	0.577	7	5	15	0	0	0
5:125275717:A:G	rs463706	5	125275717	G	A	0.1461	NA	0.992691	rs465730	58	RPSAP37	26752	intergenic	4.431	NA	5	15	0	0	0
5:125275854:C:G	rs463656	5	125275854	G	C	0.1461	NA	0.992691	rs465730	58	RPSAP37	26615	intergenic	2.075	7	5	15	0	0	0
5:125276121:G:T	rs456691	5	125276121	G	T	0.1461	NA	0.992691	rs465730	58	RPSAP37	26348	intergenic	5.084	NA	5	15	0	0	0
5:125276255:C:G	rs464026	5	125276255	G	C	0.1461	NA	0.992691	rs465730	58	RPSAP37	26214	intergenic	8.35	7	5	15	0	0	0
5:125276256:C:T	rs462489	5	125276256	C	T	0.1461	NA	0.992691	rs465730	58	RPSAP37	26213	intergenic	8.927	NA	5	15	0	0	0
5:125276275:C:T	rs465923	5	125276275	C	T	0.1461	NA	0.992691	rs465730	58	RPSAP37	26194	intergenic	7.216	7	5	15	0	0	0
5:125276382:C:T	rs461220	5	125276382	C	T	0.1461	NA	0.992691	rs465730	58	RPSAP37	26087	intergenic	2.478	NA	5	15	0	0	0
5:125276495:A:G	rs467210	5	125276495	A	G	0.1461	NA	0.992691	rs465730	58	RPSAP37	25974	intergenic	1.799	NA	5	15	0	0	0
5:125276556:G:GA	rs34969297	5	125276556	GA	G	0.1461	NA	0.992691	rs465730	58	RPSAP37	25913	intergenic	0.094	NA	5	15	0	0	0
5:125276812:A:G	rs464947	5	125276812	G	A	0.1471	NA	0.985397	rs465730	58	RPSAP37	25657	intergenic	3.379	7	5	15	0	0	0
5:125276844:A:T	rs460940	5	125276844	A	T	0.1461	NA	0.992691	rs465730	58	RPSAP37	25625	intergenic	3.949	7	5	15	0	0	0
5:125276979:C:T	rs456317	5	125276979	C	T	0.1461	NA	0.992691	rs465730	58	RPSAP37	25490	intergenic	1.709	NA	5	15	0	0	0
5:125277171:A:G	rs456845	5	125277171	A	G	0.1461	NA	0.992691	rs465730	58	RPSAP37	25298	intergenic	2.67	7	5	15	0	0	0
5:125277340:A:ATTATT	rs72260711	5	125277340	ATTATT	A	0.1461	NA	0.992691	rs465730	58	RPSAP37	25129	intergenic	9.636	NA	5	15	0	0	0
5:125277750:A:G	rs186610	5	125277750	G	A	0.1461	NA	0.992691	rs465730	58	RPSAP37	24719	intergenic	1.954	7	5	15	0	0	0
5:125279529:A:G	rs327819	5	125279529	G	A	0.1461	NA	0.992691	rs465730	58	RPSAP37	22940	intergenic	0.922	5	5	15	0	0	0
5:125280433:A:C	rs189016	5	125280433	C	A	0.1471	NA	0.985555	rs465730	58	RPSAP37	22036	intergenic	0.917	6	5	15	0	0	0
5:125281669:C:CATG	rs201112286	5	125281669	CATG	C	0.1461	NA	0.992691	rs465730	58	RPSAP37	20800	intergenic	1.212	NA	5	15	0	0	0
5:125281673:A:AT	rs77948136	5	125281673	AT	A	0.1471	NA	0.985397	rs465730	58	RPSAP37	20796	intergenic	2.415	NA	5	15	0	0	0
5:125285081:G:T	rs458314	5	125285081	G	T	0.1451	NA	0.985419	rs465730	58	RPSAP37	17388	intergenic	0.871	6	5	15	0	0	0
5:125293709:C:G	rs327817	5	125293709	G	C	0.1451	NA	0.985419	rs465730	58	RPSAP37	8760	intergenic	1.016	6	9	15	1	0	0
5:125296552:C:T	rs1015129	5	125296552	C	T	0.1451	NA	0.985419	rs465730	58	RPSAP37	5917	intergenic	1.803	NA	9	15	1	0	0
5:125299625:A:G	rs34034	5	125299625	A	G	0.1402	NA	0.934972	rs465730	58	RPSAP37	2844	intergenic	1.988	NA	14	15	1	0	0
5:125301979:C:T	rs34028	5	125301979	C	T	0.1382	NA	0.935348	rs465730	58	RPSAP37	490	downstream	2.302	NA	9	15	1	0	0
5:125307972:C:T	rs34037	5	125307972	C	T	0.1382	NA	0.935348	rs465730	58	RPSAP37	4193	intergenic	13.11	7	5	15	1	0	0
5:125308509:A:G	rs42783	5	125308509	A	G	0.1392	NA	0.928221	rs465730	58	RPSAP37	4730	intergenic	2.737	NA	5	15	1	0	0
5:125309139:A:T	rs41125	5	125309139	A	T	0.1382	NA	0.935348	rs465730	58	RPSAP37	5360	intergenic	17.84	7	5	15	1	0	0
5:125322435:A:C	rs694374	5	125322435	C	A	0.1342	NA	0.669442	rs465730	58	RPSAP37	18656	intergenic	3.342	6	14	15	0	0	0
5:125334656:A:G	rs369079	5	125334656	G	A	0.1392	NA	0.650717	rs465730	58	RPSAP37	30877	intergenic	7.207	6	5	15	0	0	0
5:161890909:A:C	5:161890909:A:C	5	161890909	A	C	0.1998	NA	0.601021	rs312285	59	RNU6-164P	13987	intergenic	2.163	7	15	15	0	0	0
5:161892129:C:T	rs4466204	5	161892129	T	C	0.1909	NA	0.64273	rs312285	59	RNU6-164P	12767	intergenic	1.159	6	15	15	0	0	0
5:161892279:G:T	rs12513898	5	161892279	T	G	0.1909	NA	0.64273	rs312285	59	RNU6-164P	12617	intergenic	0.705	7	15	15	0	0	0
5:161895597:G:T	rs4266452	5	161895597	T	G	0.1889	NA	0.631904	rs312285	59	RNU6-164P	9299	intergenic	0.265	7	9	15	1	0	0
5:161899410:C:G	rs1872272	5	161899410	G	C	0.1909	NA	0.64273	rs312285	59	RNU6-164P	5486	intergenic	1.867	6	9	15	1	0	0
5:161899582:C:T	rs6868391	5	161899582	T	C	0.1909	NA	0.64273	rs312285	59	RNU6-164P	5314	intergenic	1.779	5	9	15	1	0	0
5:161906184:A:G	rs13185839	5	161906184	G	A	0.1909	NA	0.665291	rs312285	59	RNU6-164P	1184	intergenic	1.522	7	15	15	1	0	0
5:161908897:A:G	rs10076365	5	161908897	A	G	0.1909	NA	0.665291	rs312285	59	RNU6-164P	3897	intergenic	7.85	6	9	15	1	0	0
5:161916636:G:T	rs1484351	5	161916636	T	G	0.1988	NA	0.680536	rs312285	59	RNU6-164P	11636	intergenic	7.163	7	5	15	0	0	0
5:161917408:A:G	rs2901679	5	161917408	A	G	0.1988	NA	0.680536	rs312285	59	RNU6-164P	12408	intergenic	0.67	6	5	15	0	0	0
5:161937637:C:T	rs62397607	5	161937637	C	T	0.1779	NA	0.649107	rs312285	59	RNU6-164P	32637	intergenic	3.045	7	9	15	0	0	0
5:161939417:A:G	rs62397608	5	161939417	G	A	0.1779	NA	0.649107	rs312285	59	RNU6-164P	34417	intergenic	2.189	7	9	15	0	0	0
5:161939847:C:T	rs7720103	5	161939847	T	C	0.1779	NA	0.649107	rs312285	59	RNU6-164P	34847	intergenic	2.436	6	9	15	0	0	0
5:161956431:A:G	rs17561245	5	161956431	G	A	0.1779	NA	0.649107	rs312285	59	RP11-167P20.1	29259	intergenic	0.037	6	9	15	0	0	0
5:161965179:C:T	rs62397639	5	161965179	T	C	0.1511	NA	0.764402	rs312285	59	RP11-167P20.1	20511	intergenic	8.534	7	9	15	0	0	0
5:161965559:A:G	rs62397640	5	161965559	G	A	0.1501	NA	0.771258	rs312285	59	RP11-167P20.1	20131	intergenic	2.046	7	9	15	0	0	0
5:161965632:A:G	rs62397641	5	161965632	G	A	0.1501	NA	0.771258	rs312285	59	RP11-167P20.1	20058	intergenic	1.778	7	9	15	0	0	0
5:161969419:A:C	rs62397642	5	161969419	C	A	0.1501	NA	0.771258	rs312285	59	RP11-167P20.1	16271	intergenic	2.041	7	9	15	0	0	0
5:161969916:C:G	rs10063887	5	161969916	G	C	0.174	NA	0.907305	rs312285	59	RP11-167P20.1	15774	intergenic	0.04	7	7	15	0	0	0
5:161970684:C:T	rs1905582	5	161970684	C	T	0.1511	NA	0.776565	rs312285	59	RP11-167P20.1	15006	intergenic	10.91	NA	7	15	0	0	0
5:161973160:G:GT	rs35087566	5	161973160	GT	G	0.2107	NA	0.658403	rs312285	59	RP11-167P20.1	12530	intergenic	2.808	NA	9	15	0	0	0
5:161974807:A:G	rs1385136	5	161974807	A	G	0.17	NA	0.889629	rs312285	59	RP11-167P20.1	10883	intergenic	3.865	NA	9	15	0	0	0
5:161974807:A:ATG	rs35506756	5	161974807	ATG	A	0.171	NA	0.889629	rs312285	59	RP11-167P20.1	10883	NA	1.756	NA	9	15	0	0	0
5:161975136:C:T	rs767829	5	161975136	C	T	0.171	NA	0.889629	rs312285	59	RP11-167P20.1	10554	intergenic	2.064	7	9	15	0	0	0
5:161975876:C:T	rs1811589	5	161975876	C	T	0.171	NA	0.889629	rs312285	59	RP11-167P20.1	9814	intergenic	1.637	NA	9	15	1	0	0
5:161977668:C:T	rs6895339	5	161977668	C	T	0.171	NA	0.889629	rs312285	59	RP11-167P20.1	8022	intergenic	1.841	7	9	15	1	0	0
5:161978214:A:T	rs12659718	5	161978214	T	A	0.1511	NA	0.764402	rs312285	59	RP11-167P20.1	7476	intergenic	4.436	7	9	15	1	0	0
5:161981869:A:G	rs557668314	5	161981869	G	A	0.1531	NA	0.787265	rs312285	59	RP11-167P20.1	3821	intergenic	0.759	NA	9	15	1	0	0
5:161981870:A:T	rs575527248	5	161981870	T	A	0.1531	NA	0.787265	rs312285	59	RP11-167P20.1	3820	intergenic	1.179	NA	9	15	1	0	0
5:161981873:G:T	rs539839409	5	161981873	G	T	0.1531	NA	0.787265	rs312285	59	RP11-167P20.1	3817	intergenic	0.581	NA	9	15	1	0	0
5:161981916:C:G	rs541180169	5	161981916	G	C	0.1441	NA	0.71538	rs312285	59	RP11-167P20.1	3774	intergenic	2.05	NA	9	15	1	0	0
5:161981917:A:G	rs559583204	5	161981917	G	A	0.1441	NA	0.71538	rs312285	59	RP11-167P20.1	3773	intergenic	2.872	NA	9	15	1	0	0
5:161987700:A:C	rs9313928	5	161987700	C	A	0.1541	NA	0.79266	rs312285	59	RP11-167P20.1	0	ncRNA_intronic	3.184	6	9	15	1	0	0
5:161989991:G:GA	rs200721355	5	161989991	GA	G	0.162	NA	0.751802	rs312285	59	RP11-167P20.1	0	ncRNA_intronic	2.266	NA	9	15	1	0	0
5:161992991:C:T	rs12659366	5	161992991	T	C	0.1541	NA	0.780424	rs312285	59	RP11-167P20.1	0	ncRNA_intronic	0.861	6	7	15	1	0	0
5:161994986:C:T	rs62397644	5	161994986	T	C	0.1531	NA	0.787265	rs312285	59	RP11-167P20.1	0	ncRNA_intronic	1.589	6	9	15	1	0	0
5:161995769:C:CT	rs149033770	5	161995769	CT	C	0.1531	NA	0.787265	rs312285	59	RP11-167P20.1	0	ncRNA_intronic	8.826	NA	5	15	1	0	0
5:161996134:A:G	rs17561944	5	161996134	A	G	0.1531	NA	0.787265	rs312285	59	RP11-167P20.1	0	ncRNA_intronic	7.513	7	7	15	1	0	0
5:161996663:A:T	rs17496146	5	161996663	A	T	0.1541	NA	0.780424	rs312285	59	RP11-167P20.1	0	ncRNA_intronic	4.842	7	9	15	1	0	0
5:161997779:G:T	rs12655394	5	161997779	G	T	0.1531	NA	0.787265	rs312285	59	RP11-167P20.1	0	ncRNA_intronic	0.018	7	9	15	1	0	0
5:161997821:A:C	rs12653507	5	161997821	A	C	0.1541	NA	0.780424	rs312285	59	RP11-167P20.1	0	ncRNA_intronic	5.063	7	9	15	1	0	0
5:161998230:A:G	rs1872274	5	161998230	G	A	0.1541	NA	0.780424	rs312285	59	RP11-167P20.1	0	ncRNA_intronic	0.207	NA	9	15	1	0	0
5:161999389:C:T	rs6887233	5	161999389	T	C	0.1541	NA	0.780424	rs312285	59	RP11-167P20.1	0	ncRNA_intronic	0.743	7	9	15	1	0	0
5:161999486:C:T	rs1973257	5	161999486	T	C	0.1541	NA	0.780424	rs312285	59	RP11-167P20.1	0	ncRNA_intronic	1.011	NA	9	15	1	0	0
5:162000530:A:T	rs6862705	5	162000530	A	T	0.1541	NA	0.780424	rs312285	59	RP11-167P20.1	0	ncRNA_intronic	3.773	6	9	15	1	0	0
5:162000552:A:T	rs6867129	5	162000552	T	A	0.1541	NA	0.780424	rs312285	59	RP11-167P20.1	0	ncRNA_intronic	1.579	7	9	15	1	0	0
5:162001215:A:G	rs931279	5	162001215	G	A	0.1541	NA	0.780424	rs312285	59	RP11-167P20.1	0	ncRNA_intronic	1.592	NA	9	15	1	0	0
5:162002892:A:G	rs62397645	5	162002892	G	A	0.1541	NA	0.780424	rs312285	59	RP11-167P20.1	0	ncRNA_intronic	1.427	6	9	15	1	0	0
5:162003696:C:T	rs6859248	5	162003696	C	T	0.1541	NA	0.780424	rs312285	59	RP11-167P20.1	0	ncRNA_intronic	3.418	6	9	15	1	0	0
5:162005093:A:G	rs7705411	5	162005093	G	A	0.1541	NA	0.780424	rs312285	59	RP11-167P20.1	0	ncRNA_intronic	2.668	7	9	15	1	0	0
5:162005162:A:T	rs7730179	5	162005162	T	A	0.1541	NA	0.780424	rs312285	59	RP11-167P20.1	0	ncRNA_intronic	1.77	7	9	15	1	0	0
5:162005686:C:CCAGCACG	rs200328428	5	162005686	CCAGCACG	C	0.1501	NA	0.771258	rs312285	59	RP11-167P20.1	0	ncRNA_intronic	0.366	NA	9	15	1	0	0
5:162008071:C:T	rs6882838	5	162008071	C	T	0.1531	NA	0.775054	rs312285	59	RP11-167P20.1	0	ncRNA_intronic	0.732	7	15	15	1	0	0
5:162010242:C:G	rs79360073	5	162010242	G	C	0.1531	NA	0.775054	rs312285	59	RP11-167P20.1	0	ncRNA_intronic	0.35	7	15	15	1	0	0
5:162012079:A:T	rs12656009	5	162012079	T	A	0.1541	NA	0.780424	rs312285	59	RP11-167P20.1	0	ncRNA_intronic	3.929	7	9	15	1	0	0
5:162014256:C:CT	rs199510431	5	162014256	CT	C	0.1541	NA	0.780424	rs312285	59	RP11-167P20.1	0	ncRNA_intronic	0.09	NA	9	15	1	0	0
5:162015980:A:AAAG	rs79731865	5	162015980	A	AAAG	0.172	NA	0.845517	rs312285	59	RP11-167P20.1	0	ncRNA_intronic	2.627	NA	9	15	1	0	0
5:162016814:C:CT	rs141477443	5	162016814	C	CT	0.169	NA	0.840001	rs312285	59	RP11-167P20.1	0	ncRNA_intronic	0.463	NA	9	15	1	0	0
5:162016876:C:T	rs10475709	5	162016876	T	C	0.168	NA	0.884179	rs312285	59	RP11-167P20.1	0	ncRNA_intronic	0.985	6	9	15	1	0	0
5:162017079:G:T	rs62399271	5	162017079	G	T	0.167	NA	0.878372	rs312285	59	RP11-167P20.1	0	ncRNA_intronic	0.695	6	9	15	1	0	0
5:162018217:A:AT	rs149405821	5	162018217	AT	A	0.1521	NA	0.7819	rs312285	59	RP11-167P20.1	0	ncRNA_intronic	1.02	NA	9	15	1	0	0
5:162019222:A:T	rs56055378	5	162019222	T	A	0.166	NA	0.872597	rs312285	59	RP11-167P20.1	0	ncRNA_intronic	2.016	6	9	15	1	0	0
5:162019505:A:G	rs56225954	5	162019505	G	A	0.1521	NA	0.7819	rs312285	59	RP11-167P20.1	0	ncRNA_intronic	0.421	7	7	15	1	0	0
5:162021511:C:T	rs17562172	5	162021511	C	T	0.1521	NA	0.7819	rs312285	59	RP11-167P20.1	0	ncRNA_intronic	0.781	6	9	15	1	0	0
5:162022043:A:G	rs17496392	5	162022043	G	A	0.1521	NA	0.7819	rs312285	59	RP11-167P20.1	0	ncRNA_intronic	2.09	6	9	15	1	0	0
5:162023391:A:G	rs10053272	5	162023391	G	A	0.1521	NA	0.7819	rs312285	59	RP11-167P20.1	0	ncRNA_intronic	2.756	6	9	15	1	0	0
5:162028768:A:T	rs10476410	5	162028768	T	A	0.167	NA	0.878372	rs312285	59	RP11-167P20.1	0	ncRNA_intronic	3.195	7	9	15	1	0	0
5:162029374:A:G	rs62399277	5	162029374	A	G	0.1859	NA	0.993678	rs312285	59	RP11-167P20.1	0	ncRNA_intronic	5.085	7	9	15	1	0	0
5:162029433:A:G	rs62399278	5	162029433	A	G	0.1859	NA	0.993678	rs312285	59	RP11-167P20.1	0	ncRNA_intronic	4.172	5	9	15	1	0	0
5:162030056:A:G	rs1522749	5	162030056	A	G	0.167	NA	0.878372	rs312285	59	RP11-167P20.1	0	ncRNA_intronic	1.285	6	9	15	1	0	0
5:162030470:A:G	rs62399279	5	162030470	G	A	0.167	NA	0.878372	rs312285	59	RP11-167P20.1	0	ncRNA_intronic	0.464	7	9	15	1	0	0
5:162030548:A:G	rs6862669	5	162030548	A	G	0.1859	NA	0.993678	rs312285	59	RP11-167P20.1	0	ncRNA_intronic	3.141	6	9	15	1	0	0
5:162030602:C:G	rs10058515	5	162030602	G	C	0.1859	NA	0.993678	rs312285	59	RP11-167P20.1	0	ncRNA_intronic	2.351	6	9	15	1	0	0
5:162030647:T:TA	rs56706685	5	162030647	TA	T	0.1859	NA	0.993678	rs312285	59	RP11-167P20.1	0	ncRNA_intronic	0.648	NA	9	15	1	0	0
5:162030938:C:CTT	rs564906905	5	162030938	CTT	C	0.172	NA	0.907939	rs312285	59	RP11-167P20.1	0	ncRNA_intronic	1.306	NA	9	15	1	0	0
5:162030983:T:TAG	rs148952841	5	162030983	TAG	T	0.172	NA	0.907939	rs312285	59	RP11-167P20.1	0	ncRNA_intronic	0.368	NA	9	15	1	0	0
5:162031048:C:T	rs7708539	5	162031048	T	C	0.172	NA	0.907939	rs312285	59	RP11-167P20.1	0	ncRNA_intronic	2.785	6	9	15	1	0	0
5:162031343:A:AC	rs112935721	5	162031343	AC	A	0.172	NA	0.907939	rs312285	59	RP11-167P20.1	0	ncRNA_intronic	0.096	NA	9	15	1	0	0
5:162031805:T:TTTAAA	rs72344844	5	162031805	TTTAAA	T	0.172	NA	0.907939	rs312285	59	RP11-167P20.1	0	ncRNA_intronic	2.006	NA	9	15	1	0	0
5:162032437:C:T	rs17496695	5	162032437	T	C	0.1531	NA	0.787265	rs312285	59	RP11-167P20.1	0	ncRNA_intronic	1.23	7	9	15	1	0	0
5:162032677:A:G	rs312285	5	162032677	G	A	0.1869	1e-08	1	rs312285	59	RP11-167P20.1	0	ncRNA_intronic	1.251	7	9	15	1	0	0
5:162033278:A:AAAAATAGTT	rs149479423	5	162033278	AAAAATAGTT	A	0.1869	NA	1	rs312285	59	RP11-167P20.1	0	ncRNA_intronic	4.245	NA	9	15	1	0	0
5:162033908:A:G	rs6898654	5	162033908	G	A	0.172	NA	0.907939	rs312285	59	RP11-167P20.1	0	ncRNA_intronic	0.236	6	9	15	1	0	0
5:162034318:C:T	rs312293	5	162034318	T	C	0.1869	NA	1	rs312285	59	RP11-167P20.1	0	ncRNA_intronic	0.237	7	9	15	1	0	0
5:162034500:C:T	rs312292	5	162034500	T	C	0.1869	NA	1	rs312285	59	RP11-167P20.1	0	ncRNA_intronic	2.011	6	9	15	1	0	0
5:162034501:A:G	rs62399282	5	162034501	G	A	0.1859	NA	0.993678	rs312285	59	RP11-167P20.1	0	ncRNA_intronic	0.751	6	9	15	1	0	0
5:162035052:T:TAG	rs34296229	5	162035052	T	TAG	0.1869	NA	1	rs312285	59	RP11-167P20.1	0	ncRNA_intronic	9.724	NA	9	15	1	0	0
5:162035090:C:T	rs17562642	5	162035090	C	T	0.171	NA	0.902053	rs312285	59	RP11-167P20.1	0	ncRNA_intronic	7.35	4	9	15	1	0	0
5:162035247:A:G	rs17562670	5	162035247	A	G	0.167	NA	0.878372	rs312285	59	RP11-167P20.1	0	ncRNA_intronic	2.346	5	9	15	1	0	0
5:162038680:C:T	rs7727049	5	162038680	C	T	0.172	NA	0.907939	rs312285	59	RP11-167P20.1	0	ncRNA_intronic	0.137	7	9	15	1	0	0
5:162038685:A:G	rs312291	5	162038685	A	G	0.1869	NA	1	rs312285	59	RP11-167P20.1	0	ncRNA_intronic	4.997	NA	9	15	1	0	0
5:162038903:C:G	rs17060575	5	162038903	G	C	0.167	NA	0.878372	rs312285	59	RP11-167P20.1	0	ncRNA_intronic	1.329	5	9	15	1	0	0
[truncated: 3,998 more rows]

## Sheet: C
#MEAN_SAMPLE_SIZE=240
#TOTAL_GENES=73
#TEST_DIRECTION=one-sided,positive,(set),two-sided,(covar)
#CONDITIONED_INTERNAL=inverse,mac,log(inverse,mac)
VARIABLE	TYPE	NGENES	BETA	BETA_STD	SE	P	FULL_NAME
Curated_gene_sets:kegg_mapk_...	SET	2	-0.00032371	-5.3207e-05	0.015116	0.50851	Curated_gene_sets:kegg_mapk_signaling_pathway
Curated_gene_sets:kegg_chemo...	SET	2	-0.0065038	-0.001069	0.015096	0.66603	Curated_gene_sets:kegg_chemokine_signaling_pathway
Curated_gene_sets:kegg_endoc...	SET	3	0.00061685	0.0001233	0.012433	0.48029	Curated_gene_sets:kegg_endocytosis
Curated_gene_sets:kegg_axon_...	SET	2	-0.0031652	-0.00052025	0.015111	0.58265	Curated_gene_sets:kegg_axon_guidance
Curated_gene_sets:kegg_focal...	SET	2	-0.001049	-0.00017242	0.015116	0.52756	Curated_gene_sets:kegg_focal_adhesion
Curated_gene_sets:kegg_ecm_r...	SET	2	-0.0023075	-0.00037927	0.015113	0.56045	Curated_gene_sets:kegg_ecm_receptor_interaction
Curated_gene_sets:kegg_tight...	SET	2	-0.002225	-0.00036572	0.015114	0.55831	Curated_gene_sets:kegg_tight_junction
Curated_gene_sets:kegg_gap_j...	SET	2	-0.0065038	-0.001069	0.015096	0.66603	Curated_gene_sets:kegg_gap_junction
Curated_gene_sets:kegg_natur...	SET	2	-0.0013151	-0.00021617	0.015115	0.53454	Curated_gene_sets:kegg_natural_killer_cell_mediated_cytotoxicity
Curated_gene_sets:kegg_regul...	SET	2	-0.001049	-0.00017242	0.015116	0.52756	Curated_gene_sets:kegg_regulation_of_actin_cytoskeleton
Curated_gene_sets:kegg_gnrh_...	SET	2	-0.0065038	-0.001069	0.015096	0.66603	Curated_gene_sets:kegg_gnrh_signaling_pathway
Curated_gene_sets:kegg_alzhe...	SET	2	-0.0075629	-0.0012431	0.015089	0.6911	Curated_gene_sets:kegg_alzheimers_disease
Curated_gene_sets:kegg_pathw...	SET	2	-0.001049	-0.00017242	0.015116	0.52756	Curated_gene_sets:kegg_pathways_in_cancer
Curated_gene_sets:kegg_hyper...	SET	2	0.00058289	9.5808e-05	0.015116	0.48468	Curated_gene_sets:kegg_hypertrophic_cardiomyopathy_hcm
Curated_gene_sets:kegg_arrhy...	SET	2	0.00058289	9.5808e-05	0.015116	0.48468	Curated_gene_sets:kegg_arrhythmogenic_right_ventricular_cardiomyopathy_arvc
Curated_gene_sets:kegg_dilat...	SET	2	0.00058289	9.5808e-05	0.015116	0.48468	Curated_gene_sets:kegg_dilated_cardiomyopathy
Curated_gene_sets:pid_er_non...	SET	2	-0.0065038	-0.001069	0.015096	0.66603	Curated_gene_sets:pid_er_nongenomic_pathway
Curated_gene_sets:pid_met_pa...	SET	2	-0.00037405	-6.1482e-05	0.015116	0.50984	Curated_gene_sets:pid_met_pathway
Curated_gene_sets:pid_cxcr4_...	SET	2	-0.0055972	-0.00091999	0.015101	0.64398	Curated_gene_sets:pid_cxcr4_pathway
Curated_gene_sets:pid_erbb1_...	SET	2	-0.00037405	-6.1482e-05	0.015116	0.50984	Curated_gene_sets:pid_erbb1_internalization_pathway
Curated_gene_sets:reactome_t...5	SET	3	0.061242	0.012241	0.012214	1.9772e-06	Curated_gene_sets:reactome_translation
Curated_gene_sets:reactome_s...7	SET	4	-0.0031514	-0.00072216	0.010841	0.61392	Curated_gene_sets:reactome_signaling_by_rho_gtpases
Curated_gene_sets:reactome_s...9	SET	2	-0.0075153	-0.0012353	0.015089	0.68999	Curated_gene_sets:reactome_signaling_by_wnt
Curated_gene_sets:reactome_d...4	SET	6	0.008054	0.0022274	0.0091804	0.19168	Curated_gene_sets:reactome_developmental_biology
Curated_gene_sets:reactome_c...1	SET	3	-0.00088377	-0.00017665	0.012433	0.52823	Curated_gene_sets:reactome_cell_cell_communication
Curated_gene_sets:reactome_e...2	SET	2	-0.0011384	-0.00018712	0.015115	0.52991	Curated_gene_sets:reactome_extracellular_matrix_organization
Curated_gene_sets:reactome_c...4	SET	3	-0.00093793	-0.00018748	0.012433	0.52996	Curated_gene_sets:reactome_cell_surface_interactions_at_the_vascular_wall
Curated_gene_sets:reactome_c...8	SET	2	-0.0011384	-0.00018712	0.015115	0.52991	Curated_gene_sets:reactome_collagen_formation
Curated_gene_sets:reactome_a...1	SET	2	0.029729	0.0048865	0.016269	0.03599	Curated_gene_sets:reactome_activation_of_the_mrna_upon_binding_of_the_cap_binding_complex_and_eifs_and_subsequent_binding_to_43s
Curated_gene_sets:reactome_g...5	SET	5	-0.0019596	-0.0004984	0.0097739	0.57916	Curated_gene_sets:reactome_generic_transcription_pathway
Curated_gene_sets:reactome_n...2	SET	2	-0.0017338	-0.00028498	0.015114	0.5455	Curated_gene_sets:reactome_nrage_signals_death_through_jnk
Curated_gene_sets:reactome_n...1	SET	3	-0.0034296	-0.00068554	0.012426	0.60831	Curated_gene_sets:reactome_neuronal_system
Curated_gene_sets:reactome_c...2	SET	2	-0.0017338	-0.00028498	0.015114	0.5455	Curated_gene_sets:reactome_cell_death_signalling_via_nrage_nrif_and_nade
Curated_gene_sets:reactome_p...1	SET	2	-0.0017338	-0.00028498	0.015114	0.5455	Curated_gene_sets:reactome_p75_ntr_receptor_mediated_signalling
Curated_gene_sets:reactome_s...2	SET	4	-0.0045213	-0.0010361	0.010834	0.66113	Curated_gene_sets:reactome_signaling_by_gpcr
Curated_gene_sets:reactome_o...	SET	2	-0.0070449	-0.001158	0.015092	0.67894	Curated_gene_sets:reactome_opioid_signalling
Curated_gene_sets:reactome_a...2	SET	5	0.010535	0.0026794	0.010023	0.14845	Curated_gene_sets:reactome_axon_guidance
Curated_gene_sets:reactome_g...3	SET	2	-0.0065038	-0.001069	0.015096	0.66603	Curated_gene_sets:reactome_g_alpha_q_signalling_events
Curated_gene_sets:reactome_g...2	SET	2	-0.0070449	-0.001158	0.015092	0.67894	Curated_gene_sets:reactome_g_alpha_i_signalling_events
Curated_gene_sets:reactome_d...2	SET	2	0.036258	0.0059596	0.016076	0.013642	Curated_gene_sets:reactome_deadenylation_of_mrna
Curated_gene_sets:reactome_d...1	SET	2	0.036258	0.0059596	0.016076	0.013642	Curated_gene_sets:reactome_deadenylation_dependent_mrna_decay
Curated_gene_sets:reactome_c...3	SET	2	-0.0013696	-0.00022512	0.015115	0.53597	Curated_gene_sets:reactome_cell_junction_organization
Curated_gene_sets:reactome_m...	SET	2	0.036258	0.0059596	0.016076	0.013642	Curated_gene_sets:reactome_metabolism_of_rna
Curated_gene_sets:reactome_p...2	SET	3	-0.004085	-0.00081654	0.012424	0.62835	Curated_gene_sets:reactome_post_translational_protein_modification
Curated_gene_sets:reactome_h...	SET	3	-0.00093793	-0.00018748	0.012433	0.52996	Curated_gene_sets:reactome_hemostasis
Curated_gene_sets:reactome_i...2	SET	2	-0.00039491	-6.491e-05	0.015116	0.51038	Curated_gene_sets:reactome_innate_immune_system
Curated_gene_sets:reactome_c...9	SET	4	0.017368	0.0039798	0.01113	0.061624	Curated_gene_sets:reactome_cytokine_signaling_in_immune_system
Curated_gene_sets:parent_mto...	SET	3	0.031902	0.0063768	0.013827	0.012022	Curated_gene_sets:parent_mtor_signaling_up
Curated_gene_sets:nakamura_t...	SET	7	-0.0031916	-0.00094623	0.0083832	0.64771	Curated_gene_sets:nakamura_tumor_zone_peripheral_vs_central_dn
Curated_gene_sets:piccaluga_...	SET	2	-0.00114	-0.00018737	0.015115	0.52995	Curated_gene_sets:piccaluga_angioimmunoblastic_lymphoma_dn
Curated_gene_sets:liu_prosta...	SET	3	-0.0053415	-0.0010677	0.012417	0.6658	Curated_gene_sets:liu_prostate_cancer_dn
Curated_gene_sets:onken_uvea...2	SET	7	-0.0038615	-0.0011448	0.0083791	0.67682	Curated_gene_sets:onken_uveal_melanoma_up
Curated_gene_sets:onken_uvea...1	SET	6	0.028952	0.008007	0.0088795	0.00086438	Curated_gene_sets:onken_uveal_melanoma_dn
Curated_gene_sets:bertucci_m...	SET	3	-0.0070756	-0.0014143	0.012404	0.71488	Curated_gene_sets:bertucci_medullary_vs_ductal_breast_cancer_dn
Curated_gene_sets:schuetz_br...	SET	2	-0.0041622	-0.00068413	0.015107	0.60812	Curated_gene_sets:schuetz_breast_cancer_ductal_invasive_up
Curated_gene_sets:sengupta_n...	SET	2	-0.0015861	-0.00026071	0.015114	0.54164	Curated_gene_sets:sengupta_nasopharyngeal_carcinoma_dn
Curated_gene_sets:chemnitz_r...	SET	2	0.0002084	3.4254e-05	0.015116	0.49452	Curated_gene_sets:chemnitz_response_to_prostaglandin_e2_dn
Curated_gene_sets:davicioni_...2	SET	4	4.5641e-05	1.0459e-05	0.010848	0.49833	Curated_gene_sets:davicioni_molecular_arms_vs_erms_up
Curated_gene_sets:davicioni_...1	SET	2	-0.0017314	-0.00028459	0.015115	0.54543	Curated_gene_sets:davicioni_molecular_arms_vs_erms_dn
Curated_gene_sets:davicioni_...3	SET	2	-0.0020835	-0.00034246	0.015114	0.55462	Curated_gene_sets:davicioni_targets_of_pax_foxo1_fusions_up
Curated_gene_sets:turashvili...	SET	2	-0.0040315	-0.00066265	0.015108	0.60481	Curated_gene_sets:turashvili_breast_lobular_carcinoma_vs_lobular_normal_up
Curated_gene_sets:fulcher_in...2	SET	2	-0.0024264	-0.00039882	0.015113	0.56354	Curated_gene_sets:fulcher_inflammatory_response_lectin_vs_lps_up
Curated_gene_sets:fulcher_in...1	SET	3	-0.0047224	-0.00094394	0.01242	0.64752	Curated_gene_sets:fulcher_inflammatory_response_lectin_vs_lps_dn
Curated_gene_sets:gary_cd5_t...	SET	3	-0.0049612	-0.00099168	0.012419	0.65462	Curated_gene_sets:gary_cd5_targets_dn
Curated_gene_sets:zhou_infla...2	SET	2	-0.00025558	-4.201e-05	0.015116	0.50672	Curated_gene_sets:zhou_inflammatory_response_live_up
Curated_gene_sets:thum_systo...	SET	4	-0.004782	-0.0010958	0.010833	0.66986	Curated_gene_sets:thum_systolic_heart_failure_dn
Curated_gene_sets:casorelli_...2	SET	5	-0.0036419	-0.00092628	0.009767	0.64481	Curated_gene_sets:casorelli_acute_promyelocytic_leukemia_up
Curated_gene_sets:casorelli_...1	SET	4	0.023458	0.0053754	0.011694	0.024394	Curated_gene_sets:casorelli_acute_promyelocytic_leukemia_dn
Curated_gene_sets:huttmann_b...	SET	2	-0.0014209	-0.00023355	0.015115	0.53731	Curated_gene_sets:huttmann_b_cll_poor_survival_up
Curated_gene_sets:diaz_chron...	SET	6	0.0095626	0.0026446	0.0091593	0.15006	Curated_gene_sets:diaz_chronic_meylogenous_leukemia_up
Curated_gene_sets:deurig_t_c...	SET	2	0.00026642	4.379e-05	0.015116	0.49299	Curated_gene_sets:deurig_t_cell_prolymphocytic_leukemia_dn
Curated_gene_sets:charafe_br...2	SET	2	-0.0067874	-0.0011156	0.015094	0.67282	Curated_gene_sets:charafe_breast_cancer_luminal_vs_basal_up
Curated_gene_sets:charafe_br...1	SET	4	-0.0031446	-0.00072059	0.010842	0.61367	Curated_gene_sets:charafe_breast_cancer_luminal_vs_basal_dn
Curated_gene_sets:doane_resp...	SET	3	-0.0040057	-0.00080069	0.012424	0.62595	Curated_gene_sets:doane_response_to_androgen_dn
Curated_gene_sets:basaki_ybx...2	SET	3	-0.0021082	-0.0004214	0.012431	0.56709	Curated_gene_sets:basaki_ybx1_targets_up
Curated_gene_sets:basaki_ybx...1	SET	3	-0.0036333	-0.00072624	0.012426	0.61457	Curated_gene_sets:basaki_ybx1_targets_dn
Curated_gene_sets:wang_lmo4_...2	SET	2	-0.0023472	-0.0003858	0.015113	0.56148	Curated_gene_sets:wang_lmo4_targets_up
Curated_gene_sets:wang_lmo4_...1	SET	3	-0.0031283	-0.0006253	0.012428	0.599	Curated_gene_sets:wang_lmo4_targets_dn
Curated_gene_sets:wang_clim2...	SET	2	-0.0042675	-0.00070144	0.015107	0.61079	Curated_gene_sets:wang_clim2_targets_dn
Curated_gene_sets:vecchi_gas...	SET	5	-0.0037698	-0.00095881	0.0097662	0.64966	Curated_gene_sets:vecchi_gastric_cancer_early_dn
Curated_gene_sets:jaeger_met...	SET	2	-0.0016787	-0.00027592	0.015115	0.54406	Curated_gene_sets:jaeger_metastasis_dn
Curated_gene_sets:osman_blad...	SET	3	0.021501	0.0042977	0.012952	0.050722	Curated_gene_sets:osman_bladder_cancer_up
Curated_gene_sets:takeda_tar...3	SET	4	-0.0041564	-0.00095246	0.010837	0.64875	Curated_gene_sets:takeda_targets_of_nup98_hoxa9_fusion_3d_up
Curated_gene_sets:takeda_tar...4	SET	3	-0.0052243	-0.0010443	0.012417	0.66237	Curated_gene_sets:takeda_targets_of_nup98_hoxa9_fusion_8d_up
Curated_gene_sets:takeda_tar...2	SET	3	-0.0046728	-0.00093403	0.012421	0.64605	Curated_gene_sets:takeda_targets_of_nup98_hoxa9_fusion_10d_up
Curated_gene_sets:takeda_tar...1	SET	2	-0.00011958	-1.9656e-05	0.015116	0.50314	Curated_gene_sets:takeda_targets_of_nup98_hoxa9_fusion_10d_dn
Curated_gene_sets:rhein_all_...	SET	2	-0.0017063	-0.00028046	0.015115	0.54478	Curated_gene_sets:rhein_all_glucocorticoid_therapy_dn
Curated_gene_sets:mullighan_...2	SET	2	-0.0017417	-0.00028627	0.015115	0.5457	Curated_gene_sets:mullighan_npm1_mutated_signature_1_up
Curated_gene_sets:mullighan_...1	SET	2	-0.001792	-0.00029455	0.015114	0.54702	Curated_gene_sets:mullighan_mll_signature_1_dn
Curated_gene_sets:mullighan_...3	SET	2	-0.0036537	-0.00060055	0.01511	0.59518	Curated_gene_sets:mullighan_npm1_signature_3_dn
Curated_gene_sets:tonks_targ...	SET	4	-0.0020814	-0.00047695	0.010845	0.57581	Curated_gene_sets:tonks_targets_of_runx1_runx1t1_fusion_hsc_dn
Curated_gene_sets:dittmer_pt...	SET	2	0.037834	0.0062188	0.016024	0.010523	Curated_gene_sets:dittmer_pthlh_targets_dn
Curated_gene_sets:senese_hda...2	SET	3	0.020317	0.0040611	0.012979	0.06104	Curated_gene_sets:senese_hdac1_targets_up
Curated_gene_sets:senese_hda...1	SET	4	0.014084	0.0032275	0.011197	0.10634	Curated_gene_sets:senese_hdac1_and_hdac2_targets_up
Curated_gene_sets:senese_hda...4	SET	3	0.023083	0.0046139	0.012912	0.039113	Curated_gene_sets:senese_hdac3_targets_up
Curated_gene_sets:senese_hda...3	SET	2	-0.002578	-0.00042374	0.015113	0.56747	Curated_gene_sets:senese_hdac3_targets_dn
Curated_gene_sets:hummel_bur...	SET	4	-0.0042864	-0.00098224	0.010836	0.65318	Curated_gene_sets:hummel_burkitts_lymphoma_up
Curated_gene_sets:tien_intes...	SET	3	-0.0049182	-0.00098309	0.012419	0.65334	Curated_gene_sets:tien_intestine_probiotics_24hr_up
Curated_gene_sets:zhou_infla...1	SET	3	-0.00058491	-0.00011692	0.012433	0.51869	Curated_gene_sets:zhou_inflammatory_response_fima_up
Curated_gene_sets:kinsey_tar...	SET	4	-0.0067366	-0.0015437	0.010818	0.73225	Curated_gene_sets:kinsey_targets_of_ewsr1_flii_fusion_up
Curated_gene_sets:sabates_co...	SET	3	-0.0024028	-0.00048028	0.01243	0.57636	Curated_gene_sets:sabates_colorectal_adenoma_dn
Curated_gene_sets:kim_wt1_ta...	SET	4	-0.0052953	-0.0012134	0.01083	0.68679	Curated_gene_sets:kim_wt1_targets_dn
Curated_gene_sets:elvidge_hy...2	SET	2	-0.005871	-0.00096501	0.015099	0.6507	Curated_gene_sets:elvidge_hypoxia_up
Curated_gene_sets:elvidge_hy...1	SET	2	-0.005871	-0.00096501	0.015099	0.6507	Curated_gene_sets:elvidge_hypoxia_by_dmog_up
Curated_gene_sets:jaatinen_h...	SET	3	-0.0052706	-0.0010535	0.012417	0.66373	Curated_gene_sets:jaatinen_hematopoietic_stem_cell_up
Curated_gene_sets:graham_cml...	SET	2	-0.0020168	-0.0003315	0.015114	0.55288	Curated_gene_sets:graham_cml_quiescent_vs_normal_quiescent_up
Curated_gene_sets:wamunyokol...2	SET	3	0.065437	0.01308	0.011895	2.99e-07	Curated_gene_sets:wamunyokoli_ovarian_cancer_lmp_up
Curated_gene_sets:wamunyokol...1	SET	2	-0.006248	-0.001027	0.015097	0.65986	Curated_gene_sets:wamunyokoli_ovarian_cancer_grades_1_2_dn
Curated_gene_sets:dodd_nasop...2	SET	7	-0.0025835	-0.00076595	0.0083859	0.62052	Curated_gene_sets:dodd_nasopharyngeal_carcinoma_up
Curated_gene_sets:dodd_nasop...1	SET	3	-0.00025285	-5.054e-05	0.012433	0.50808	Curated_gene_sets:dodd_nasopharyngeal_carcinoma_dn
Curated_gene_sets:rodrigues_...4	SET	5	-0.0026599	-0.00067652	0.0097719	0.60686	Curated_gene_sets:rodrigues_thyroid_carcinoma_poorly_differentiated_dn
Curated_gene_sets:rodrigues_...2	SET	3	0.017065	0.003411	0.013047	0.097623	Curated_gene_sets:rodrigues_thyroid_carcinoma_anaplastic_up
Curated_gene_sets:rodrigues_...1	SET	4	-0.0019091	-0.00043747	0.010846	0.5696	Curated_gene_sets:rodrigues_thyroid_carcinoma_anaplastic_dn
Curated_gene_sets:rodrigues_...3	SET	2	-0.0088735	-0.0014585	0.015078	0.72094	Curated_gene_sets:rodrigues_thyroid_carcinoma_dn
Curated_gene_sets:gozgit_esr...	SET	8	-0.0040031	-0.0012591	0.007898	0.69306	Curated_gene_sets:gozgit_esr1_targets_dn
Curated_gene_sets:hahtola_my...2	SET	2	-0.006578	-0.0010812	0.015095	0.66782	Curated_gene_sets:hahtola_mycosis_fungoides_skin_up
Curated_gene_sets:hahtola_my...1	SET	2	-0.0011395	-0.0001873	0.015115	0.52994	Curated_gene_sets:hahtola_mycosis_fungoides_skin_dn
Curated_gene_sets:enk_uv_res...1	SET	2	0.00092442	0.00015194	0.015116	0.47571	Curated_gene_sets:enk_uv_response_epidermis_dn
Curated_gene_sets:enk_uv_res...3	SET	2	-0.0021365	-0.00035117	0.015114	0.556	Curated_gene_sets:enk_uv_response_keratinocyte_up
Curated_gene_sets:enk_uv_res...2	SET	3	-0.0022143	-0.0004426	0.01243	0.57043	Curated_gene_sets:enk_uv_response_keratinocyte_dn
Curated_gene_sets:delys_thyr...	SET	3	-0.0048377	-0.00096699	0.012419	0.65096	Curated_gene_sets:delys_thyroid_cancer_dn
Curated_gene_sets:chiaradonn...	SET	2	-0.0045267	-0.00074404	0.015106	0.61733	Curated_gene_sets:chiaradonna_neoplastic_transformation_cdc25_dn
Curated_gene_sets:lindgren_b...	SET	3	-0.0030498	-0.00060961	0.012428	0.59656	Curated_gene_sets:lindgren_bladder_cancer_cluster_3_dn
Curated_gene_sets:markey_rb1...	SET	2	-0.0033039	-0.00054306	0.015111	0.58621	Curated_gene_sets:markey_rb1_acute_lof_dn
Curated_gene_sets:graessmann...3	SET	3	-0.0029523	-0.00059012	0.012428	0.59353	Curated_gene_sets:graessmann_apoptosis_by_serum_deprivation_up
Curated_gene_sets:vanharanta...	SET	3	-0.002551	-0.00050992	0.01243	0.58101	Curated_gene_sets:vanharanta_uterine_fibroid_with_7q_deletion_up
Curated_gene_sets:graessmann...6	SET	2	-0.0042925	-0.00070556	0.015107	0.61142	Curated_gene_sets:graessmann_response_to_mc_and_serum_deprivation_up
Curated_gene_sets:graessmann...2	SET	3	-0.001075	-0.00021488	0.012433	0.53433	Curated_gene_sets:graessmann_apoptosis_by_doxorubicin_up
Curated_gene_sets:graessmann...1	SET	5	-0.004864	-0.0012371	0.0097593	0.6901	Curated_gene_sets:graessmann_apoptosis_by_doxorubicin_dn
Curated_gene_sets:graessmann...5	SET	2	-0.001968	-0.00032347	0.015114	0.55161	Curated_gene_sets:graessmann_response_to_mc_and_doxorubicin_up
Curated_gene_sets:graessmann...4	SET	3	-0.0035018	-0.00069996	0.012426	0.61053	Curated_gene_sets:graessmann_response_to_mc_and_doxorubicin_dn
Curated_gene_sets:berenjeno_...	SET	3	-0.0011773	-0.00023533	0.012433	0.53758	Curated_gene_sets:berenjeno_transformed_by_rhoa_up
Curated_gene_sets:mcbryan_pu...1	SET	2	0.03583	0.0058894	0.01609	0.014612	Curated_gene_sets:mcbryan_pubertal_breast_4_5wk_dn
Curated_gene_sets:mcbryan_pu...2	SET	2	0.03583	0.0058894	0.01609	0.014612	Curated_gene_sets:mcbryan_pubertal_breast_5_6wk_dn
Curated_gene_sets:mcbryan_pu...3	SET	2	0.03583	0.0058894	0.01609	0.014612	Curated_gene_sets:mcbryan_pubertal_breast_6_7wk_up
Curated_gene_sets:hamai_apop...	SET	5	-0.002619	-0.0006661	0.0097715	0.60526	Curated_gene_sets:hamai_apoptosis_via_trail_up
Curated_gene_sets:wong_endme...	SET	3	-0.004884	-0.00097623	0.012419	0.65233	Curated_gene_sets:wong_endmetrium_cancer_dn
Curated_gene_sets:lastowska_...	SET	6	-0.0033875	-0.00093685	0.0089844	0.64635	Curated_gene_sets:lastowska_neuroblastoma_copy_number_dn
Curated_gene_sets:perez_tp53...2	SET	6	-0.0030756	-0.00085059	0.0089862	0.6334	Curated_gene_sets:perez_tp53_targets
Curated_gene_sets:perez_tp63...	SET	3	-0.0021517	-0.00043009	0.012431	0.56846	Curated_gene_sets:perez_tp63_targets
Curated_gene_sets:perez_tp53...1	SET	2	-0.0007846	-0.00012896	0.015116	0.52062	Curated_gene_sets:perez_tp53_and_tp63_targets
Curated_gene_sets:roversi_gl...	SET	2	-0.0032007	-0.0005261	0.015111	0.58356	Curated_gene_sets:roversi_glioma_loh_regions
Curated_gene_sets:rashi_resp...	SET	2	-0.001531	-0.00025165	0.015115	0.54019	Curated_gene_sets:rashi_response_to_ionizing_radiation_3
Curated_gene_sets:farmer_bre...	SET	2	-0.0037253	-0.00061232	0.015109	0.59701	Curated_gene_sets:farmer_breast_cancer_apocrine_vs_luminal
Curated_gene_sets:schlosser_...	SET	5	-0.0037871	-0.0009632	0.0097662	0.65031	Curated_gene_sets:schlosser_serum_response_dn
Curated_gene_sets:siligan_bo...	SET	2	-0.00069463	-0.00011417	0.015116	0.51826	Curated_gene_sets:siligan_bound_by_ews_flt1_fusion
Curated_gene_sets:patil_live...	SET	2	-0.0044751	-0.00073556	0.015106	0.61603	Curated_gene_sets:patil_liver_cancer
Curated_gene_sets:dacosta_uv...2	SET	12	-0.0041735	-0.0015575	0.0066591	0.73355	Curated_gene_sets:dacosta_uv_response_via_ercc3_dn
Curated_gene_sets:dacosta_uv...1	SET	5	-0.0027804	-0.00070716	0.0097711	0.61158	Curated_gene_sets:dacosta_uv_response_via_ercc3_common_dn
Curated_gene_sets:martoriati...	SET	2	0.034876	0.0057325	0.016121	0.016986	Curated_gene_sets:martoriati_mdm4_targets_fetal_liver_dn
Curated_gene_sets:gruetzmann...	SET	2	0.0011102	0.00018248	0.015115	0.47083	Curated_gene_sets:gruetzmann_pancreatic_cancer_dn
Curated_gene_sets:tsai_respo...	SET	3	-0.0028081	-0.0005613	0.012429	0.58904	Curated_gene_sets:tsai_response_to_ionizing_radiation
Curated_gene_sets:hatada_met...	SET	3	-0.0041956	-0.00083863	0.012423	0.6317	Curated_gene_sets:hatada_methylated_in_lung_cancer_up
Curated_gene_sets:sheth_live...1	SET	2	-0.0035685	-0.00058655	0.01511	0.593	Curated_gene_sets:sheth_liver_cancer_vs_txnip_loss_pam3
Curated_gene_sets:sheth_live...2	SET	5	-0.000808	-0.0002055	0.0097763	0.53281	Curated_gene_sets:sheth_liver_cancer_vs_txnip_loss_pam4
Curated_gene_sets:spielman_l...	SET	2	-0.004435	-0.00072898	0.015107	0.61502	Curated_gene_sets:spielman_lymphoblast_european_vs_asian_dn
Curated_gene_sets:pujana_brc...	SET	3	0.031057	0.0062079	0.013854	0.014101	Curated_gene_sets:pujana_brca1_pcc_network
Curated_gene_sets:pujana_atm...	SET	5	0.014782	0.0037597	0.01045	0.080852	Curated_gene_sets:pujana_atm_pcc_network
Curated_gene_sets:schlesinge...	SET	2	-0.0036942	-0.0006072	0.015109	0.59621	Curated_gene_sets:schlesinger_methylated_de_novo_in_cancer
Curated_gene_sets:gross_hypo...2	SET	2	-0.0022199	-0.00036488	0.015114	0.55817	Curated_gene_sets:gross_hypoxia_via_elk3_up
Curated_gene_sets:gross_hypo...1	SET	3	-0.0015377	-0.00030736	0.012432	0.54904	Curated_gene_sets:gross_hypoxia_via_elk3_dn
Curated_gene_sets:gross_hypo...3	SET	2	-0.0033133	-0.0005446	0.015111	0.58646	Curated_gene_sets:gross_hypoxia_via_hif1a_dn
Curated_gene_sets:nuytten_ni...2	SET	3	-0.0036892	-0.00073741	0.012425	0.61628	Curated_gene_sets:nuytten_nipp1_targets_up
Curated_gene_sets:nuytten_ni...1	SET	4	-0.0035077	-0.00080381	0.01084	0.62639	Curated_gene_sets:nuytten_nipp1_targets_dn
Curated_gene_sets:nuytten_ez...2	SET	4	-0.0041763	-0.000957	0.010837	0.64943	Curated_gene_sets:nuytten_ezh2_targets_up
Curated_gene_sets:nuytten_ez...1	SET	2	0.00059316	9.7496e-05	0.015116	0.48441	Curated_gene_sets:nuytten_ezh2_targets_dn
Curated_gene_sets:buytaert_p...	SET	4	-0.0060942	-0.0013965	0.010823	0.71239	Curated_gene_sets:buytaert_photodynamic_therapy_stress_up
Curated_gene_sets:wei_mycn_t...	SET	7	0.0055213	0.0016369	0.0085468	0.26021	Curated_gene_sets:wei_mycn_targets_with_e_box
Curated_gene_sets:liao_metas...	SET	2	-0.0076607	-0.0012592	0.015088	0.69337	Curated_gene_sets:liao_metastasis
Curated_gene_sets:rickman_tu...	SET	2	-0.0065038	-0.001069	0.015096	0.66603	Curated_gene_sets:rickman_tumor_differentiated_well_vs_moderately_up
Curated_gene_sets:schaeffer_...2	SET	6	-0.0044521	-0.0012313	0.0089777	0.68923	Curated_gene_sets:schaeffer_prostate_development_6hr_dn
Curated_gene_sets:schaeffer_...1	SET	3	-0.003496	-0.0006988	0.012426	0.61035	Curated_gene_sets:schaeffer_prostate_development_48hr_up
Curated_gene_sets:gotzmann_e...	SET	2	-0.00037405	-6.1482e-05	0.015116	0.50984	Curated_gene_sets:gotzmann_epithelial_to_mesenchymal_transition_dn
Curated_gene_sets:pasqualucc...	SET	2	-0.0044031	-0.00072373	0.015107	0.61422	Curated_gene_sets:pasqualucci_lymphoma_by_gc_stage_up
Curated_gene_sets:benporath_...6	SET	3	-0.00295	-0.00058967	0.012428	0.59346	Curated_gene_sets:benporath_nanog_targets
Curated_gene_sets:benporath_...8	SET	10	-0.0037031	-0.0012821	0.0071794	0.69618	Curated_gene_sets:benporath_suz12_targets
Curated_gene_sets:benporath_...2	SET	9	-0.0036208	-0.0011986	0.0075077	0.68443	Curated_gene_sets:benporath_eed_targets
Curated_gene_sets:benporath_...3	SET	8	-0.0021623	-0.00068012	0.0079095	0.60731	Curated_gene_sets:benporath_es_with_h3k27me3
Curated_gene_sets:benporath_...7	SET	5	-0.0024544	-0.00062425	0.0097721	0.59878	Curated_gene_sets:benporath_prc2_targets
Curated_gene_sets:benporath_...5	SET	2	0.00045298	7.4455e-05	0.015116	0.48809	Curated_gene_sets:benporath_myc_targets_with_ebox
Curated_gene_sets:benporath_...4	SET	4	-0.0049371	-0.0011314	0.010832	0.67501	Curated_gene_sets:benporath_myc_max_targets
Curated_gene_sets:benporath_...1	SET	3	-0.003262	-0.00065203	0.012427	0.60314	Curated_gene_sets:benporath_cycling_genes
Curated_gene_sets:stark_pref...	SET	3	-0.0015433	-0.00030848	0.012432	0.54922	Curated_gene_sets:stark_prefrontal_cortex_22q11_deletion_up
Curated_gene_sets:amit_egf_r...	SET	2	-0.0034929	-0.00057411	0.01511	0.59106	Curated_gene_sets:amit_egf_response_480_hela
Curated_gene_sets:shen_smarc...	SET	2	-0.0056413	-0.00092725	0.015101	0.64507	Curated_gene_sets:shen_smarca2_targets_up
Curated_gene_sets:zhang_resp...	SET	2	-0.0051509	-0.00084665	0.015103	0.63295	Curated_gene_sets:zhang_response_to_ikk_inhibitor_and_tnf_up
Curated_gene_sets:onder_cdh1...	SET	4	-0.0032593	-0.00074688	0.010841	0.6177	Curated_gene_sets:onder_cdh1_targets_2_dn
Curated_gene_sets:rozanov_mm...	SET	2	-0.0047021	-0.00077288	0.015105	0.62174	Curated_gene_sets:rozanov_mmp14_targets_up
Curated_gene_sets:ross_aml_w...2	SET	2	-0.0016621	-0.0002732	0.015115	0.54362	Curated_gene_sets:ross_aml_with_pml_rara_fusion
Curated_gene_sets:basso_b_ly...	SET	2	0.035617	0.0058544	0.016097	0.015116	Curated_gene_sets:basso_b_lymphocyte_network
Curated_gene_sets:goldrath_h...	SET	2	0.00027032	4.4431e-05	0.015116	0.49289	Curated_gene_sets:goldrath_homeostatic_proliferation
Curated_gene_sets:sana_tnf_s...	SET	2	-0.0046123	-0.00075811	0.015106	0.61949	Curated_gene_sets:sana_tnf_signaling_dn
Curated_gene_sets:tarte_plas...	SET	4	-0.0021213	-0.0004861	0.010845	0.57725	Curated_gene_sets:tarte_plasma_cell_vs_plasmablast_up
Curated_gene_sets:fernandez_...	SET	2	0.00027032	4.4431e-05	0.015116	0.49289	Curated_gene_sets:fernandez_bound_by_myc
Curated_gene_sets:bystrykh_h...	SET	6	-0.0044466	-0.0012297	0.008978	0.68901	Curated_gene_sets:bystrykh_hematopoiesis_stem_cell_qtl_trans
Curated_gene_sets:vantveer_b...2	SET	2	-0.00057842	-9.5074e-05	0.015116	0.51521	Curated_gene_sets:vantveer_breast_cancer_metastasis_up
Curated_gene_sets:manalo_hyp...	SET	3	-0.0028817	-0.00057601	0.012428	0.59133	Curated_gene_sets:manalo_hypoxia_up
Curated_gene_sets:flechner_b...2	SET	4	-0.00087524	-0.00020056	0.010848	0.53204	Curated_gene_sets:flechner_biopsy_kidney_transplant_rejected_vs_ok_dn
Curated_gene_sets:peart_hdac...	SET	2	-0.0016099	-0.00026461	0.015115	0.54226	Curated_gene_sets:peart_hdac_proliferation_cluster_dn
Curated_gene_sets:flechner_b...1	SET	5	-0.0013009	-0.00033086	0.0097755	0.55274	Curated_gene_sets:flechner_biopsy_kidney_transplant_ok_vs_donor_up
Curated_gene_sets:ross_aml_w...1	SET	3	0.00061561	0.00012305	0.012433	0.48033	Curated_gene_sets:ross_aml_with_aml1_eto_fusion
Curated_gene_sets:sansom_apc...3	SET	2	-0.0043613	-0.00071686	0.015107	0.61316	Curated_gene_sets:sansom_apc_targets_dn
Curated_gene_sets:matsuda_na...	SET	4	-0.0021154	-0.00048476	0.010845	0.57704	Curated_gene_sets:matsuda_natural_killer_differentiation
Curated_gene_sets:haddad_b_l...	SET	3	-0.0010605	-0.00021198	0.012433	0.53386	Curated_gene_sets:haddad_b_lymphocyte_progenitor
Curated_gene_sets:li_wilms_t...	SET	4	-0.0043589	-0.00099886	0.010835	0.65564	Curated_gene_sets:li_wilms_tumor_vs_fetal_kidney_1_up
Curated_gene_sets:zhan_multi...2	SET	2	-0.0043253	-0.00071093	0.015107	0.61225	Curated_gene_sets:zhan_multiple_myeloma_ms_up
Curated_gene_sets:verhaak_am...	SET	2	-0.00025045	-4.1167e-05	0.015116	0.50659	Curated_gene_sets:verhaak_aml_with_npm1_mutated_dn
Curated_gene_sets:yagi_aml_f...	SET	2	-0.002467	-0.00040549	0.015113	0.56459	Curated_gene_sets:yagi_aml_fab_markers
Curated_gene_sets:nouzova_tr...	SET	2	-0.0068166	-0.0011204	0.015094	0.67352	Curated_gene_sets:nouzova_tretinoin_and_h4_acetylation
Curated_gene_sets:ivanova_he...1	SET	2	0.0002255	3.7065e-05	0.015116	0.49407	Curated_gene_sets:ivanova_hematopoiesis_early_progenitor
Curated_gene_sets:traynor_re...	SET	2	-0.005147	-0.000846	0.015103	0.63285	Curated_gene_sets:traynor_rett_syndrom_up
Curated_gene_sets:browne_hcm...3	SET	3	-0.0029724	-0.00059414	0.012428	0.59416	Curated_gene_sets:browne_hcmv_infection_16hr_up
Curated_gene_sets:blalock_al...2	SET	2	-0.0017925	-0.00029463	0.015114	0.54703	Curated_gene_sets:blalock_alzheimers_disease_incipient_up
Curated_gene_sets:ivanova_he...3	SET	2	-0.0049222	-0.00080905	0.015104	0.62725	Curated_gene_sets:ivanova_hematopoiesis_mature_cell
Curated_gene_sets:debiasi_ap...	SET	3	0.037701	0.0075359	0.013613	0.0036038	Curated_gene_sets:debiasi_apoptosis_by_reovirus_infection_up
Curated_gene_sets:ivanova_he...2	SET	4	-0.0063343	-0.0014515	0.010821	0.71989	Curated_gene_sets:ivanova_hematopoiesis_late_progenitor
Curated_gene_sets:lee_calori...	SET	2	-0.00076561	-0.00012584	0.015116	0.52012	Curated_gene_sets:lee_calorie_restriction_neocortex_up
Curated_gene_sets:ivanova_he...5	SET	3	-0.0043749	-0.00087448	0.012422	0.63712	Curated_gene_sets:ivanova_hematopoiesis_stem_cell_long_term
Curated_gene_sets:blalock_al...1	SET	7	-0.0042381	-0.0012565	0.0083764	0.69275	Curated_gene_sets:blalock_alzheimers_disease_dn
Curated_gene_sets:ramalho_st...	SET	2	-0.0025785	-0.00042382	0.015113	0.56749	Curated_gene_sets:ramalho_stemness_up
Curated_gene_sets:rodwell_ag...1	SET	2	-0.0020835	-0.00034246	0.015114	0.55462	Curated_gene_sets:rodwell_aging_kidney_no_blood_dn
Curated_gene_sets:kaab_heart...	SET	3	-0.0059366	-0.0011866	0.012413	0.68301	Curated_gene_sets:kaab_heart_atrium_vs_ventricle_up
Curated_gene_sets:cui_tcf21_...	SET	6	-0.0026066	-0.00072088	0.008988	0.61366	Curated_gene_sets:cui_tcf21_targets_2_dn
Curated_gene_sets:ji_respons...	SET	2	-7.9163e-06	-1.3012e-06	0.015116	0.50021	Curated_gene_sets:ji_response_to_fsh_dn
Curated_gene_sets:blalock_al...3	SET	8	0.0098715	0.003105	0.0082239	0.11706	Curated_gene_sets:blalock_alzheimers_disease_up
Curated_gene_sets:delaserna_...	SET	2	-0.0032458	-0.0005335	0.015111	0.58472	Curated_gene_sets:delaserna_myod_targets_up
Curated_gene_sets:dazard_res...2	SET	2	-0.004435	-0.00072898	0.015107	0.61502	Curated_gene_sets:dazard_response_to_uv_scc_dn
Curated_gene_sets:gentile_uv...	SET	4	-0.0029202	-0.00066917	0.010843	0.60576	Curated_gene_sets:gentile_uv_high_dose_dn
Curated_gene_sets:mclachlan_...1	SET	2	0.00051936	8.5366e-05	0.015116	0.48635	Curated_gene_sets:mclachlan_dental_caries_dn
Curated_gene_sets:mcclung_cr...	SET	2	-0.00069463	-0.00011417	0.015116	0.51826	Curated_gene_sets:mcclung_creb1_targets_up
Curated_gene_sets:lee_aging_...	SET	2	0.071705	0.011786	0.017047	3.8313e-05	Curated_gene_sets:lee_aging_cerebellum_up
Curated_gene_sets:weigel_oxi...	SET	2	-0.0034929	-0.00057411	0.01511	0.59106	Curated_gene_sets:weigel_oxidative_stress_by_hne_and_tbh
Curated_gene_sets:rodwell_ag...2	SET	2	-0.0038461	-0.00063217	0.015109	0.60009	Curated_gene_sets:rodwell_aging_kidney_up
Curated_gene_sets:browne_hcm...1	SET	2	-0.00037405	-6.1482e-05	0.015116	0.50984	Curated_gene_sets:browne_hcmv_infection_10hr_up
Curated_gene_sets:dazard_res...1	SET	4	-0.0025413	-0.00058236	0.010844	0.5923	Curated_gene_sets:dazard_response_to_uv_nhek_dn
Curated_gene_sets:ivanova_he...4	SET	2	-7.9163e-06	-1.3012e-06	0.015116	0.50021	Curated_gene_sets:ivanova_hematopoiesis_stem_cell_and_progenitor
Curated_gene_sets:baelde_dia...	SET	5	-7.1069e-05	-1.8076e-05	0.0097768	0.50289	Curated_gene_sets:baelde_diabetic_nephropathy_dn
Curated_gene_sets:dazard_uv_...	SET	2	-0.0025329	-0.00041633	0.015113	0.56631	Curated_gene_sets:dazard_uv_response_cluster_g6
Curated_gene_sets:wang_smarc...	SET	2	-0.0075629	-0.0012431	0.015089	0.6911	Curated_gene_sets:wang_smarce1_targets_up
Curated_gene_sets:gentile_re...	SET	2	-0.004435	-0.00072898	0.015107	0.61502	Curated_gene_sets:gentile_response_cluster_d3
Curated_gene_sets:browne_hcm...2	SET	2	-0.0069368	-0.0011402	0.015093	0.67638	Curated_gene_sets:browne_hcmv_infection_12hr_dn
Curated_gene_sets:mclachlan_...2	SET	2	-0.0035642	-0.00058584	0.01511	0.59289	Curated_gene_sets:mclachlan_dental_caries_up
Curated_gene_sets:burton_adi...	SET	2	0.00027032	4.4431e-05	0.015116	0.49289	Curated_gene_sets:burton_adipogenesis_6
Curated_gene_sets:marchini_t...	SET	2	-0.0036942	-0.0006072	0.015109	0.59621	Curated_gene_sets:marchini_trabectedin_resistance_dn
Curated_gene_sets:krige_resp...2	SET	2	-0.00099203	-0.00016306	0.015115	0.52607	Curated_gene_sets:krige_response_to_tosedostat_6hr_dn
Curated_gene_sets:krige_resp...1	SET	2	-0.00099203	-0.00016306	0.015115	0.52607	Curated_gene_sets:krige_response_to_tosedostat_24hr_dn
Curated_gene_sets:creighton_...1	SET	4	-0.0064355	-0.0014747	0.010821	0.72302	Curated_gene_sets:creighton_endocrine_therapy_resistance_1
Curated_gene_sets:creighton_...2	SET	6	-0.0021372	-0.00059106	0.0089902	0.5936	Curated_gene_sets:creighton_endocrine_therapy_resistance_3
Curated_gene_sets:creighton_...3	SET	5	-0.0010046	-0.00025551	0.009776	0.54078	Curated_gene_sets:creighton_endocrine_therapy_resistance_5
Curated_gene_sets:lein_astro...	SET	2	-0.0027869	-0.00045807	0.015112	0.57288	Curated_gene_sets:lein_astrocyte_markers
Curated_gene_sets:lein_oligo...	SET	2	-0.0017437	-0.00028661	0.015114	0.54576	Curated_gene_sets:lein_oligodendrocyte_markers
Curated_gene_sets:gavin_foxp...1	SET	2	0.00011336	1.8633e-05	0.015116	0.49702	Curated_gene_sets:gavin_foxp3_targets_cluster_p3
Curated_gene_sets:gavin_foxp...2	SET	2	-0.0017063	-0.00028046	0.015115	0.54478	Curated_gene_sets:gavin_foxp3_targets_cluster_p4
Curated_gene_sets:zheng_boun...	SET	5	-0.0014354	-0.00036508	0.009775	0.55816	Curated_gene_sets:zheng_bound_by_foxp3
Curated_gene_sets:marson_bou...1	SET	3	-0.001246	-0.00024906	0.012432	0.53977	Curated_gene_sets:marson_bound_by_foxp3_stimulated
Curated_gene_sets:marson_bou...2	SET	5	-0.0033397	-0.00084941	0.0097685	0.63326	Curated_gene_sets:marson_bound_by_foxp3_unstimulated
Curated_gene_sets:zheng_foxp...	SET	2	-0.0014406	-0.00023678	0.015115	0.53783	Curated_gene_sets:zheng_foxp3_targets_in_thymus_up
Curated_gene_sets:sansom_apc...2	SET	2	-0.00054099	-8.8922e-05	0.015116	0.51422	Curated_gene_sets:sansom_apc_targets
Curated_gene_sets:sansom_apc...1	SET	2	0.03583	0.0058894	0.01609	0.014612	Curated_gene_sets:sansom_apc_myc_targets
Curated_gene_sets:riggins_ta...	SET	3	-0.0039115	-0.00078185	0.012424	0.62308	Curated_gene_sets:riggins_tamoxifen_resistance_dn
Curated_gene_sets:kondo_ezh2...	SET	2	-0.0042339	-0.00069592	0.015107	0.60994	Curated_gene_sets:kondo_ezh2_targets
Curated_gene_sets:heller_hda...1	SET	3	-0.0029794	-0.00059554	0.012428	0.59437	Curated_gene_sets:heller_hdac_targets_dn
Curated_gene_sets:heller_hda...2	SET	3	-0.0029794	-0.00059554	0.012428	0.59437	Curated_gene_sets:heller_hdac_targets_silenced_by_methylation_dn
Curated_gene_sets:coates_mac...	SET	2	-0.0024264	-0.00039882	0.015113	0.56354	Curated_gene_sets:coates_macrophage_m1_vs_m2_dn
Curated_gene_sets:martinez_r...3	SET	6	0.0081457	0.0022528	0.0091792	0.18897	Curated_gene_sets:martinez_rb1_targets_up
Curated_gene_sets:martinez_t...2	SET	3	0.024628	0.0049228	0.012871	0.029919	Curated_gene_sets:martinez_tp53_targets_up
Curated_gene_sets:martinez_t...1	SET	3	-0.0070473	-0.0014087	0.012404	0.71411	Curated_gene_sets:martinez_tp53_targets_dn
Curated_gene_sets:martinez_r...2	SET	3	0.024628	0.0049228	0.012871	0.029919	Curated_gene_sets:martinez_rb1_and_tp53_targets_up
Curated_gene_sets:martinez_r...1	SET	3	-0.0070473	-0.0014087	0.012404	0.71411	Curated_gene_sets:martinez_rb1_and_tp53_targets_dn
Curated_gene_sets:massarweh_...2	SET	5	0.019222	0.0048888	0.010345	0.033715	Curated_gene_sets:massarweh_tamoxifen_resistance_up
Curated_gene_sets:massarweh_...1	SET	2	-0.0060491	-0.00099428	0.015098	0.65504	Curated_gene_sets:massarweh_tamoxifen_resistance_dn
Curated_gene_sets:wallace_pr...	SET	2	-0.0033736	-0.00055451	0.015111	0.588	Curated_gene_sets:wallace_prostate_cancer_race_up
Curated_gene_sets:marzec_il2...2	SET	3	-0.0017423	-0.00034826	0.012432	0.55553	Curated_gene_sets:marzec_il2_signaling_up
Curated_gene_sets:marzec_il2...1	SET	2	-0.0065038	-0.001069	0.015096	0.66603	Curated_gene_sets:marzec_il2_signaling_dn
Curated_gene_sets:iwanaga_ca...	SET	4	-0.0053235	-0.0012199	0.010829	0.68772	Curated_gene_sets:iwanaga_carcinogenesis_by_kras_pten_dn
Curated_gene_sets:mccabe_bou...	SET	3	-0.0051681	-0.001033	0.012418	0.66072	Curated_gene_sets:mccabe_bound_by_hoxc6
Curated_gene_sets:dairkee_ca...	SET	3	0.067789	0.01355	0.011702	9.39e-08	Curated_gene_sets:dairkee_cancer_prone_response_bpa_e2
Curated_gene_sets:riggi_ewin...2	SET	3	-0.0069511	-0.0013894	0.012405	0.71147	Curated_gene_sets:riggi_ewing_sarcoma_progenitor_up
Curated_gene_sets:riggi_ewin...1	SET	3	-0.0047333	-0.00094613	0.01242	0.64785	Curated_gene_sets:riggi_ewing_sarcoma_progenitor_dn
Curated_gene_sets:ting_silen...	SET	2	0.00096186	0.0001581	0.015116	0.47472	Curated_gene_sets:ting_silenced_by_dicer
Curated_gene_sets:acevedo_no...2	SET	2	-0.00449	-0.00073801	0.015106	0.61641	Curated_gene_sets:acevedo_normal_tissue_adjacent_to_liver_tumor_up
Curated_gene_sets:acevedo_no...1	SET	3	-0.0016322	-0.00032626	0.012432	0.55204	Curated_gene_sets:acevedo_normal_tissue_adjacent_to_liver_tumor_dn
Curated_gene_sets:acevedo_li...2	SET	4	-0.0059703	-0.0013681	0.010824	0.70848	Curated_gene_sets:acevedo_liver_cancer_up
Curated_gene_sets:acevedo_li...1	SET	2	-0.0013625	-0.00022396	0.015115	0.53578	Curated_gene_sets:acevedo_liver_cancer_dn
Curated_gene_sets:acevedo_li...3	SET	3	-0.00077637	-0.00015518	0.012433	0.52481	Curated_gene_sets:acevedo_liver_cancer_with_h3k27me3_up
Curated_gene_sets:acevedo_me...	SET	9	-0.0024495	-0.00081088	0.0075148	0.62728	Curated_gene_sets:acevedo_methylated_in_liver_cancer_dn
Curated_gene_sets:hoque_meth...	SET	2	-0.00095685	-0.00015728	0.015116	0.52515	Curated_gene_sets:hoque_methylated_in_cancer
Curated_gene_sets:smid_breas...6	SET	3	5.8143e-05	1.1622e-05	0.012433	0.49814	Curated_gene_sets:smid_breast_cancer_relapse_in_brain_dn
Curated_gene_sets:smid_breas...4	SET	3	-0.00034851	-6.9662e-05	0.012433	0.51114	Curated_gene_sets:smid_breast_cancer_luminal_b_up
Curated_gene_sets:smid_breas...3	SET	6	-0.0032448	-0.00089738	0.0089854	0.64044	Curated_gene_sets:smid_breast_cancer_luminal_b_dn
Curated_gene_sets:smid_breas...5	SET	4	-0.0020518	-0.00047017	0.010845	0.57475	Curated_gene_sets:smid_breast_cancer_normal_like_up
Curated_gene_sets:smid_breas...2	SET	2	-0.0021081	-0.00034651	0.015114	0.55526	Curated_gene_sets:smid_breast_cancer_basal_up
Curated_gene_sets:smid_breas...1	SET	3	5.8143e-05	1.1622e-05	0.012433	0.49814	Curated_gene_sets:smid_breast_cancer_basal_dn
Curated_gene_sets:bonome_ova...	SET	2	0.0012681	0.00020844	0.015115	0.46669	Curated_gene_sets:bonome_ovarian_cancer_survival_suboptimal_debulking
Curated_gene_sets:zhang_brea...	SET	5	-0.0045855	-0.0011663	0.009761	0.68	Curated_gene_sets:zhang_breast_cancer_progenitors_up
Curated_gene_sets:zheng_glio...	SET	3	-0.00079375	-0.00015866	0.012433	0.52536	Curated_gene_sets:zheng_glioblastoma_plasticity_up
Curated_gene_sets:boquest_st...2	SET	2	-0.00099116	-0.00016291	0.015116	0.52605	Curated_gene_sets:boquest_stem_cell_dn
Curated_gene_sets:boquest_st...1	SET	3	-0.0022856	-0.00045685	0.01243	0.57267	Curated_gene_sets:boquest_stem_cell_cultured_vs_fresh_up
Curated_gene_sets:west_adren...	SET	4	-0.0033197	-0.00076072	0.010841	0.61982	Curated_gene_sets:west_adrenocortical_tumor_dn
Curated_gene_sets:ray_tumori...	SET	2	-0.0011384	-0.00018712	0.015115	0.52991	Curated_gene_sets:ray_tumorigenesis_by_erbb2_cdc25a_dn
Curated_gene_sets:brueckner_...	SET	3	-0.0032962	-0.00065887	0.012427	0.60419	Curated_gene_sets:brueckner_targets_of_mirlet7a3_up
Curated_gene_sets:chen_hoxa5...	SET	2	-0.0038766	-0.00063719	0.015109	0.60087	Curated_gene_sets:chen_hoxa5_targets_9hr_up
Curated_gene_sets:bredemeyer...	SET	2	-0.003759	-0.00061786	0.015109	0.59787	Curated_gene_sets:bredemeyer_rag_signaling_not_via_atm_up
Curated_gene_sets:qi_plasmac...	SET	3	-0.0016872	-0.00033724	0.012432	0.55378	Curated_gene_sets:qi_plasmacytoma_up
Curated_gene_sets:taylor_met...	SET	2	-0.0027911	-0.00045877	0.015112	0.57299	Curated_gene_sets:taylor_methylated_in_acute_lymphoblastic_leukemia
Curated_gene_sets:wang_tumor...	SET	2	0.029729	0.0048865	0.016269	0.03599	Curated_gene_sets:wang_tumor_invasiveness_up
Curated_gene_sets:jiang_tip3...	SET	2	0.00030775	5.0585e-05	0.015116	0.49191	Curated_gene_sets:jiang_tip30_targets_up
Curated_gene_sets:vart_kshv_...	SET	2	-0.0011565	-0.00019008	0.015115	0.53038	Curated_gene_sets:vart_kshv_infection_angiogenic_markers_up
Curated_gene_sets:mootha_pgc	SET	2	-0.0022016	-0.00036188	0.015114	0.5577	Curated_gene_sets:mootha_pgc
Curated_gene_sets:yoshimura_...2	SET	4	-0.0026679	-0.00061136	0.010844	0.59681	Curated_gene_sets:yoshimura_mapk8_targets_up
Curated_gene_sets:yoshimura_...1	SET	2	0.067084	0.011026	0.017317	0.00012041	Curated_gene_sets:yoshimura_mapk8_targets_dn
Curated_gene_sets:rutella_re...1	SET	2	-0.0024013	-0.0003947	0.015113	0.56289	Curated_gene_sets:rutella_response_to_csf2rb_and_il4_up
Curated_gene_sets:rutella_re...2	SET	2	-0.0024013	-0.0003947	0.015113	0.56289	Curated_gene_sets:rutella_response_to_hgf_up
Curated_gene_sets:rutella_re...3	SET	2	-0.0024013	-0.0003947	0.015113	0.56289	Curated_gene_sets:rutella_response_to_hgf_vs_csf2rb_and_il4_dn
Curated_gene_sets:vantveer_b...1	SET	3	-0.002863	-0.00057226	0.012428	0.59075	Curated_gene_sets:vantveer_breast_cancer_esr1_up
Curated_gene_sets:sweet_lung...2	SET	2	0.038381	0.0063086	0.016005	0.0095943	Curated_gene_sets:sweet_lung_cancer_kras_up
Curated_gene_sets:sweet_lung...1	SET	3	0.00047965	9.5875e-05	0.012433	0.48467	Curated_gene_sets:sweet_lung_cancer_kras_dn
Curated_gene_sets:lee_recent...	SET	4	-0.0058327	-0.0013366	0.010826	0.70412	Curated_gene_sets:lee_recent_thymic_emigrant
Curated_gene_sets:lee_differ...	SET	2	-0.0026867	-0.00044161	0.015113	0.57029	Curated_gene_sets:lee_differentiating_t_lymphocyte
Curated_gene_sets:shedden_lu...	SET	2	-0.0062957	-0.0010348	0.015097	0.66102	Curated_gene_sets:shedden_lung_cancer_good_survival_a4
Curated_gene_sets:han_satb1_...2	SET	3	-0.0027536	-0.0005504	0.012429	0.58734	Curated_gene_sets:han_satb1_targets_up
Curated_gene_sets:han_satb1_...1	SET	5	-0.0030553	-0.00077709	0.0097697	0.62229	Curated_gene_sets:han_satb1_targets_dn
Curated_gene_sets:chen_metab...	SET	9	-0.0036403	-0.0012051	0.0075078	0.68535	Curated_gene_sets:chen_metabolic_syndrom_network
Curated_gene_sets:meissner_n...1	SET	2	0.00083503	0.00013725	0.015116	0.47805	Curated_gene_sets:meissner_npc_hcp_with_h3_unmethylated
Curated_gene_sets:meissner_b...	SET	7	-0.003706	-0.0010987	0.0083802	0.67015	Curated_gene_sets:meissner_brain_hcp_with_h3k4me3_and_h3k27me3
Curated_gene_sets:mili_pseud...	SET	2	-0.0023472	-0.0003858	0.015113	0.56148	Curated_gene_sets:mili_pseudopodia_haptotaxis_up
Curated_gene_sets:croonquist...1	SET	2	-0.0031562	-0.00051878	0.015111	0.58242	Curated_gene_sets:croonquist_nras_signaling_up
Curated_gene_sets:croonquist...2	SET	2	-0.0031562	-0.00051878	0.015111	0.58242	Curated_gene_sets:croonquist_nras_vs_stromal_stimulation_up
Curated_gene_sets:chiang_liv...1	SET	2	-0.0051026	-0.0008387	0.015104	0.63175	Curated_gene_sets:chiang_liver_cancer_subclass_ctnnb1_dn
Curated_gene_sets:chiang_liv...2	SET	2	-0.0041717	-0.00068569	0.015108	0.60836	Curated_gene_sets:chiang_liver_cancer_subclass_proliferation_up
Curated_gene_sets:hoshida_li...1	SET	2	-0.00091942	-0.00015112	0.015116	0.52416	Curated_gene_sets:hoshida_liver_cancer_late_recurrence_up
Curated_gene_sets:yamashita_...	SET	2	-0.0075629	-0.0012431	0.015089	0.6911	Curated_gene_sets:yamashita_liver_cancer_stem_cell_up
Curated_gene_sets:yagi_aml_w...	SET	2	-0.0034983	-0.00057501	0.01511	0.5912	Curated_gene_sets:yagi_aml_with_t_8_21_translocation
Curated_gene_sets:meissner_n...2	SET	2	-0.00061119	-0.00010046	0.015116	0.51607	Curated_gene_sets:meissner_npc_hcp_with_h3k4me2
Curated_gene_sets:mikkelsen_...4	SET	3	-0.0036191	-0.0007234	0.012426	0.61414	Curated_gene_sets:mikkelsen_mef_icp_with_h3k27me3
Curated_gene_sets:mikkelsen_...2	SET	2	-0.00032417	-5.3283e-05	0.015116	0.50852	Curated_gene_sets:mikkelsen_ips_icp_with_h3k4me3_and_h327me3
Curated_gene_sets:hoshida_li...2	SET	3	-0.001518	-0.00030343	0.012432	0.54842	Curated_gene_sets:hoshida_liver_cancer_subclass_s3
Curated_gene_sets:cairo_hepa...2	SET	2	-0.00099116	-0.00016291	0.015116	0.52605	Curated_gene_sets:cairo_hepatoblastoma_up
Curated_gene_sets:cairo_hepa...1	SET	2	-0.0023953	-0.00039371	0.015113	0.56273	Curated_gene_sets:cairo_hepatoblastoma_dn
Curated_gene_sets:zhan_multi...1	SET	2	-0.0026867	-0.00044161	0.015113	0.57029	Curated_gene_sets:zhan_multiple_myeloma_mf_dn
Curated_gene_sets:zhan_multi...3	SET	2	0.00024739	4.0663e-05	0.015116	0.49349	Curated_gene_sets:zhan_multiple_myeloma_pr_dn
Curated_gene_sets:dang_bound...	SET	5	-0.003324	-0.00084543	0.0097686	0.63266	Curated_gene_sets:dang_bound_by_myc
Curated_gene_sets:wong_adult...	SET	5	-0.0025848	-0.00065741	0.0097722	0.60391	Curated_gene_sets:wong_adult_tissue_stem_module
Curated_gene_sets:chandran_m...	SET	6	-0.0022039	-0.0006095	0.00899	0.59646	Curated_gene_sets:chandran_metastasis_dn
Curated_gene_sets:mikkelsen_...1	SET	2	-0.00032417	-5.3283e-05	0.015116	0.50852	Curated_gene_sets:mikkelsen_es_icp_with_h3k4me3_and_h3k27me3
Curated_gene_sets:mikkelsen_...3	SET	4	-0.00245	-0.00056143	0.010844	0.58904	Curated_gene_sets:mikkelsen_mef_hcp_with_h3k27me3
Curated_gene_sets:yao_tempor...	SET	2	0.11973	0.019679	0.012434	1.0833e-14	Curated_gene_sets:yao_temporal_response_to_progesterone_cluster_14
Curated_gene_sets:whitfield_...	SET	2	-0.0039576	-0.0006505	0.015109	0.60293	Curated_gene_sets:whitfield_cell_cycle_g2
Curated_gene_sets:li_induced...	SET	2	-0.0015178	-0.00024948	0.015115	0.53985	Curated_gene_sets:li_induced_t_to_natural_killer_dn
Curated_gene_sets:stambolsky...	SET	3	-0.0058294	-0.0011652	0.012413	0.67994	Curated_gene_sets:stambolsky_targets_of_mutated_tp53_dn
Curated_gene_sets:kim_all_di...2	SET	2	-0.0003162	-5.1973e-05	0.015116	0.50831	Curated_gene_sets:kim_all_disorders_oligodendrocyte_number_corr_up
Curated_gene_sets:kim_all_di...1	SET	4	-0.0022668	-0.00051945	0.010845	0.58248	Curated_gene_sets:kim_all_disorders_calb1_corr_up
Curated_gene_sets:verhaak_gl...2	SET	3	-0.0019451	-0.0003888	0.012431	0.56194	Curated_gene_sets:verhaak_glioblastoma_proneural
Curated_gene_sets:verhaak_gl...1	SET	2	-0.0035642	-0.00058584	0.01511	0.59289	Curated_gene_sets:verhaak_glioblastoma_mesenchymal
Curated_gene_sets:chicas_rb1...3	SET	3	-0.0062272	-0.0012447	0.01241	0.69129	Curated_gene_sets:chicas_rb1_targets_senescent
Curated_gene_sets:chicas_rb1...2	SET	3	-0.0076178	-0.0015227	0.012399	0.72951	Curated_gene_sets:chicas_rb1_targets_growing
Curated_gene_sets:chicas_rb1...1	SET	5	-0.0033782	-0.0008592	0.0097683	0.63474	Curated_gene_sets:chicas_rb1_targets_confluent
Curated_gene_sets:wang_respo...	SET	2	-0.0022225	-0.0003653	0.015114	0.55824	Curated_gene_sets:wang_response_to_gsk3_inhibitor_sb216763_dn
Curated_gene_sets:dutertre_e...	SET	3	-0.0017921	-0.00035822	0.012431	0.5571	Curated_gene_sets:dutertre_estradiol_response_24hr_dn
Curated_gene_sets:chyla_cbfa...	SET	3	-0.003124	-0.00062444	0.012428	0.59886	Curated_gene_sets:chyla_cbfa2t3_targets_up
Curated_gene_sets:wierenga_s...2	SET	3	-0.0010239	-0.00020466	0.012433	0.5327	Curated_gene_sets:wierenga_stat5a_targets_up
Curated_gene_sets:wierenga_s...1	SET	3	-0.0010239	-0.00020466	0.012433	0.5327	Curated_gene_sets:wierenga_stat5a_targets_group1
Curated_gene_sets:pilon_klf1...2	SET	4	-0.0017638	-0.00040418	0.010846	0.56435	Curated_gene_sets:pilon_klf1_targets_up
Curated_gene_sets:pilon_klf1...1	SET	6	-0.002437	-0.00067397	0.0089891	0.60644	Curated_gene_sets:pilon_klf1_targets_dn
Curated_gene_sets:johnstone_...1	SET	3	-0.0053501	-0.0010694	0.012417	0.66605	Curated_gene_sets:johnstone_parvb_targets_2_dn
Curated_gene_sets:johnstone_...2	SET	3	0.021507	0.004299	0.012952	0.05067	Curated_gene_sets:johnstone_parvb_targets_3_up
Curated_gene_sets:bruins_uvc...2	SET	5	-0.0046708	-0.001188	0.0097604	0.68311	Curated_gene_sets:bruins_uvc_response_via_tp53_group_a
Curated_gene_sets:bruins_uvc...1	SET	3	-0.0028505	-0.00056978	0.012429	0.59036	Curated_gene_sets:bruins_uvc_response_late
Curated_gene_sets:lee_bmp2_t...2	SET	7	-0.0032773	-0.00097164	0.0083828	0.65148	Curated_gene_sets:lee_bmp2_targets_up
Curated_gene_sets:lee_bmp2_t...1	SET	2	-0.0026867	-0.00044161	0.015113	0.57029	Curated_gene_sets:lee_bmp2_targets_dn
Curated_gene_sets:fevr_ctnnb...	SET	2	-0.0048423	-0.00079592	0.015105	0.62525	Curated_gene_sets:fevr_ctnnb1_targets_up
Curated_gene_sets:torchia_ta...	SET	2	-0.0015178	-0.00024948	0.015115	0.53985	Curated_gene_sets:torchia_targets_of_ewsr1_fli1_fusion_dn
Curated_gene_sets:koinuma_ta...	SET	2	-0.0097981	-0.0016105	0.01507	0.74113	Curated_gene_sets:koinuma_targets_of_smad2_or_smad3
Curated_gene_sets:gobert_oli...	SET	6	-0.0026067	-0.0007209	0.0089884	0.61366	Curated_gene_sets:gobert_oligodendrocyte_differentiation_dn
Curated_gene_sets:pedersen_m...	SET	2	-0.0037253	-0.00061232	0.015109	0.59701	Curated_gene_sets:pedersen_metastasis_by_erbb2_isoform_7
Curated_gene_sets:pedersen_t...	SET	2	-0.005871	-0.00096501	0.015099	0.6507	Curated_gene_sets:pedersen_targets_of_611ctf_isoform_of_erbb2
Curated_gene_sets:wakabayash...2	SET	3	-0.0051283	-0.0010251	0.012418	0.65955	Curated_gene_sets:wakabayashi_adipogenesis_pparg_rxra_bound_8d
Curated_gene_sets:wakabayash...1	SET	5	-0.0038123	-0.0009696	0.009766	0.65126	Curated_gene_sets:wakabayashi_adipogenesis_pparg_bound_8d
Curated_gene_sets:wakabayash...3	SET	2	-0.0051844	-0.00085214	0.015103	0.63378	Curated_gene_sets:wakabayashi_adipogenesis_pparg_rxra_bound_with_h4k20me1_mark
Curated_gene_sets:huang_gata...	SET	3	-0.0035855	-0.0007167	0.012426	0.61311	Curated_gene_sets:huang_gata2_targets_up
Curated_gene_sets:plasari_tg...	SET	4	-0.0054732	-0.0012542	0.010828	0.69258	Curated_gene_sets:plasari_tgfb1_targets_10hr_dn
Curated_gene_sets:wang_mll_t...	SET	2	-0.0010148	-0.00016681	0.015116	0.52667	Curated_gene_sets:wang_mll_targets
Curated_gene_sets:krieg_hypo...	SET	2	-0.0051026	-0.0008387	0.015104	0.63175	Curated_gene_sets:krieg_hypoxia_not_via_kdm3a
Curated_gene_sets:alfano_myc...	SET	2	0.00027032	4.4431e-05	0.015116	0.49289	Curated_gene_sets:alfano_myc_targets
Curated_gene_sets:fortschegg...	SET	3	-0.004661	-0.00093167	0.012421	0.64569	Curated_gene_sets:fortschegger_phf8_targets_dn
Curated_gene_sets:pedrioli_m...2	SET	2	-0.0040262	-0.00066178	0.015108	0.60467	Curated_gene_sets:pedrioli_mir31_targets_up
Curated_gene_sets:pedrioli_m...1	SET	6	-0.0066715	-0.0018451	0.0089578	0.77053	Curated_gene_sets:pedrioli_mir31_targets_dn
Curated_gene_sets:phong_tnf_...2	SET	2	-0.00031344	-5.1519e-05	0.015116	0.50824	Curated_gene_sets:phong_tnf_response_via_p38_complete
Curated_gene_sets:phong_tnf_...1	SET	3	-0.0031218	-0.000624	0.012428	0.5988	Curated_gene_sets:phong_tnf_response_not_via_p38
Curated_gene_sets:rao_bound_...	SET	5	-0.00066398	-0.00016887	0.0097764	0.52698	Curated_gene_sets:rao_bound_by_sall4_isoform_b
Curated_gene_sets:pece_mamma...	SET	2	-0.0019035	-0.00031288	0.015114	0.54993	Curated_gene_sets:pece_mammary_stem_cell_dn
Curated_gene_sets:lim_mammar...	SET	3	-0.0023709	-0.0004739	0.01243	0.57535	Curated_gene_sets:lim_mammary_stem_cell_up
Curated_gene_sets:zwang_clas...1	SET	2	-0.0026257	-0.00043157	0.015113	0.56871	Curated_gene_sets:zwang_class_1_transiently_induced_by_egf
Curated_gene_sets:zwang_clas...2	SET	4	-0.0020581	-0.00047162	0.010845	0.57497	Curated_gene_sets:zwang_class_3_transiently_induced_by_egf
Curated_gene_sets:zwang_down...	SET	3	-0.0026576	-0.00053121	0.01433	0.57329	Curated_gene_sets:zwang_down_by_2nd_egf_pulse
Curated_gene_sets:zwang_tran...	SET	4	-0.0029339	-0.00067231	0.010843	0.60624	Curated_gene_sets:zwang_transiently_up_by_2nd_egf_pulse_only
Curated_gene_sets:naba_ecm_g...	SET	2	-0.0052511	-0.00086311	0.015103	0.63543	Curated_gene_sets:naba_ecm_glycoproteins
Curated_gene_sets:naba_core_...	SET	3	-0.0042745	-0.00085441	0.012422	0.63409	Curated_gene_sets:naba_core_matrisome
Curated_gene_sets:naba_matri...	SET	3	-0.0042745	-0.00085441	0.012422	0.63409	Curated_gene_sets:naba_matrisome
Curated_gene_sets:eppert_hsc...	SET	2	-0.0017063	-0.00028046	0.015115	0.54478	Curated_gene_sets:eppert_hsc_r
Curated_gene_sets:fischer_di...	SET	2	-0.0043992	-0.00072309	0.015107	0.61412	Curated_gene_sets:fischer_direct_p53_targets_meta_analysis
Curated_gene_sets:gryder_pax...1	SET	11	-0.0034359	-0.0012377	0.0069036	0.68986	Curated_gene_sets:gryder_pax3foxo1_enhancers_in_tads
Curated_gene_sets:gryder_pax...3	SET	5	-0.00305	-0.00077573	0.0097699	0.62208	Curated_gene_sets:gryder_pax3foxo1_top_enhancers
Curated_gene_sets:gryder_pax...2	SET	3	-0.0041853	-0.00083658	0.012423	0.63139	Curated_gene_sets:gryder_pax3foxo1_enhancers_ko_down
Curated_gene_sets:oishi_chol...	SET	2	0.001237	0.00020332	0.015115	0.46751	Curated_gene_sets:oishi_cholangioma_stem_cell_like_dn
Curated_gene_sets:villanueva...	SET	2	-0.0020128	-0.00033084	0.015114	0.55278	Curated_gene_sets:villanueva_liver_cancer_krt19_dn
Curated_gene_sets:reactome_d...5	SET	4	-0.003226	-0.00073926	0.010841	0.61654	Curated_gene_sets:reactome_disease
Curated_gene_sets:reactome_s...1	SET	2	-0.00037405	-6.1482e-05	0.015116	0.50984	Curated_gene_sets:reactome_signaling_by_egfr
Curated_gene_sets:reactome_r...	SET	3	-0.0027938	-0.00055844	0.012429	0.5886	Curated_gene_sets:reactome_rho_gtpase_cycle
Curated_gene_sets:reactome_c...6	SET	2	-0.0047947	-0.0007881	0.015105	0.62406	Curated_gene_sets:reactome_cellular_responses_to_stress
Curated_gene_sets:reactome_t...4	SET	2	-0.0009904	-0.00016279	0.015116	0.52603	Curated_gene_sets:reactome_transcriptional_regulation_by_tp53
Curated_gene_sets:reactome_s...8	SET	2	0.036733	0.0060378	0.016061	0.012629	Curated_gene_sets:reactome_signaling_by_robo_receptors
Curated_gene_sets:reactome_g...1	SET	2	-0.0017338	-0.00028498	0.015114	0.5455	Curated_gene_sets:reactome_g_alpha_12_13_signalling_events
Curated_gene_sets:reactome_s...3	SET	2	-0.00039491	-6.491e-05	0.015116	0.51038	Curated_gene_sets:reactome_signaling_by_interleukins
Curated_gene_sets:reactome_v...	SET	3	-0.0022437	-0.00044849	0.01243	0.57136	Curated_gene_sets:reactome_vesicle_mediated_transport
Curated_gene_sets:reactome_i...1	SET	2	-0.0016325	-0.00026833	0.015115	0.54285	Curated_gene_sets:reactome_infectious_disease
Curated_gene_sets:reactome_t...2	SET	2	-0.0009904	-0.00016279	0.015116	0.52603	Curated_gene_sets:reactome_tp53_regulates_transcription_of_cell_cycle_genes
Curated_gene_sets:reactome_t...1	SET	2	-0.0009904	-0.00016279	0.015116	0.52603	Curated_gene_sets:reactome_tp53_regulates_transcription_of_additional_cell_cycle_genes_whose_exact_role_in_the_p53_pathway_remain_uncertain
Curated_gene_sets:reactome_s...4	SET	2	-0.00037405	-6.1482e-05	0.015116	0.50984	Curated_gene_sets:reactome_signaling_by_met
Curated_gene_sets:reactome_e...1	SET	3	0.061242	0.012241	0.012214	1.9772e-06	Curated_gene_sets:reactome_eukaryotic_translation_initiation
Curated_gene_sets:reactome_d...3	SET	2	-0.0017338	-0.00028498	0.015114	0.5455	Curated_gene_sets:reactome_death_receptor_signalling
Curated_gene_sets:reactome_g...4	SET	6	-0.0022677	-0.00062715	0.0089897	0.5992	Curated_gene_sets:reactome_gene_expression_transcription
Curated_gene_sets:reactome_c...7	SET	2	-0.0028179	-0.00046317	0.015112	0.57369	Curated_gene_sets:reactome_clathrin_mediated_endocytosis
Curated_gene_sets:reactome_t...3	SET	2	-0.0031529	-0.00051824	0.015111	0.58233	Curated_gene_sets:reactome_transcriptional_regulation_by_runx1
Curated_gene_sets:reactome_c...5	SET	2	-0.0047947	-0.0007881	0.015105	0.62406	Curated_gene_sets:reactome_cellular_responses_to_external_stimuli
Curated_gene_sets:reactome_s...5	SET	2	-0.0028534	-0.000469	0.015112	0.5746	Curated_gene_sets:reactome_signaling_by_nuclear_receptors
Curated_gene_sets:reactome_s...6	SET	2	-0.00037405	-6.1482e-05	0.015116	0.50984	Curated_gene_sets:reactome_signaling_by_receptor_tyrosine_kinases
GO_bp:go_positive_regulation...32	SET	2	-0.0031183	-0.00051255	0.015111	0.58144	GO_bp:go_positive_regulation_of_kinase_activity
GO_bp:go_potassium_ion_trans...	SET	2	0.00030895	5.0781e-05	0.015116	0.49188	GO_bp:go_potassium_ion_transport
GO_bp:go_cytoplasmic_transla...1	SET	2	0.029729	0.0048865	0.016269	0.03599	GO_bp:go_cytoplasmic_translation
GO_bp:go_dendrite_development	SET	3	-0.002767	-0.00055309	0.012429	0.58776	GO_bp:go_dendrite_development
GO_bp:go_neuron_development	SET	12	-0.0033863	-0.0012637	0.0066653	0.69348	GO_bp:go_neuron_development
GO_bp:go_regulation_of_cell_...1	SET	2	-0.0034851	-0.00057283	0.01511	0.59086	GO_bp:go_regulation_of_cell_activation
GO_bp:go_anatomical_structur...1	SET	9	-0.0020135	-0.00066654	0.0075164	0.6052	GO_bp:go_anatomical_structure_formation_involved_in_morphogenesis
GO_bp:go_ion_transport	SET	7	-0.0030685	-0.00090974	0.0083839	0.64226	GO_bp:go_ion_transport
GO_bp:go_chromosome_organiza...	SET	3	-0.0042534	-0.0008502	0.012423	0.63345	GO_bp:go_chromosome_organization
GO_bp:go_hindbrain_developme...	SET	2	-0.0058931	-0.00096863	0.015099	0.65124	GO_bp:go_hindbrain_development
GO_bp:go_response_to_nitroge...	SET	8	0.010808	0.0033995	0.0082068	0.096109	GO_bp:go_response_to_nitrogen_compound
GO_bp:go_regulation_of_leuko...	SET	2	-0.0034851	-0.00057283	0.01511	0.59086	GO_bp:go_regulation_of_leukocyte_proliferation
GO_bp:go_embryo_development_...	SET	4	-0.0023062	-0.00052848	0.010844	0.58389	GO_bp:go_embryo_development_ending_in_birth_or_egg_hatching
GO_bp:go_epithelium_developm...	SET	6	-0.0031591	-0.00087366	0.0089877	0.63685	GO_bp:go_epithelium_development
GO_bp:go_regulation_of_autop...	SET	2	0.037703	0.0061972	0.016028	0.010757	GO_bp:go_regulation_of_autophagy
GO_bp:go_negative_regulation...12	SET	3	-0.0049485	-0.00098913	0.012419	0.65424	GO_bp:go_negative_regulation_of_cell_development
GO_bp:go_negative_regulation...37	SET	2	-0.0055729	-0.00091601	0.015101	0.64339	GO_bp:go_negative_regulation_of_proteolysis
GO_bp:go_actin_filament_bund...	SET	2	-0.0020168	-0.0003315	0.015114	0.55288	GO_bp:go_actin_filament_bundle_organization
GO_bp:go_negative_regulation...30	SET	3	-0.0049485	-0.00098913	0.012419	0.65424	GO_bp:go_negative_regulation_of_neuron_differentiation
GO_bp:go_cognition	SET	2	-0.0067224	-0.0011049	0.015094	0.67127	GO_bp:go_cognition
GO_bp:go_cell_part_morphogen...	SET	9	-0.0026878	-0.00088978	0.0075134	0.63918	GO_bp:go_cell_part_morphogenesis
GO_bp:go_regulation_of_calci...4	SET	2	-0.0028173	-0.00046308	0.015112	0.57367	GO_bp:go_regulation_of_calcium_mediated_signaling
GO_bp:go_regulation_of_erbb_...	SET	3	-0.0011315	-0.00022617	0.012433	0.53613	GO_bp:go_regulation_of_erbb_signaling_pathway
GO_bp:go_chemical_homeostasis	SET	7	-0.0045643	-0.0013532	0.008374	0.70626	GO_bp:go_chemical_homeostasis
GO_bp:go_synapse_organization	SET	4	0.017229	0.0039482	0.011133	0.063155	GO_bp:go_synapse_organization
GO_bp:go_regulation_of_mapk_...	SET	3	-0.0059827	-0.0011959	0.012412	0.68433	GO_bp:go_regulation_of_mapk_cascade
GO_bp:go_myeloid_leukocyte_m...	SET	2	-0.0070449	-0.001158	0.015092	0.67894	GO_bp:go_myeloid_leukocyte_migration
GO_bp:go_circulatory_system_...2	SET	2	-0.00086483	-0.00014215	0.015116	0.52273	GO_bp:go_circulatory_system_process
GO_bp:go_regulation_of_stres...	SET	2	-0.0094259	-0.0015493	0.015073	0.73309	GO_bp:go_regulation_of_stress_activated_protein_kinase_signaling_cascade
GO_bp:go_intracellular_prote...	SET	2	-0.0003162	-5.1973e-05	0.015116	0.50831	GO_bp:go_intracellular_protein_transport
GO_bp:go_regulation_of_nucle...	SET	2	-0.005147	-0.000846	0.015103	0.63285	GO_bp:go_regulation_of_nuclear_division
GO_bp:go_response_to_acid_ch...	SET	2	-0.0033133	-0.0005446	0.015111	0.58646	GO_bp:go_response_to_acid_chemical
GO_bp:go_response_to_peptide	SET	4	0.028053	0.0064285	0.011547	0.0088619	GO_bp:go_response_to_peptide
GO_bp:go_cellular_response_t...8	SET	3	-0.0040744	-0.00081441	0.012424	0.62803	GO_bp:go_cellular_response_to_lipid
GO_bp:go_membrane_biogenesis	SET	2	0.00066704	0.00010964	0.015116	0.48246	GO_bp:go_membrane_biogenesis
GO_bp:go_epithelial_cell_dev...	SET	2	-0.0014556	-0.00023926	0.015115	0.53822	GO_bp:go_epithelial_cell_development
GO_bp:go_cellular_response_t...5	SET	3	0.02387	0.0047713	0.012892	0.034181	GO_bp:go_cellular_response_to_external_stimulus
GO_bp:go_actin_filament_base...2	SET	6	-0.0021878	-0.00060505	0.00899	0.59577	GO_bp:go_actin_filament_based_process
GO_bp:go_cell_projection_ass...	SET	4	-0.0010725	-0.00024577	0.010847	0.53924	GO_bp:go_cell_projection_assembly
GO_bp:go_protein_maturation	SET	2	-0.0048423	-0.00079592	0.015105	0.62525	GO_bp:go_protein_maturation
GO_bp:go_vesicle_organization	SET	2	-0.0027438	-0.00045099	0.015112	0.57177	GO_bp:go_vesicle_organization
GO_bp:go_regulation_of_hydro...	SET	10	-0.003312	-0.0011466	0.0071823	0.67692	GO_bp:go_regulation_of_hydrolase_activity
GO_bp:go_regulation_of_cell_...14	SET	3	-0.002767	-0.00055309	0.012429	0.58776	GO_bp:go_regulation_of_cell_morphogenesis_involved_in_differentiation
GO_bp:go_cellular_response_t...10	SET	3	-0.0020022	-0.00040022	0.012431	0.56375	GO_bp:go_cellular_response_to_organic_cyclic_compound
GO_bp:go_response_to_endopla...	SET	2	0.066258	0.010891	0.017363	0.0001462	GO_bp:go_response_to_endoplasmic_reticulum_stress
GO_bp:go_cytoskeleton_organi...	SET	5	-0.0020348	-0.00051753	0.0097735	0.58216	GO_bp:go_cytoskeleton_organization
GO_bp:go_non_canonical_wnt_s...	SET	2	-0.0054626	-0.00089788	0.015102	0.64067	GO_bp:go_non_canonical_wnt_signaling_pathway
GO_bp:go_negative_regulation...18	SET	2	0.034876	0.0057325	0.016121	0.016986	GO_bp:go_negative_regulation_of_cellular_catabolic_process
GO_bp:go_metal_ion_transport	SET	7	-0.0030685	-0.00090974	0.0083839	0.64226	GO_bp:go_metal_ion_transport
GO_bp:go_positive_regulation...39	SET	5	0.011283	0.0028698	0.010011	0.1318	GO_bp:go_positive_regulation_of_neuron_differentiation
GO_bp:go_peptidyl_serine_mod...	SET	2	0.036076	0.0059298	0.016082	0.014047	GO_bp:go_peptidyl_serine_modification
GO_bp:go_cellular_response_t...6	SET	2	0.037834	0.0062188	0.016024	0.010523	GO_bp:go_cellular_response_to_extracellular_stimulus
GO_bp:go_positive_regulation...33	SET	2	-0.0013696	-0.00022512	0.015115	0.53597	GO_bp:go_positive_regulation_of_locomotion
GO_bp:go_regulation_of_dendr...2	SET	2	-0.00059265	-9.7413e-05	0.015116	0.51558	GO_bp:go_regulation_of_dendrite_morphogenesis
GO_bp:go_regulation_of_kinas...	SET	3	-0.0051819	-0.0010358	0.012417	0.66113	GO_bp:go_regulation_of_kinase_activity
GO_bp:go_cell_cycle_phase_tr...	SET	4	0.013869	0.0031781	0.011201	0.10993	GO_bp:go_cell_cycle_phase_transition
GO_bp:go_tissue_morphogenesis	SET	4	-0.0014727	-0.00033748	0.010846	0.5538	GO_bp:go_tissue_morphogenesis
GO_bp:go_positive_regulation...54	SET	2	-0.00059265	-9.7413e-05	0.015116	0.51558	GO_bp:go_positive_regulation_of_synapse_assembly
GO_bp:go_antigen_receptor_me...	SET	2	0.068314	0.011229	0.017247	8.9685e-05	GO_bp:go_antigen_receptor_mediated_signaling_pathway
GO_bp:go_positive_regulation...35	SET	3	0.01991	0.0039797	0.012989	0.064943	GO_bp:go_positive_regulation_of_mitotic_cell_cycle
GO_bp:go_cofactor_metabolic_...	SET	2	-0.00052247	-8.5877e-05	0.015116	0.51374	GO_bp:go_cofactor_metabolic_process
GO_bp:go_contractile_actin_f...	SET	2	-0.0020168	-0.0003315	0.015114	0.55288	GO_bp:go_contractile_actin_filament_bundle_assembly
GO_bp:go_translational_initi...	SET	3	0.061242	0.012241	0.012214	1.9772e-06	GO_bp:go_translational_initiation
GO_bp:go_cytokine_mediated_s...	SET	4	-0.0029921	-0.00068565	0.010842	0.6083	GO_bp:go_cytokine_mediated_signaling_pathway
GO_bp:go_negative_regulation...25	SET	4	-0.0038522	-0.00088275	0.010838	0.63832	GO_bp:go_negative_regulation_of_locomotion
GO_bp:go_t_cell_proliferation	SET	2	-0.0034851	-0.00057283	0.01511	0.59086	GO_bp:go_t_cell_proliferation
GO_bp:go_glial_cell_developm...	SET	2	0.067486	0.011093	0.017294	0.00010945	GO_bp:go_glial_cell_development
GO_bp:go_striated_muscle_cel...	SET	2	-0.0033312	-0.00054753	0.015111	0.58691	GO_bp:go_striated_muscle_cell_differentiation
GO_bp:go_second_messenger_me...	SET	3	-0.0027155	-0.00054279	0.012429	0.58615	GO_bp:go_second_messenger_mediated_signaling
GO_bp:go_cell_cell_signaling	SET	7	-0.0022609	-0.00067031	0.0083879	0.60584	GO_bp:go_cell_cell_signaling
GO_bp:go_positive_regulation...34	SET	3	-0.0059827	-0.0011959	0.012412	0.68433	GO_bp:go_positive_regulation_of_mapk_cascade
GO_bp:go_regulation_of_muscl...1	SET	2	-0.0016661	-0.00027385	0.015115	0.54373	GO_bp:go_regulation_of_muscle_contraction
GO_bp:go_protein_modificatio...2	SET	3	-0.0026478	-0.00052926	0.012429	0.58403	GO_bp:go_protein_modification_by_small_protein_conjugation_or_removal
GO_bp:go_regulation_of_hormo...	SET	2	-0.0029009	-0.00047682	0.015112	0.57583	GO_bp:go_regulation_of_hormone_levels
GO_bp:go_small_molecule_meta...	SET	6	-0.0037915	-0.0010486	0.0089823	0.66287	GO_bp:go_small_molecule_metabolic_process
GO_bp:go_homeostatic_process	SET	11	0.0020818	0.00074991	0.0069865	0.38331	GO_bp:go_homeostatic_process
GO_bp:go_morphogenesis_of_an...	SET	4	-0.0014727	-0.00033748	0.010846	0.5538	GO_bp:go_morphogenesis_of_an_epithelium
GO_bp:go_negative_regulation...6	SET	2	-0.0021283	-0.00034982	0.015114	0.55579	GO_bp:go_negative_regulation_of_cell_cell_adhesion
GO_bp:go_organic_hydroxy_com...2	SET	4	-0.0032889	-0.00075367	0.010841	0.61874	GO_bp:go_organic_hydroxy_compound_metabolic_process
GO_bp:go_immune_system_devel...	SET	2	-0.0034851	-0.00057283	0.01511	0.59086	GO_bp:go_immune_system_development
GO_bp:go_protein_catabolic_p...	SET	2	-0.0045442	-0.00074692	0.015106	0.61777	GO_bp:go_protein_catabolic_process
GO_bp:go_cell_matrix_adhesion	SET	3	-0.0025475	-0.0005092	0.01243	0.58089	GO_bp:go_cell_matrix_adhesion
GO_bp:go_regulation_of_trans...2	SET	3	-0.0051819	-0.0010358	0.012417	0.66113	GO_bp:go_regulation_of_transferase_activity
GO_bp:go_cell_cycle_arrest	SET	3	-0.00062723	-0.00012537	0.012433	0.52004	GO_bp:go_cell_cycle_arrest
GO_bp:go_extracellular_matri...	SET	2	-0.0032744	-0.0005382	0.015111	0.58545	GO_bp:go_extracellular_matrix_assembly
GO_bp:go_monovalent_inorgani...	SET	2	0.00030895	5.0781e-05	0.015116	0.49188	GO_bp:go_monovalent_inorganic_cation_transport
GO_bp:go_neural_tube_develop...	SET	2	-0.001945	-0.00031969	0.015114	0.55101	GO_bp:go_neural_tube_development
GO_bp:go_regulation_of_intra...	SET	13	-0.0034663	-0.0013353	0.0064579	0.70342	GO_bp:go_regulation_of_intracellular_signal_transduction
GO_bp:go_positive_regulation...1	SET	12	0.0054984	0.0020519	0.0068629	0.21289	GO_bp:go_positive_regulation_of_biosynthetic_process
GO_bp:go_cell_activation	SET	6	-0.0038964	-0.0010776	0.0089817	0.66711	GO_bp:go_cell_activation
GO_bp:go_regulation_of_nervo...	SET	9	0.0045238	0.0014976	0.007614	0.27718	GO_bp:go_regulation_of_nervous_system_development
GO_bp:go_positive_regulation...42	SET	4	-0.0039555	-0.00090642	0.010838	0.64188	GO_bp:go_positive_regulation_of_organelle_organization
GO_bp:go_cellular_response_t...1	SET	2	-0.0033133	-0.0005446	0.015111	0.58646	GO_bp:go_cellular_response_to_acid_chemical
GO_bp:go_actin_filament_base...1	SET	2	-0.00086483	-0.00014215	0.015116	0.52273	GO_bp:go_actin_filament_based_movement
GO_bp:go_regulation_of_cellu...3	SET	9	0.0049486	0.0016382	0.00761	0.25884	GO_bp:go_regulation_of_cellular_component_biogenesis
GO_bp:go_positive_regulation...38	SET	6	0.0089747	0.002482	0.009168	0.16552	GO_bp:go_positive_regulation_of_nervous_system_development
GO_bp:go_cellular_response_t...12	SET	6	-0.0037815	-0.0010458	0.0089823	0.66247	GO_bp:go_cellular_response_to_oxygen_containing_compound
GO_bp:go_epidermal_growth_fa...	SET	3	-0.0011315	-0.00022617	0.012433	0.53613	GO_bp:go_epidermal_growth_factor_receptor_signaling_pathway
GO_bp:go_regulation_of_immun...1	SET	4	0.026701	0.0061186	0.011593	0.012144	GO_bp:go_regulation_of_immune_response
GO_bp:go_peptide_secretion	SET	2	4.1623e-05	6.8414e-06	0.015116	0.49891	GO_bp:go_peptide_secretion
GO_bp:go_negative_regulation...17	SET	2	0.036258	0.0059596	0.016076	0.013642	GO_bp:go_negative_regulation_of_cellular_amide_metabolic_process
GO_bp:go_morphogenesis_of_em...	SET	2	-0.001945	-0.00031969	0.015114	0.55101	GO_bp:go_morphogenesis_of_embryonic_epithelium
GO_bp:go_organophosphate_bio...	SET	2	-0.0058633	-0.00096373	0.0151	0.65051	GO_bp:go_organophosphate_biosynthetic_process
GO_bp:go_protein_localizatio...1	SET	3	-0.0021059	-0.00042094	0.012431	0.56702	GO_bp:go_protein_localization_to_cell_periphery
GO_bp:go_positive_regulation...53	SET	2	-0.0094259	-0.0015493	0.015073	0.73309	GO_bp:go_positive_regulation_of_stress_activated_protein_kinase_signaling_cascade
GO_bp:go_negative_regulation...29	SET	3	-0.0049485	-0.00098913	0.012419	0.65424	GO_bp:go_negative_regulation_of_nervous_system_development
GO_bp:go_calcium_mediated_si...	SET	2	-0.0028173	-0.00046308	0.015112	0.57367	GO_bp:go_calcium_mediated_signaling
GO_bp:go_cellular_amino_acid...	SET	2	-0.0024638	-0.00040497	0.015113	0.56451	GO_bp:go_cellular_amino_acid_metabolic_process
GO_bp:go_positive_regulation...16	SET	9	0.00507	0.0016784	0.007609	0.25372	GO_bp:go_positive_regulation_of_cellular_component_organization
GO_bp:go_positive_regulation...23	SET	3	0.01991	0.0039797	0.012989	0.064943	GO_bp:go_positive_regulation_of_g1_s_transition_of_mitotic_cell_cycle
GO_bp:go_positive_regulation...24	SET	10	0.0065213	0.0022577	0.0074356	0.19175	GO_bp:go_positive_regulation_of_gene_expression
GO_bp:go_forebrain_developme...	SET	5	0.015585	0.0039639	0.010433	0.069896	GO_bp:go_forebrain_development
GO_bp:go_carbohydrate_deriva...2	SET	2	-0.0075629	-0.0012431	0.015089	0.6911	GO_bp:go_carbohydrate_derivative_metabolic_process
GO_bp:go_ameboidal_type_cell...	SET	2	-0.00091942	-0.00015112	0.015116	0.52416	GO_bp:go_ameboidal_type_cell_migration
GO_bp:go_regulation_of_growth	SET	3	0.019484	0.0038945	0.012998	0.069223	GO_bp:go_regulation_of_growth
GO_bp:go_cation_transport	SET	7	-0.0030685	-0.00090974	0.0083839	0.64226	GO_bp:go_cation_transport
GO_bp:go_response_to_inorgan...	SET	3	0.037382	0.0074721	0.013626	0.0038707	GO_bp:go_response_to_inorganic_substance
GO_bp:go_regulation_of_vesic...	SET	2	-0.0012351	-0.00020301	0.015115	0.53244	GO_bp:go_regulation_of_vesicle_mediated_transport
GO_bp:go_organonitrogen_comp...2	SET	4	-0.0029468	-0.00067528	0.010842	0.6067	GO_bp:go_organonitrogen_compound_catabolic_process
GO_bp:go_regulation_of_synap...2	SET	3	0.023387	0.0046747	0.012905	0.037144	GO_bp:go_regulation_of_synapse_structure_or_activity
GO_bp:go_response_to_metal_i...	SET	2	0.071285	0.011717	0.017072	4.2694e-05	GO_bp:go_response_to_metal_ion
GO_bp:go_cell_substrate_adhe...	SET	3	-0.0025475	-0.0005092	0.01243	0.58089	GO_bp:go_cell_substrate_adhesion
GO_bp:go_negative_regulation...24	SET	5	-0.002735	-0.00069561	0.0097712	0.60981	GO_bp:go_negative_regulation_of_intracellular_signal_transduction
GO_bp:go_regulation_of_actin...1	SET	4	-0.0029206	-0.00066926	0.010843	0.60577	GO_bp:go_regulation_of_actin_filament_based_process
GO_bp:go_mitotic_cell_cycle_...1	SET	2	0.00044225	7.2691e-05	0.015116	0.48837	GO_bp:go_mitotic_cell_cycle_arrest
GO_bp:go_synaptic_vesicle_cy...	SET	2	-0.0033583	-0.000552	0.015111	0.58761	GO_bp:go_synaptic_vesicle_cycle
GO_bp:go_defense_response	SET	4	0.015914	0.0036468	0.011162	0.079223	GO_bp:go_defense_response
GO_bp:go_positive_regulation...27	SET	8	-0.0031183	-0.00098082	0.0079037	0.6528	GO_bp:go_positive_regulation_of_hydrolase_activity
GO_bp:go_cytokine_production	SET	5	-0.002883	-0.00073327	0.0097706	0.61559	GO_bp:go_cytokine_production
GO_bp:go_cell_motility	SET	13	-0.0042874	-0.0016516	0.0064508	0.74575	GO_bp:go_cell_motility
GO_bp:go_endothelial_cell_mi...	SET	2	-0.00091942	-0.00015112	0.015116	0.52416	GO_bp:go_endothelial_cell_migration
GO_bp:go_peptidyl_amino_acid...	SET	4	0.015652	0.0035866	0.011167	0.082763	GO_bp:go_peptidyl_amino_acid_modification
GO_bp:go_secretion	SET	2	4.1623e-05	6.8414e-06	0.015116	0.49891	GO_bp:go_secretion
GO_bp:go_cell_cell_adhesion	SET	8	-0.0025467	-0.00080103	0.0079067	0.62582	GO_bp:go_cell_cell_adhesion
GO_bp:go_aging	SET	3	0.036002	0.0071963	0.01368	0.005236	GO_bp:go_aging
GO_bp:go_posttranscriptional...	SET	5	0.032146	0.008176	0.0097872	0.0008034	GO_bp:go_posttranscriptional_regulation_of_gene_expression
GO_bp:go_response_to_endogen...	SET	11	0.0070337	0.0025337	0.0071124	0.16307	GO_bp:go_response_to_endogenous_stimulus
GO_bp:go_embryo_development	SET	6	-0.0038875	-0.0010751	0.0089815	0.66676	GO_bp:go_embryo_development
GO_bp:go_digestive_system_de...	SET	2	-0.0035685	-0.00058655	0.01511	0.593	GO_bp:go_digestive_system_development
GO_bp:go_dna_conformation_ch...	SET	2	-0.0051234	-0.00084212	0.015103	0.63226	GO_bp:go_dna_conformation_change
GO_bp:go_sexual_reproduction	SET	3	-0.0065204	-0.0013033	0.012409	0.69953	GO_bp:go_sexual_reproduction
GO_bp:go_taxis	SET	7	-0.0033451	-0.00099175	0.0083824	0.65446	GO_bp:go_taxis
GO_bp:go_small_molecule_bios...	SET	4	-0.0036262	-0.00083096	0.010839	0.63051	GO_bp:go_small_molecule_biosynthetic_process
GO_bp:go_striated_muscle_con...	SET	2	-0.00086483	-0.00014215	0.015116	0.52273	GO_bp:go_striated_muscle_contraction
GO_bp:go_leukocyte_migration	SET	5	-0.003527	-0.00089706	0.0097676	0.64043	GO_bp:go_leukocyte_migration
GO_bp:go_positive_regulation...2	SET	10	-0.0032833	-0.0011367	0.0071825	0.67549	GO_bp:go_positive_regulation_of_catalytic_activity
GO_bp:go_post_golgi_vesicle_...	SET	2	-0.0028179	-0.00046317	0.015112	0.57369	GO_bp:go_post_golgi_vesicle_mediated_transport
GO_bp:go_ion_transmembrane_t...	SET	7	-0.0030685	-0.00090974	0.0083839	0.64226	GO_bp:go_ion_transmembrane_transport
GO_bp:go_mitotic_cell_cycle	SET	7	0.0062106	0.0018413	0.0085399	0.23477	GO_bp:go_mitotic_cell_cycle
GO_bp:go_positive_regulation...15	SET	7	0.0076983	0.0022824	0.0085222	0.18475	GO_bp:go_positive_regulation_of_cellular_component_biogenesis
GO_bp:go_protein_localizatio...2	SET	4	-0.0015706	-0.0003599	0.010847	0.55735	GO_bp:go_protein_localization_to_membrane
GO_bp:go_regulation_of_cell_...16	SET	7	-0.0036203	-0.0010733	0.0083807	0.66645	GO_bp:go_regulation_of_cell_projection_organization
GO_bp:go_regulation_of_trans...6	SET	2	-0.00086483	-0.00014215	0.015116	0.52273	GO_bp:go_regulation_of_transporter_activity
GO_bp:go_cell_junction_organ...	SET	3	-0.0025475	-0.0005092	0.01243	0.58089	GO_bp:go_cell_junction_organization
GO_bp:go_positive_regulation...36	SET	13	0.0032572	0.0012548	0.0065112	0.30925	GO_bp:go_positive_regulation_of_molecular_function
GO_bp:go_lymphocyte_activati...	SET	3	-0.002586	-0.00051691	0.012429	0.5821	GO_bp:go_lymphocyte_activation
GO_bp:go_regulation_of_pepti...3	SET	2	0.036076	0.0059298	0.016082	0.014047	GO_bp:go_regulation_of_peptidyl_serine_phosphorylation
GO_bp:go_leukocyte_prolifera...	SET	2	-0.0034851	-0.00057283	0.01511	0.59086	GO_bp:go_leukocyte_proliferation
GO_bp:go_regulation_of_small...	SET	5	-0.0019363	-0.00049248	0.0097738	0.57823	GO_bp:go_regulation_of_small_gtpase_mediated_signal_transduction
GO_bp:go_organelle_fission	SET	2	-0.005147	-0.000846	0.015103	0.63285	GO_bp:go_organelle_fission
GO_bp:go_muscle_structure_de...	SET	3	-0.0059922	-0.0011978	0.012412	0.6846	GO_bp:go_muscle_structure_development
GO_bp:go_negative_regulation...10	SET	2	-0.0009904	-0.00016279	0.015116	0.52603	GO_bp:go_negative_regulation_of_cell_cycle_process
GO_bp:go_cellular_response_t...13	SET	2	-0.0024264	-0.00039882	0.015113	0.56354	GO_bp:go_cellular_response_to_oxygen_levels
GO_bp:go_cellular_response_t...7	SET	3	-0.0053265	-0.0010647	0.012417	0.66536	GO_bp:go_cellular_response_to_hormone_stimulus
GO_bp:go_signal_transduction...3	SET	3	-0.0023663	-0.000473	0.01243	0.57521	GO_bp:go_signal_transduction_in_response_to_dna_damage
GO_bp:go_muscle_contraction	SET	3	-0.00068464	-0.00013685	0.012433	0.52188	GO_bp:go_muscle_contraction
GO_bp:go_enzyme_linked_recep...	SET	8	-0.0028287	-0.00088973	0.0079053	0.63922	GO_bp:go_enzyme_linked_receptor_protein_signaling_pathway
GO_bp:go_regulation_of_calci...1	SET	2	-0.00086483	-0.00014215	0.015116	0.52273	GO_bp:go_regulation_of_calcium_ion_transmembrane_transport
GO_bp:go_response_to_bacteri...	SET	2	-0.0020175	-0.00033161	0.015114	0.5529	GO_bp:go_response_to_bacterium
GO_bp:go_calcium_ion_import	SET	2	-0.00041423	-6.8085e-05	0.015116	0.51089	GO_bp:go_calcium_ion_import
GO_bp:go_regulation_of_secre...	SET	2	4.1623e-05	6.8414e-06	0.015116	0.49891	GO_bp:go_regulation_of_secretion
GO_bp:go_cellular_response_t...15	SET	2	-0.003998	-0.00065715	0.015108	0.60396	GO_bp:go_cellular_response_to_toxic_substance
GO_bp:go_apoptotic_signaling...	SET	3	-0.0036424	-0.00072807	0.012426	0.61485	GO_bp:go_apoptotic_signaling_pathway
GO_bp:go_hippocampus_develop...	SET	2	0.065153	0.010709	0.017424	0.00018863	GO_bp:go_hippocampus_development
GO_bp:go_regulation_of_catab...	SET	3	0.021788	0.0043552	0.012945	0.048433	GO_bp:go_regulation_of_catabolic_process
GO_bp:go_regulation_of_neuro...1	SET	8	0.0057477	0.0018079	0.0080242	0.23811	GO_bp:go_regulation_of_neuron_differentiation
GO_bp:go_protein_polyubiquit...	SET	2	-0.0019244	-0.0003163	0.015114	0.55047	GO_bp:go_protein_polyubiquitination
GO_bp:go_erbb_signaling_path...	SET	3	-0.0011315	-0.00022617	0.012433	0.53613	GO_bp:go_erbb_signaling_pathway
GO_bp:go_cytosolic_calcium_i...	SET	5	-0.0042939	-0.0010921	0.0097631	0.66928	GO_bp:go_cytosolic_calcium_ion_transport
GO_bp:go_gliogenesis	SET	3	0.034912	0.0069783	0.013721	0.0065938	GO_bp:go_gliogenesis
GO_bp:go_maintenance_of_loca...	SET	3	-0.0066642	-0.0013321	0.012407	0.70354	GO_bp:go_maintenance_of_location
GO_bp:go_regulation_of_synap...1	SET	3	0.023387	0.0046747	0.012905	0.037144	GO_bp:go_regulation_of_synapse_assembly
GO_bp:go_positive_regulation...3	SET	2	-0.0013696	-0.00022512	0.015115	0.53597	GO_bp:go_positive_regulation_of_cell_adhesion
GO_bp:go_cerebral_cortex_dev...	SET	2	-0.0090232	-0.0014831	0.015077	0.72426	GO_bp:go_cerebral_cortex_development
GO_bp:go_organic_acid_metabo...	SET	2	-0.0024638	-0.00040497	0.015113	0.56451	GO_bp:go_organic_acid_metabolic_process
GO_bp:go_cyclic_nucleotide_m...	SET	2	-0.0027153	-0.00044631	0.015112	0.57103	GO_bp:go_cyclic_nucleotide_mediated_signaling
GO_bp:go_g1_dna_damage_check...	SET	2	-0.0009904	-0.00016279	0.015116	0.52603	GO_bp:go_g1_dna_damage_checkpoint
GO_bp:go_response_to_oxygen_...2	SET	2	-0.0024264	-0.00039882	0.015113	0.56354	GO_bp:go_response_to_oxygen_levels
GO_bp:go_positive_regulation...29	SET	4	0.027107	0.0062116	0.011579	0.011066	GO_bp:go_positive_regulation_of_immune_system_process
GO_bp:go_cell_communication_...	SET	2	-0.00086483	-0.00014215	0.015116	0.52273	GO_bp:go_cell_communication_involved_in_cardiac_conduction
GO_bp:go_cellular_amide_meta...	SET	5	0.031677	0.0080566	0.0098093	0.00095089	GO_bp:go_cellular_amide_metabolic_process
GO_bp:go_tissue_migration	SET	2	-0.00091942	-0.00015112	0.015116	0.52416	GO_bp:go_tissue_migration
GO_bp:go_positive_regulation...44	SET	9	0.0042994	0.0014233	0.0076159	0.28711	GO_bp:go_positive_regulation_of_phosphorus_metabolic_process
GO_bp:go_dendrite_morphogene...	SET	2	-0.00059265	-9.7413e-05	0.015116	0.51558	GO_bp:go_dendrite_morphogenesis
GO_bp:go_regulation_of_metal...	SET	3	-0.00027655	-5.5277e-05	0.012433	0.50884	GO_bp:go_regulation_of_metal_ion_transport
GO_bp:go_carbohydrate_deriva...1	SET	2	-0.0075629	-0.0012431	0.015089	0.6911	GO_bp:go_carbohydrate_derivative_biosynthetic_process
GO_bp:go_heart_morphogenesis	SET	2	-0.0033736	-0.00055451	0.015111	0.588	GO_bp:go_heart_morphogenesis
GO_bp:go_ras_protein_signal_...	SET	6	-0.0020982	-0.00058028	0.0089902	0.59193	GO_bp:go_ras_protein_signal_transduction
GO_bp:go_regulation_of_calci...3	SET	2	-0.00086483	-0.00014215	0.015116	0.52273	GO_bp:go_regulation_of_calcium_ion_transport
GO_bp:go_response_to_hormone	SET	5	0.018069	0.0045956	0.010375	0.043019	GO_bp:go_response_to_hormone
GO_bp:go_regulation_of_cellu...5	SET	2	-0.0014556	-0.00023926	0.015115	0.53822	GO_bp:go_regulation_of_cellular_localization
GO_bp:go_protein_kinase_b_si...	SET	2	-0.0030707	-0.00050473	0.015111	0.58021	GO_bp:go_protein_kinase_b_signaling
GO_bp:go_interferon_gamma_pr...	SET	2	-0.0018563	-0.00030511	0.015114	0.54869	GO_bp:go_interferon_gamma_production
GO_bp:go_amide_biosynthetic_...	SET	4	0.042112	0.0096502	0.010821	0.00011343	GO_bp:go_amide_biosynthetic_process
GO_bp:go_positive_regulation...37	SET	11	0.0036731	0.0013231	0.0069771	0.30013	GO_bp:go_positive_regulation_of_multicellular_organismal_process
GO_bp:go_cytoplasmic_transla...2	SET	2	0.029729	0.0048865	0.016269	0.03599	GO_bp:go_cytoplasmic_translational_initiation
GO_bp:go_regulation_of_heart...	SET	2	-0.00086483	-0.00014215	0.015116	0.52273	GO_bp:go_regulation_of_heart_rate
GO_bp:go_g_protein_coupled_r...1	SET	4	-0.0047482	-0.0010881	0.010833	0.66873	GO_bp:go_g_protein_coupled_receptor_signaling_pathway
GO_bp:go_appendage_developme...	SET	2	-0.001669	-0.00027432	0.015115	0.5438	GO_bp:go_appendage_development
GO_bp:go_negative_regulation...33	SET	2	0.036076	0.0059298	0.016082	0.014047	GO_bp:go_negative_regulation_of_phosphorus_metabolic_process
GO_bp:go_regulation_of_cell_...6	SET	4	0.013869	0.0031781	0.011201	0.10993	GO_bp:go_regulation_of_cell_cycle_g1_s_phase_transition
GO_bp:go_response_to_organic...	SET	3	-0.0020022	-0.00040022	0.012431	0.56375	GO_bp:go_response_to_organic_cyclic_compound
GO_bp:go_actomyosin_structur...	SET	3	-0.0028087	-0.00056143	0.012429	0.58906	GO_bp:go_actomyosin_structure_organization
GO_bp:go_positive_regulation...8	SET	4	0.013869	0.0031781	0.011201	0.10993	GO_bp:go_positive_regulation_of_cell_cycle_process
GO_bp:go_pallium_development	SET	3	0.031767	0.0063498	0.013831	0.012335	GO_bp:go_pallium_development
GO_bp:go_regulation_of_respo...	SET	4	0.010828	0.0024814	0.01125	0.16957	GO_bp:go_regulation_of_response_to_stress
GO_bp:go_multicellular_organ...1	SET	2	-0.0024967	-0.00041038	0.015113	0.56537	GO_bp:go_multicellular_organism_growth
GO_bp:go_cell_cycle_g1_s_pha...	SET	4	0.013869	0.0031781	0.011201	0.10993	GO_bp:go_cell_cycle_g1_s_phase_transition
GO_bp:go_blood_vessel_morpho...	SET	5	-0.0015027	-0.0003822	0.0097751	0.56086	GO_bp:go_blood_vessel_morphogenesis
GO_bp:go_protein_phosphoryla...	SET	11	0.0020434	0.00073606	0.0069868	0.38541	GO_bp:go_protein_phosphorylation
GO_bp:go_central_nervous_sys...2	SET	2	-0.0036708	-0.00060337	0.01511	0.59562	GO_bp:go_central_nervous_system_neuron_differentiation
GO_bp:go_regulation_of_cell_...11	SET	13	0.0018653	0.00071855	0.006519	0.38782	GO_bp:go_regulation_of_cell_differentiation
GO_bp:go_response_to_interle...	SET	2	-0.004943	-0.00081248	0.015104	0.62777	GO_bp:go_response_to_interleukin_1
GO_bp:go_astrocyte_different...	SET	3	0.034912	0.0069783	0.013721	0.0065938	GO_bp:go_astrocyte_differentiation
GO_bp:go_small_gtpase_mediat...	SET	7	-0.0029047	-0.00086119	0.0083846	0.63497	GO_bp:go_small_gtpase_mediated_signal_transduction
GO_bp:go_regulation_of_pepti...1	SET	2	-0.0054615	-0.00089769	0.015102	0.64064	GO_bp:go_regulation_of_peptidase_activity
GO_bp:go_brown_fat_cell_diff...	SET	2	-0.0028766	-0.00047282	0.015112	0.5752	GO_bp:go_brown_fat_cell_differentiation
GO_bp:go_positive_regulation...56	SET	2	-0.0031183	-0.00051255	0.015111	0.58144	GO_bp:go_positive_regulation_of_transferase_activity
GO_bp:go_regulation_of_immun...2	SET	7	0.011655	0.0034555	0.008767	0.094042	GO_bp:go_regulation_of_immune_system_process
GO_bp:go_negative_regulation...26	SET	3	-0.00062723	-0.00012537	0.012433	0.52004	GO_bp:go_negative_regulation_of_mitotic_cell_cycle
GO_bp:go_negative_regulation...27	SET	2	-0.0032449	-0.00053336	0.015111	0.5847	GO_bp:go_negative_regulation_of_molecular_function
GO_bp:go_ribonucleoprotein_c...2	SET	3	-0.0076104	-0.0015212	0.0124	0.7293	GO_bp:go_ribonucleoprotein_complex_subunit_organization
GO_bp:go_chromatin_organizat...	SET	2	-0.0031529	-0.00051824	0.015111	0.58233	GO_bp:go_chromatin_organization
GO_bp:go_response_to_oxygen_...1	SET	8	0.010253	0.003225	0.0082171	0.10816	GO_bp:go_response_to_oxygen_containing_compound
GO_bp:go_negative_regulation...43	SET	3	-0.00089033	-0.00017796	0.012433	0.52844	GO_bp:go_negative_regulation_of_vasculature_development
GO_bp:go_receptor_internaliz...	SET	2	0.00066704	0.00010964	0.015116	0.48246	GO_bp:go_receptor_internalization
GO_bp:go_heart_development	SET	4	-0.0026048	-0.00059689	0.010843	0.59456	GO_bp:go_heart_development
GO_bp:go_receptor_metabolic_...	SET	2	0.00066704	0.00010964	0.015116	0.48246	GO_bp:go_receptor_metabolic_process
GO_bp:go_inflammatory_respon...	SET	2	-0.0025355	-0.00041675	0.015113	0.56637	GO_bp:go_inflammatory_response
GO_bp:go_regulation_of_cell_...4	SET	6	0.0076862	0.0021257	0.0091849	0.20279	GO_bp:go_regulation_of_cell_cycle
GO_bp:go_tube_development	SET	9	-0.0022538	-0.0007461	0.0075154	0.61742	GO_bp:go_tube_development
GO_bp:go_locomotion	SET	15	-0.0040231	-0.0016368	0.006113	0.74367	GO_bp:go_locomotion
GO_bp:go_response_to_extrace...	SET	2	0.037834	0.0062188	0.016024	0.010523	GO_bp:go_response_to_extracellular_stimulus
GO_bp:go_regulation_of_prote...1	SET	3	0.021164	0.0042304	0.01296	0.053509	GO_bp:go_regulation_of_protein_complex_assembly
GO_bp:go_cardiac_muscle_cell...	SET	2	-0.00086483	-0.00014215	0.015116	0.52273	GO_bp:go_cardiac_muscle_cell_contraction
GO_bp:go_organelle_assembly	SET	4	-0.0012616	-0.0002891	0.010847	0.54613	GO_bp:go_organelle_assembly
GO_bp:go_mitotic_dna_integri...	SET	2	-0.0009904	-0.00016279	0.015116	0.52603	GO_bp:go_mitotic_dna_integrity_checkpoint
GO_bp:go_oxidation_reduction...	SET	4	-0.0019707	-0.0004516	0.010846	0.57183	GO_bp:go_oxidation_reduction_process
GO_bp:go_maintenance_of_cell...	SET	2	-0.0059104	-0.00097148	0.015099	0.65166	GO_bp:go_maintenance_of_cell_number
GO_bp:go_cell_morphogenesis_...1	SET	9	-0.0026878	-0.00088978	0.0075134	0.63918	GO_bp:go_cell_morphogenesis_involved_in_differentiation
GO_bp:go_positive_regulation...9	SET	8	0.020655	0.0064967	0.0078579	0.0052811	GO_bp:go_positive_regulation_of_cell_death
GO_bp:go_protein_folding	SET	2	-0.006227	-0.0010235	0.015097	0.65936	GO_bp:go_protein_folding
GO_bp:go_neuron_migration	SET	3	-0.0048496	-0.00096936	0.01242	0.65131	GO_bp:go_neuron_migration
GO_bp:go_cellular_response_t...9	SET	5	-0.0031575	-0.00080306	0.0097694	0.62624	GO_bp:go_cellular_response_to_nitrogen_compound
GO_bp:go_molting_cycle	SET	2	-0.0055189	-0.00090712	0.015101	0.64206	GO_bp:go_molting_cycle
GO_bp:go_negative_regulation...11	SET	5	0.010026	0.0025501	0.01003	0.1605	GO_bp:go_negative_regulation_of_cell_death
GO_bp:go_neurogenesis	SET	15	0.0095288	0.0038768	0.0061228	0.062109	GO_bp:go_neurogenesis
GO_bp:go_intrinsic_apoptotic...	SET	2	-0.0053126	-0.00087323	0.015102	0.63696	GO_bp:go_intrinsic_apoptotic_signaling_pathway
GO_bp:go_t_cell_receptor_sig...	SET	2	0.068314	0.011229	0.017247	8.9685e-05	GO_bp:go_t_cell_receptor_signaling_pathway
GO_bp:go_growth	SET	7	0.0070507	0.0020904	0.0085305	0.20568	GO_bp:go_growth
GO_bp:go_embryonic_morphogen...	SET	4	-0.0021046	-0.00048227	0.010845	0.57665	GO_bp:go_embryonic_morphogenesis
GO_bp:go_negative_regulation...4	SET	2	-0.0032449	-0.00053336	0.015111	0.5847	GO_bp:go_negative_regulation_of_catalytic_activity
GO_bp:go_positive_regulation...18	SET	2	4.1623e-05	6.8414e-06	0.015116	0.49891	GO_bp:go_positive_regulation_of_cytokine_secretion
GO_bp:go_synaptic_signaling	SET	4	-0.0038905	-0.00089153	0.010838	0.63964	GO_bp:go_synaptic_signaling
GO_bp:go_mitotic_cell_cycle_...2	SET	2	-0.0009904	-0.00016279	0.015116	0.52603	GO_bp:go_mitotic_cell_cycle_checkpoint
GO_bp:go_response_to_lipid	SET	3	-0.0040744	-0.00081441	0.012424	0.62803	GO_bp:go_response_to_lipid
GO_bp:go_activation_of_immun...	SET	3	0.038872	0.0077699	0.013566	0.0027573	GO_bp:go_activation_of_immune_response
GO_bp:go_positive_regulation...47	SET	12	0.011779	0.0043957	0.0066843	0.041235	GO_bp:go_positive_regulation_of_protein_metabolic_process
GO_bp:go_epidermis_developme...	SET	2	-0.0055189	-0.00090712	0.015101	0.64206	GO_bp:go_epidermis_development
GO_bp:go_actin_mediated_cell...	SET	2	-0.00086483	-0.00014215	0.015116	0.52273	GO_bp:go_actin_mediated_cell_contraction
GO_bp:go_lipid_metabolic_pro...	SET	2	-0.0063899	-0.0010503	0.015096	0.66329	GO_bp:go_lipid_metabolic_process
GO_bp:go_regulation_of_prote...3	SET	2	4.1623e-05	6.8414e-06	0.015116	0.49891	GO_bp:go_regulation_of_protein_localization
GO_bp:go_signal_transduction...1	SET	3	-0.0023663	-0.000473	0.01243	0.57521	GO_bp:go_signal_transduction_by_p53_class_mediator
GO_bp:go_divalent_inorganic_...1	SET	5	-0.0042939	-0.0010921	0.0097631	0.66928	GO_bp:go_divalent_inorganic_cation_homeostasis
GO_bp:go_fat_cell_differenti...	SET	3	-0.0056847	-0.0011363	0.012414	0.67577	GO_bp:go_fat_cell_differentiation
GO_bp:go_response_to_abiotic...	SET	4	0.026576	0.00609	0.011597	0.012493	GO_bp:go_response_to_abiotic_stimulus
GO_bp:go_interleukin_1_media...	SET	2	-0.004943	-0.00081248	0.015104	0.62777	GO_bp:go_interleukin_1_mediated_signaling_pathway
GO_bp:go_positive_regulation...25	SET	2	0.03121	0.0051299	0.016229	0.029298	GO_bp:go_positive_regulation_of_growth
GO_bp:go_negative_regulation...16	SET	2	-0.0069189	-0.0011373	0.015093	0.67595	GO_bp:go_negative_regulation_of_cell_projection_organization
GO_bp:go_regulation_of_endoc...	SET	2	-0.0012351	-0.00020301	0.015115	0.53244	GO_bp:go_regulation_of_endocytosis
GO_bp:go_alcohol_metabolic_p...	SET	2	-0.0063899	-0.0010503	0.015096	0.66329	GO_bp:go_alcohol_metabolic_process
GO_bp:go_cell_substrate_junc...	SET	2	-0.002467	-0.00040549	0.015113	0.56459	GO_bp:go_cell_substrate_junction_assembly
GO_bp:go_positive_regulation...31	SET	6	-0.0043483	-0.0012025	0.0089787	0.68514	GO_bp:go_positive_regulation_of_intracellular_signal_transduction
GO_bp:go_regulation_of_syste...	SET	3	-0.00068464	-0.00013685	0.012433	0.52188	GO_bp:go_regulation_of_system_process
GO_bp:go_regulation_of_cytos...2	SET	4	-0.0047364	-0.0010854	0.010833	0.66834	GO_bp:go_regulation_of_cytosolic_calcium_ion_concentration
GO_bp:go_small_molecule_cata...	SET	2	-0.00052247	-8.5877e-05	0.015116	0.51374	GO_bp:go_small_molecule_catabolic_process
GO_bp:go_response_to_tempera...	SET	2	0.066258	0.010891	0.017363	0.0001462	GO_bp:go_response_to_temperature_stimulus
GO_bp:go_head_development	SET	7	0.010459	0.0031008	0.0087888	0.11906	GO_bp:go_head_development
GO_bp:go_regulation_of_cell_...17	SET	3	-0.0025475	-0.0005092	0.01243	0.58089	GO_bp:go_regulation_of_cell_substrate_adhesion
GO_bp:go_cytokine_secretion	SET	2	4.1623e-05	6.8414e-06	0.015116	0.49891	GO_bp:go_cytokine_secretion
GO_bp:go_organic_cyclic_comp...	SET	3	0.021634	0.0043244	0.012949	0.049649	GO_bp:go_organic_cyclic_compound_catabolic_process
GO_bp:go_smooth_muscle_contr...	SET	2	-0.0016661	-0.00027385	0.015115	0.54373	GO_bp:go_smooth_muscle_contraction
GO_bp:go_regulation_of_actin...2	SET	2	-0.0020168	-0.0003315	0.015114	0.55288	GO_bp:go_regulation_of_actin_filament_bundle_assembly
GO_bp:go_regulation_of_cell_...3	SET	3	-0.0014881	-0.00029744	0.012432	0.54746	GO_bp:go_regulation_of_cell_cell_adhesion
GO_bp:go_cell_surface_recept...	SET	2	-0.0054626	-0.00089788	0.015102	0.64067	GO_bp:go_cell_surface_receptor_signaling_pathway_involved_in_cell_cell_signaling
GO_bp:go_positive_regulation...45	SET	2	0.036258	0.0059596	0.016076	0.013642	GO_bp:go_positive_regulation_of_protein_complex_assembly
GO_bp:go_tube_formation	SET	2	-0.001945	-0.00031969	0.015114	0.55101	GO_bp:go_tube_formation
GO_bp:go_ribonucleoprotein_c...1	SET	3	-0.0076104	-0.0015212	0.0124	0.7293	GO_bp:go_ribonucleoprotein_complex_biogenesis
GO_bp:go_cellular_lipid_meta...	SET	2	-0.0063899	-0.0010503	0.015096	0.66329	GO_bp:go_cellular_lipid_metabolic_process
GO_bp:go_interspecies_intera...	SET	2	0.038654	0.0063535	0.015995	0.0091572	GO_bp:go_interspecies_interaction_between_organisms
GO_bp:go_lamellipodium_organ...	SET	2	-0.0024619	-0.00040466	0.015113	0.56446	GO_bp:go_lamellipodium_organization
GO_bp:go_regulation_of_depho...	SET	2	-0.0023325	-0.00038338	0.015113	0.5611	GO_bp:go_regulation_of_dephosphorylation
GO_bp:go_carbohydrate_homeos...	SET	2	-0.0045442	-0.00074692	0.015106	0.61777	GO_bp:go_carbohydrate_homeostasis
GO_bp:go_regulation_of_cytos...1	SET	3	-0.0028087	-0.00056143	0.012429	0.58906	GO_bp:go_regulation_of_cytoskeleton_organization
GO_bp:go_cell_cycle	SET	8	0.0045105	0.0014187	0.0080356	0.2882	GO_bp:go_cell_cycle
GO_bp:go_negative_regulation...20	SET	2	-0.0045305	-0.00074467	0.015106	0.61743	GO_bp:go_negative_regulation_of_cytoskeleton_organization
GO_bp:go_endothelial_cell_pr...	SET	2	-0.00091942	-0.00015112	0.015116	0.52416	GO_bp:go_endothelial_cell_proliferation
GO_bp:go_response_to_drug	SET	4	-0.0060856	-0.0013945	0.010823	0.71212	GO_bp:go_response_to_drug
GO_bp:go_regulation_of_neuro...2	SET	6	-0.0037463	-0.0010361	0.0089826	0.66104	GO_bp:go_regulation_of_neuron_projection_development
GO_bp:go_response_to_growth_...	SET	3	-0.002739	-0.00054749	0.012429	0.58689	GO_bp:go_response_to_growth_factor
GO_bp:go_negative_regulation...9	SET	2	-0.0009904	-0.00016279	0.015116	0.52603	GO_bp:go_negative_regulation_of_cell_cycle_phase_transition
GO_bp:go_negative_regulation...22	SET	2	-0.0032449	-0.00053336	0.015111	0.5847	GO_bp:go_negative_regulation_of_hydrolase_activity
GO_bp:go_multi_organism_repr...	SET	3	-0.0065204	-0.0013033	0.012409	0.69953	GO_bp:go_multi_organism_reproductive_process
GO_bp:go_protein_localizatio...3	SET	4	-0.0013115	-0.00030053	0.010847	0.54794	GO_bp:go_protein_localization_to_organelle
GO_bp:go_negative_regulation...1	SET	2	-0.0025785	-0.00042382	0.015113	0.56749	GO_bp:go_negative_regulation_of_apoptotic_signaling_pathway
GO_bp:go_multicellular_organ...3	SET	2	0.032404	0.0053263	0.016195	0.024668	GO_bp:go_multicellular_organismal_homeostasis
GO_bp:go_negative_regulation...8	SET	2	-0.0009904	-0.00016279	0.015116	0.52603	GO_bp:go_negative_regulation_of_cell_cycle_g1_s_phase_transition
GO_bp:go_positive_regulation...17	SET	5	-0.002883	-0.00073327	0.0097706	0.61559	GO_bp:go_positive_regulation_of_cytokine_production
GO_bp:go_gamete_generation	SET	2	-0.0041118	-0.00067585	0.015108	0.60685	GO_bp:go_gamete_generation
GO_bp:go_regulation_of_cellu...1	SET	4	0.042112	0.0096502	0.010821	0.00011343	GO_bp:go_regulation_of_cellular_amide_metabolic_process
GO_bp:go_cellular_component_...2	SET	12	-0.0032569	-0.0012154	0.0066663	0.68665	GO_bp:go_cellular_component_morphogenesis
GO_bp:go_positive_regulation...48	SET	10	0.0030798	0.0010663	0.0072755	0.3367	GO_bp:go_positive_regulation_of_protein_modification_process
GO_bp:go_dephosphorylation	SET	3	-0.0011696	-0.00023378	0.012432	0.53734	GO_bp:go_dephosphorylation
GO_bp:go_hindbrain_morphogen...	SET	2	-0.0058931	-0.00096863	0.015099	0.65124	GO_bp:go_hindbrain_morphogenesis
GO_bp:go_multicellular_organ...4	SET	2	-0.00086483	-0.00014215	0.015116	0.52273	GO_bp:go_multicellular_organismal_signaling
GO_bp:go_negative_regulation...21	SET	6	-0.0030552	-0.00084495	0.0089864	0.63255	GO_bp:go_negative_regulation_of_developmental_process
GO_bp:go_organic_hydroxy_com...1	SET	3	-0.0037357	-0.00074671	0.012425	0.61771	GO_bp:go_organic_hydroxy_compound_biosynthetic_process
GO_bp:go_regulation_of_cell_...5	SET	2	-0.0009904	-0.00016279	0.015116	0.52603	GO_bp:go_regulation_of_cell_cycle_arrest
GO_bp:go_regulation_of_anato...	SET	7	-0.0020164	-0.00059781	0.0083885	0.59462	GO_bp:go_regulation_of_anatomical_structure_morphogenesis
GO_bp:go_regulation_of_cyste...	SET	2	-0.0054615	-0.00089769	0.015102	0.64064	GO_bp:go_regulation_of_cysteine_type_endopeptidase_activity
GO_bp:go_regulation_of_cellu...6	SET	4	0.010828	0.0024814	0.01125	0.16957	GO_bp:go_regulation_of_cellular_response_to_stress
GO_bp:go_urogenital_system_d...	SET	2	-7.9163e-06	-1.3012e-06	0.015116	0.50021	GO_bp:go_urogenital_system_development
GO_bp:go_cell_junction_assem...	SET	3	-0.0025475	-0.0005092	0.01243	0.58089	GO_bp:go_cell_junction_assembly
GO_bp:go_macromolecule_catab...	SET	4	0.014207	0.0032557	0.011195	0.10434	GO_bp:go_macromolecule_catabolic_process
GO_bp:go_protein_dephosphory...	SET	3	-0.0011696	-0.00023378	0.012432	0.53734	GO_bp:go_protein_dephosphorylation
GO_bp:go_regulation_of_cell_...9	SET	10	0.015353	0.0053152	0.007179	0.018008	GO_bp:go_regulation_of_cell_death
GO_bp:go_heart_process	SET	2	-0.00086483	-0.00014215	0.015116	0.52273	GO_bp:go_heart_process
GO_bp:go_muscle_system_proce...	SET	3	-0.00068464	-0.00013685	0.012433	0.52188	GO_bp:go_muscle_system_process
GO_bp:go_negative_regulation...38	SET	9	-0.0026911	-0.00089087	0.0075135	0.63934	GO_bp:go_negative_regulation_of_response_to_stimulus
GO_bp:go_positive_regulation...5	SET	2	-0.0009904	-0.00016279	0.015116	0.52603	GO_bp:go_positive_regulation_of_cell_cycle_arrest
GO_bp:go_cellular_response_t...4	SET	8	-0.003285	-0.0010333	0.0079029	0.66053	GO_bp:go_cellular_response_to_endogenous_stimulus
GO_bp:go_mrna_metabolic_proc...	SET	2	-0.0035697	-0.00058674	0.01511	0.59303	GO_bp:go_mrna_metabolic_process
GO_bp:go_odontogenesis_of_de...	SET	2	-0.0017925	-0.00029463	0.015114	0.54703	GO_bp:go_odontogenesis_of_dentin_containing_tooth
GO_bp:go_regulation_of_trans...3	SET	3	0.061242	0.012241	0.012214	1.9772e-06	GO_bp:go_regulation_of_translational_initiation
GO_bp:go_negative_regulation...34	SET	2	0.036076	0.0059298	0.016082	0.014047	GO_bp:go_negative_regulation_of_phosphorylation
GO_bp:go_ion_homeostasis	SET	5	-0.0042939	-0.0010921	0.0097631	0.66928	GO_bp:go_ion_homeostasis
GO_bp:go_adherens_junction_o...	SET	2	-0.0036942	-0.0006072	0.015109	0.59621	GO_bp:go_adherens_junction_organization
GO_bp:go_membrane_organizati...	SET	5	-0.0023001	-0.00058501	0.0097728	0.59269	GO_bp:go_membrane_organization
GO_bp:go_positive_regulation...43	SET	2	4.1623e-05	6.8414e-06	0.015116	0.49891	GO_bp:go_positive_regulation_of_peptide_secretion
GO_bp:go_organonitrogen_comp...1	SET	7	0.02043	0.006057	0.0084584	0.0091876	GO_bp:go_organonitrogen_compound_biosynthetic_process
GO_bp:go_regulation_of_cell_...12	SET	2	-0.0036942	-0.0006072	0.015109	0.59621	GO_bp:go_regulation_of_cell_matrix_adhesion
GO_bp:go_regulation_of_cell_...2	SET	6	-0.0033245	-0.00091943	0.008985	0.64375	GO_bp:go_regulation_of_cell_adhesion
GO_bp:go_de_novo_protein_fol...	SET	2	-0.006227	-0.0010235	0.015097	0.65936	GO_bp:go_de_novo_protein_folding
GO_bp:go_dna_integrity_check...	SET	2	-0.0009904	-0.00016279	0.015116	0.52603	GO_bp:go_dna_integrity_checkpoint
GO_bp:go_tube_morphogenesis	SET	7	-0.0017066	-0.00050597	0.0083893	0.5803	GO_bp:go_tube_morphogenesis
GO_bp:go_sensory_organ_devel...	SET	3	-0.0014375	-0.00028733	0.012432	0.54586	GO_bp:go_sensory_organ_development
GO_bp:go_cell_projection_org...	SET	15	-0.0030066	-0.0012232	0.0061213	0.68757	GO_bp:go_cell_projection_organization
GO_bp:go_negative_regulation...35	SET	6	0.0077301	0.0021378	0.0091844	0.20145	GO_bp:go_negative_regulation_of_protein_metabolic_process
GO_bp:go_neuron_differentiat...	SET	13	0.0025832	0.00099511	0.0065153	0.34649	GO_bp:go_neuron_differentiation
GO_bp:go_golgi_vesicle_trans...	SET	2	-0.0028179	-0.00046317	0.015112	0.57369	GO_bp:go_golgi_vesicle_transport
GO_bp:go_glial_cell_differen...	SET	3	0.034912	0.0069783	0.013721	0.0065938	GO_bp:go_glial_cell_differentiation
GO_bp:go_neural_tube_formati...	SET	2	-0.001945	-0.00031969	0.015114	0.55101	GO_bp:go_neural_tube_formation
GO_bp:go_regulation_of_cell_...7	SET	4	0.013869	0.0031781	0.011201	0.10993	GO_bp:go_regulation_of_cell_cycle_phase_transition
GO_bp:go_regulation_of_pepti...2	SET	2	4.1623e-05	6.8414e-06	0.015116	0.49891	GO_bp:go_regulation_of_peptide_secretion
GO_bp:go_positive_regulation...20	SET	8	0.0053701	0.0016891	0.008028	0.25289	GO_bp:go_positive_regulation_of_developmental_process
GO_bp:go_response_to_biotic_...	SET	2	-0.0020175	-0.00033161	0.015114	0.5529	GO_bp:go_response_to_biotic_stimulus
GO_bp:go_response_to_toxic_s...	SET	2	-0.003998	-0.00065715	0.015108	0.60396	GO_bp:go_response_to_toxic_substance
GO_bp:go_regulation_of_prote...4	SET	11	0.0025114	0.00090465	0.0069846	0.36014	GO_bp:go_regulation_of_protein_modification_process
GO_bp:go_cell_morphogenesis_...2	SET	9	-0.0026878	-0.00088978	0.0075134	0.63918	GO_bp:go_cell_morphogenesis_involved_in_neuron_differentiation
GO_bp:go_cellular_chemical_h...	SET	5	-0.0042939	-0.0010921	0.0097631	0.66928	GO_bp:go_cellular_chemical_homeostasis
GO_bp:go_epithelial_cell_pro...	SET	2	-0.00091942	-0.00015112	0.015116	0.52416	GO_bp:go_epithelial_cell_proliferation
GO_bp:go_positive_regulation...41	SET	2	-0.005147	-0.000846	0.015103	0.63285	GO_bp:go_positive_regulation_of_nuclear_division
GO_bp:go_positive_regulation...10	SET	5	0.011283	0.0028698	0.010011	0.1318	GO_bp:go_positive_regulation_of_cell_development
GO_bp:go_transmembrane_recep...	SET	6	-0.0038907	-0.001076	0.0089817	0.66688	GO_bp:go_transmembrane_receptor_protein_tyrosine_kinase_signaling_pathway
GO_bp:go_cellular_response_t...14	SET	2	-0.00032371	-5.3207e-05	0.015116	0.50851	GO_bp:go_cellular_response_to_peptide
GO_bp:go_regulation_of_organ...1	SET	2	-0.00076561	-0.00012584	0.015116	0.52012	GO_bp:go_regulation_of_organelle_assembly
GO_bp:go_negative_regulation...5	SET	5	-0.0038987	-0.00099159	0.0097655	0.65452	GO_bp:go_negative_regulation_of_cell_adhesion
GO_bp:go_positive_regulation...57	SET	4	0.00039096	8.959e-05	0.010849	0.48568	GO_bp:go_positive_regulation_of_transport
GO_bp:go_regulation_of_cellu...4	SET	9	-0.0043109	-0.0014271	0.0075024	0.71628	GO_bp:go_regulation_of_cellular_component_movement
GO_bp:go_negative_regulation...23	SET	2	-0.0080332	-0.0013204	0.015085	0.70196	GO_bp:go_negative_regulation_of_immune_system_process
GO_bp:go_actin_filament_orga...	SET	3	-0.0028087	-0.00056143	0.012429	0.58906	GO_bp:go_actin_filament_organization
GO_bp:go_generation_of_precu...	SET	2	-0.00052247	-8.5877e-05	0.015116	0.51374	GO_bp:go_generation_of_precursor_metabolites_and_energy
GO_bp:go_localization_within...	SET	3	-0.00042713	-8.5377e-05	0.012433	0.51365	GO_bp:go_localization_within_membrane
GO_bp:go_neuron_projection_g...	SET	5	-0.0033615	-0.00085497	0.0097684	0.6341	GO_bp:go_neuron_projection_guidance
GO_bp:go_regulation_of_trans...5	SET	8	-0.00047937	-0.00015078	0.0079126	0.52407	GO_bp:go_regulation_of_transport
GO_bp:go_calcium_ion_transme...2	SET	5	-0.0042939	-0.0010921	0.0097631	0.66928	GO_bp:go_calcium_ion_transmembrane_transport
GO_bp:go_homophilic_cell_adh...	SET	2	-0.0016937	-0.0002784	0.015115	0.54445	GO_bp:go_homophilic_cell_adhesion_via_plasma_membrane_adhesion_molecules
GO_bp:go_developmental_growt...	SET	2	-0.0011003	-0.00018085	0.015115	0.52891	GO_bp:go_developmental_growth_involved_in_morphogenesis
GO_bp:go_regulation_of_muscl...2	SET	2	-0.0016661	-0.00027385	0.015115	0.54373	GO_bp:go_regulation_of_muscle_system_process
GO_bp:go_import_into_cell	SET	7	-0.0012566	-0.00037255	0.0083909	0.5593	GO_bp:go_import_into_cell
GO_bp:go_regulation_of_cell_...8	SET	4	0.013869	0.0031781	0.011201	0.10993	GO_bp:go_regulation_of_cell_cycle_process
GO_bp:go_immune_response_reg...1	SET	3	0.037649	0.0075255	0.013616	0.0036463	GO_bp:go_immune_response_regulating_cell_surface_receptor_signaling_pathway
GO_bp:go_cell_cycle_checkpoi...	SET	2	-0.0009904	-0.00016279	0.015116	0.52603	GO_bp:go_cell_cycle_checkpoint
GO_bp:go_response_to_cytokine	SET	4	-0.0029921	-0.00068565	0.010842	0.6083	GO_bp:go_response_to_cytokine
GO_bp:go_positive_regulation...11	SET	7	0.0064689	0.0019179	0.0085372	0.2256	GO_bp:go_positive_regulation_of_cell_differentiation
GO_bp:go_reproduction	SET	4	0.021938	0.0050271	0.011737	0.032926	GO_bp:go_reproduction
GO_bp:go_regulation_of_ion_t...2	SET	4	-0.00028631	-6.5608e-05	0.010848	0.51049	GO_bp:go_regulation_of_ion_transport
GO_bp:go_signal_transduction...2	SET	5	-0.0054194	-0.0013784	0.009755	0.70984	GO_bp:go_signal_transduction_by_protein_phosphorylation
GO_bp:go_receptor_mediated_e...	SET	4	-0.0016755	-0.00038395	0.010846	0.56116	GO_bp:go_receptor_mediated_endocytosis
GO_bp:go_cellular_macromolec...2	SET	8	-0.00084778	-0.00026666	0.0079117	0.54251	GO_bp:go_cellular_macromolecule_localization
GO_bp:go_skin_development	SET	3	-0.0037819	-0.00075596	0.012425	0.61913	GO_bp:go_skin_development
GO_bp:go_adenylate_cyclase_a...	SET	2	-0.0027153	-0.00044631	0.015112	0.57103	GO_bp:go_adenylate_cyclase_activating_g_protein_coupled_receptor_signaling_pathway
GO_bp:go_epithelial_cell_dif...	SET	2	-0.0014556	-0.00023926	0.015115	0.53822	GO_bp:go_epithelial_cell_differentiation
GO_bp:go_methylation	SET	2	-0.0076141	-0.0012515	0.015088	0.69229	GO_bp:go_methylation
GO_bp:go_rna_catabolic_proce...	SET	2	0.036258	0.0059596	0.016076	0.013642	GO_bp:go_rna_catabolic_process
GO_bp:go_organelle_localizat...	SET	3	-0.0020182	-0.00040341	0.012431	0.56425	GO_bp:go_organelle_localization
GO_bp:go_telencephalon_devel...	SET	3	0.031767	0.0063498	0.013831	0.012335	GO_bp:go_telencephalon_development
GO_bp:go_stress_activated_pr...	SET	2	-0.0094259	-0.0015493	0.015073	0.73309	GO_bp:go_stress_activated_protein_kinase_signaling_cascade
GO_bp:go_positive_regulation...52	SET	2	-0.0021414	-0.00035197	0.015114	0.55613	GO_bp:go_positive_regulation_of_small_gtpase_mediated_signal_transduction
GO_bp:go_positive_regulation...28	SET	3	0.038872	0.0077699	0.013566	0.0027573	GO_bp:go_positive_regulation_of_immune_response
GO_bp:go_regulation_of_rho_p...	SET	3	-0.0027938	-0.00055844	0.012429	0.5886	GO_bp:go_regulation_of_rho_protein_signal_transduction
GO_bp:go_cellular_component_...1	SET	2	-0.0065557	-0.0010775	0.015095	0.66728	GO_bp:go_cellular_component_disassembly
GO_bp:go_muscle_cell_differe...	SET	2	-0.0033312	-0.00054753	0.015111	0.58691	GO_bp:go_muscle_cell_differentiation
GO_bp:go_multicellular_organ...2	SET	2	-0.0041118	-0.00067585	0.015108	0.60685	GO_bp:go_multicellular_organism_reproduction
GO_bp:go_positive_regulation...30	SET	2	-0.0018563	-0.00030511	0.015114	0.54869	GO_bp:go_positive_regulation_of_interferon_gamma_production
GO_bp:go_regulation_of_organ...2	SET	7	-0.0035774	-0.0010606	0.008381	0.66459	GO_bp:go_regulation_of_organelle_organization
GO_bp:go_regulation_of_ras_p...	SET	5	-0.0019363	-0.00049248	0.0097738	0.57823	GO_bp:go_regulation_of_ras_protein_signal_transduction
GO_bp:go_regulation_of_prote...5	SET	3	-0.0053912	-0.0010776	0.012416	0.66725	GO_bp:go_regulation_of_proteolysis
GO_bp:go_endocytosis	SET	6	-0.0016748	-0.00046317	0.0089916	0.57361	GO_bp:go_endocytosis
GO_bp:go_rac_protein_signal_...	SET	2	-0.0024619	-0.00040466	0.015113	0.56446	GO_bp:go_rac_protein_signal_transduction
GO_bp:go_positive_regulation...50	SET	2	4.1623e-05	6.8414e-06	0.015116	0.49891	GO_bp:go_positive_regulation_of_secretion
GO_bp:go_positive_regulation...4	SET	4	0.013869	0.0031781	0.011201	0.10993	GO_bp:go_positive_regulation_of_cell_cycle
GO_bp:go_negative_regulation...28	SET	7	-0.0031282	-0.00092745	0.0083836	0.6449	GO_bp:go_negative_regulation_of_multicellular_organismal_process
GO_bp:go_positive_regulation...14	SET	2	-0.0013696	-0.00022512	0.015115	0.53597	GO_bp:go_positive_regulation_of_cell_substrate_adhesion
GO_bp:go_cardiac_conduction	SET	2	-0.00086483	-0.00014215	0.015116	0.52273	GO_bp:go_cardiac_conduction
GO_bp:go_cellular_homeostasis	SET	6	-0.0040457	-0.0011189	0.0089807	0.67311	GO_bp:go_cellular_homeostasis
GO_bp:go_positive_regulation...19	SET	2	-0.0023325	-0.00038338	0.015113	0.5611	GO_bp:go_positive_regulation_of_dephosphorylation
GO_bp:go_embryonic_organ_dev...	SET	2	-0.00071282	-0.00011716	0.015115	0.51874	GO_bp:go_embryonic_organ_development
GO_bp:go_positive_regulation...6	SET	3	0.01991	0.0039797	0.012989	0.064943	GO_bp:go_positive_regulation_of_cell_cycle_g1_s_phase_transition
GO_bp:go_regulation_of_cell_...10	SET	9	0.0045238	0.0014976	0.007614	0.27718	GO_bp:go_regulation_of_cell_development
GO_bp:go_negative_regulation...32	SET	3	-0.0028087	-0.00056143	0.012429	0.58906	GO_bp:go_negative_regulation_of_organelle_organization
GO_bp:go_negative_regulation...13	SET	3	-0.0049485	-0.00098913	0.012419	0.65424	GO_bp:go_negative_regulation_of_cell_differentiation
GO_bp:go_limbic_system_devel...	SET	2	0.065153	0.010709	0.017424	0.00018863	GO_bp:go_limbic_system_development
GO_bp:go_regulation_of_mitot...	SET	6	0.0076862	0.0021257	0.0091849	0.20279	GO_bp:go_regulation_of_mitotic_cell_cycle
GO_bp:go_regulation_of_catio...1	SET	2	-0.00086483	-0.00014215	0.015116	0.52273	GO_bp:go_regulation_of_cation_channel_activity
GO_bp:go_transmembrane_trans...	SET	8	-0.0033407	-0.0010508	0.0079024	0.6631	GO_bp:go_transmembrane_transport
GO_bp:go_regulation_of_gene_...	SET	2	0.036624	0.0060197	0.016064	0.012857	GO_bp:go_regulation_of_gene_expression_epigenetic
GO_bp:go_negative_regulation...19	SET	5	-0.0046311	-0.0011779	0.0097609	0.68166	GO_bp:go_negative_regulation_of_cellular_component_organization
GO_bp:go_positive_regulation...7	SET	3	0.01991	0.0039797	0.012989	0.064943	GO_bp:go_positive_regulation_of_cell_cycle_phase_transition
GO_bp:go_regulation_of_dendr...1	SET	2	-0.00059265	-9.7413e-05	0.015116	0.51558	GO_bp:go_regulation_of_dendrite_development
GO_bp:go_inorganic_ion_trans...	SET	7	-0.0030685	-0.00090974	0.0083839	0.64226	GO_bp:go_inorganic_ion_transmembrane_transport
GO_bp:go_negative_regulation...7	SET	3	-0.00062723	-0.00012537	0.012433	0.52004	GO_bp:go_negative_regulation_of_cell_cycle
GO_bp:go_central_nervous_sys...1	SET	9	0.0069551	0.0023024	0.0078079	0.18807	GO_bp:go_central_nervous_system_development
GO_bp:go_response_to_oxidati...	SET	2	-0.0059394	-0.00097625	0.015099	0.65237	GO_bp:go_response_to_oxidative_stress
GO_bp:go_regulation_of_phosp...	SET	11	0.0023099	0.00083206	0.0069854	0.37095	GO_bp:go_regulation_of_phosphorus_metabolic_process
GO_bp:go_gene_silencing_by_r...	SET	3	0.021978	0.0043932	0.01294	0.046966	GO_bp:go_gene_silencing_by_rna
GO_bp:go_cell_cell_adhesion_...2	SET	5	-0.0029678	-0.00075484	0.0097703	0.61889	GO_bp:go_cell_cell_adhesion_via_plasma_membrane_adhesion_molecules
GO_bp:go_regulation_of_calci...2	SET	2	-0.00086483	-0.00014215	0.015116	0.52273	GO_bp:go_regulation_of_calcium_ion_transmembrane_transporter_activity
GO_bp:go_circulatory_system_...1	SET	8	-0.0021021	-0.00066119	0.0079084	0.60441	GO_bp:go_circulatory_system_development
GO_bp:go_behavior	SET	5	0.0088628	0.0022542	0.010046	0.19037	GO_bp:go_behavior
GO_bp:go_alcohol_biosyntheti...	SET	3	-0.0037357	-0.00074671	0.012425	0.61771	GO_bp:go_alcohol_biosynthetic_process
GO_bp:go_negative_regulation...36	SET	3	0.020766	0.0041507	0.012969	0.056959	GO_bp:go_negative_regulation_of_protein_modification_process
GO_bp:go_cellular_response_t...3	SET	3	-0.0056278	-0.0011249	0.012415	0.67413	GO_bp:go_cellular_response_to_drug
GO_bp:go_cellular_response_t...2	SET	4	-0.0034156	-0.0007827	0.01084	0.62317	GO_bp:go_cellular_response_to_dna_damage_stimulus
GO_bp:go_polyol_biosynthetic...	SET	3	-0.0037357	-0.00074671	0.012425	0.61771	GO_bp:go_polyol_biosynthetic_process
GO_bp:go_regulation_of_gtpas...	SET	8	-0.0031848	-0.0010017	0.0079034	0.65589	GO_bp:go_regulation_of_gtpase_activity
GO_bp:go_biological_adhesion	SET	11	-0.0030305	-0.0010916	0.0069064	0.66891	GO_bp:go_biological_adhesion
GO_bp:go_hormone_metabolic_p...	SET	2	-0.0029009	-0.00047682	0.015112	0.57583	GO_bp:go_hormone_metabolic_process
GO_bp:go_g_protein_coupled_r...2	SET	2	-0.0027153	-0.00044631	0.015112	0.57103	GO_bp:go_g_protein_coupled_receptor_signaling_pathway_coupled_to_cyclic_nucleotide_second_messenger
GO_bp:go_cell_cycle_process	SET	5	0.011065	0.0028143	0.010015	0.13652	GO_bp:go_cell_cycle_process
GO_bp:go_positive_regulation...22	SET	2	4.1623e-05	6.8414e-06	0.015116	0.49891	GO_bp:go_positive_regulation_of_establishment_of_protein_localization
GO_bp:go_cell_growth	SET	3	0.022814	0.0045603	0.012919	0.040918	GO_bp:go_cell_growth
GO_bp:go_chaperone_mediated_...	SET	2	-0.006227	-0.0010235	0.015097	0.65936	GO_bp:go_chaperone_mediated_protein_folding
GO_bp:go_cellular_response_t...11	SET	2	-0.0059394	-0.00097625	0.015099	0.65237	GO_bp:go_cellular_response_to_oxidative_stress
GO_bp:go_regulation_of_catio...2	SET	3	-0.00027655	-5.5277e-05	0.012433	0.50884	GO_bp:go_regulation_of_cation_transmembrane_transport
GO_bp:go_positive_regulation...40	SET	3	-0.001669	-0.00033361	0.012432	0.5532	GO_bp:go_positive_regulation_of_neuron_projection_development
GO_bp:go_proteolysis	SET	8	-0.0052838	-0.0016619	0.007887	0.74743	GO_bp:go_proteolysis
GO_bp:go_neurotrophin_signal...	SET	2	-0.00091451	-0.00015032	0.015116	0.52403	GO_bp:go_neurotrophin_signaling_pathway
GO_bp:go_astrocyte_developme...	SET	2	0.067486	0.011093	0.017294	0.00010945	GO_bp:go_astrocyte_development
GO_bp:go_developmental_growth	SET	5	-0.0038164	-0.00097065	0.009766	0.65142	GO_bp:go_developmental_growth
GO_bp:go_negative_regulation...3	SET	2	0.034876	0.0057325	0.016121	0.016986	GO_bp:go_negative_regulation_of_catabolic_process
GO_bp:go_lamellipodium_assem...	SET	2	-0.0024619	-0.00040466	0.015113	0.56446	GO_bp:go_lamellipodium_assembly
GO_bp:go_anatomical_structur...2	SET	2	-0.0057046	-0.00093766	0.0151	0.64663	GO_bp:go_anatomical_structure_homeostasis
GO_bp:go_regulation_of_trans...4	SET	4	-0.00028631	-6.5608e-05	0.010848	0.51049	GO_bp:go_regulation_of_transmembrane_transport
GO_bp:go_rho_protein_signal_...	SET	4	-0.0027956	-0.00064062	0.010843	0.60135	GO_bp:go_rho_protein_signal_transduction
GO_bp:go_regulation_of_blood...	SET	2	-0.00086483	-0.00014215	0.015116	0.52273	GO_bp:go_regulation_of_blood_circulation
GO_bp:go_regulation_of_cell_...13	SET	4	-0.0033404	-0.00076547	0.010841	0.62055	GO_bp:go_regulation_of_cell_morphogenesis
GO_bp:go_cytosolic_transport	SET	2	-0.0028179	-0.00046317	0.015112	0.57369	GO_bp:go_cytosolic_transport
GO_bp:go_synapse_assembly	SET	4	0.017229	0.0039482	0.011133	0.063155	GO_bp:go_synapse_assembly
GO_bp:go_immune_effector_pro...	SET	2	4.1623e-05	6.8414e-06	0.015116	0.49891	GO_bp:go_immune_effector_process
GO_bp:go_odontogenesis	SET	2	-0.0017925	-0.00029463	0.015114	0.54703	GO_bp:go_odontogenesis
GO_bp:go_positive_regulation...13	SET	4	-0.0018699	-0.00042849	0.010846	0.56819	GO_bp:go_positive_regulation_of_cell_projection_organization
GO_bp:go_extracellular_struc...	SET	5	-0.0030195	-0.00076797	0.0097698	0.6209	GO_bp:go_extracellular_structure_organization
GO_bp:go_divalent_inorganic_...2	SET	5	-0.0042939	-0.0010921	0.0097631	0.66928	GO_bp:go_divalent_inorganic_cation_transport
GO_bp:go_regulation_of_apopt...	SET	2	-0.0025785	-0.00042382	0.015113	0.56749	GO_bp:go_regulation_of_apoptotic_signaling_pathway
GO_bp:go_regulation_of_vascu...	SET	3	-0.00089033	-0.00017796	0.012433	0.52844	GO_bp:go_regulation_of_vasculature_development
GO_bp:go_negative_regulation...42	SET	3	-0.0051632	-0.001032	0.012418	0.66058	GO_bp:go_negative_regulation_of_transcription_by_rna_polymerase_ii
GO_bp:go_nuclear_transcribed...	SET	2	0.036258	0.0059596	0.016076	0.013642	GO_bp:go_nuclear_transcribed_mrna_catabolic_process
GO_bp:go_immune_response_reg...2	SET	3	0.037649	0.0075255	0.013616	0.0036463	GO_bp:go_immune_response_regulating_signaling_pathway
GO_bp:go_cellular_ion_homeos...	SET	5	-0.0042939	-0.0010921	0.0097631	0.66928	GO_bp:go_cellular_ion_homeostasis
GO_bp:go_apoptotic_process	SET	11	0.006129	0.0022078	0.0071244	0.19631	GO_bp:go_apoptotic_process
GO_bp:go_positive_regulation...12	SET	3	0.020934	0.0041844	0.012965	0.055481	GO_bp:go_positive_regulation_of_cell_population_proliferation
GO_bp:go_negative_regulation...15	SET	7	-0.001796	-0.00053247	0.0083893	0.58444	GO_bp:go_negative_regulation_of_cell_population_proliferation
GO_bp:go_glycoprotein_biosyn...	SET	2	-0.0075629	-0.0012431	0.015089	0.6911	GO_bp:go_glycoprotein_biosynthetic_process
GO_bp:go_animal_organ_morpho...	SET	6	-0.0022184	-0.00061351	0.0089899	0.59709	GO_bp:go_animal_organ_morphogenesis
GO_bp:go_negative_regulation...2	SET	7	0.0049812	0.0014768	0.0085514	0.28106	GO_bp:go_negative_regulation_of_biosynthetic_process
GO_bp:go_regulation_of_glyco...	SET	2	-0.0075629	-0.0012431	0.015089	0.6911	GO_bp:go_regulation_of_glycoprotein_biosynthetic_process
GO_bp:go_negative_regulation...31	SET	2	-0.0069189	-0.0011373	0.015093	0.67595	GO_bp:go_negative_regulation_of_neuron_projection_development
GO_bp:go_rna_metabolic_proce...	SET	3	-0.0033415	-0.00066791	0.012427	0.60559	GO_bp:go_rna_metabolic_process
GO_bp:go_molting_cycle_proce...	SET	2	-0.0055189	-0.00090712	0.015101	0.64206	GO_bp:go_molting_cycle_process
GO_bp:go_positive_regulation...51	SET	7	-0.0035997	-0.0010672	0.0083809	0.66556	GO_bp:go_positive_regulation_of_signaling
GO_bp:go_negative_regulation...40	SET	9	-0.0026911	-0.00089087	0.0075135	0.63934	GO_bp:go_negative_regulation_of_signaling
GO_bp:go_dna_damage_response...	SET	3	-0.0023663	-0.000473	0.01243	0.57521	GO_bp:go_dna_damage_response_signal_transduction_by_p53_class_mediator
GO_bp:go_regulation_of_cellu...2	SET	3	0.021788	0.0043552	0.012945	0.048433	GO_bp:go_regulation_of_cellular_catabolic_process
GO_bp:go_protein_modificatio...1	SET	3	-0.0026478	-0.00052926	0.012429	0.58403	GO_bp:go_protein_modification_by_small_protein_conjugation
GO_bp:go_inositol_phosphate_...	SET	2	-0.0058633	-0.00096373	0.0151	0.65051	GO_bp:go_inositol_phosphate_biosynthetic_process
GO_bp:go_protein_containing_...2	SET	2	-0.0065557	-0.0010775	0.015095	0.66728	GO_bp:go_protein_containing_complex_disassembly
GO_bp:go_cellular_protein_co...	SET	7	0.0052924	0.0015691	0.0085489	0.26895	GO_bp:go_cellular_protein_containing_complex_assembly
GO_bp:go_regulation_of_ion_t...1	SET	4	-0.00028631	-6.5608e-05	0.010848	0.51049	GO_bp:go_regulation_of_ion_transmembrane_transport
GO_bp:go_regulation_of_prote...2	SET	2	-0.0023325	-0.00038338	0.015113	0.5611	GO_bp:go_regulation_of_protein_dephosphorylation
GO_bp:go_positive_regulation...46	SET	2	-0.0023325	-0.00038338	0.015113	0.5611	GO_bp:go_positive_regulation_of_protein_dephosphorylation
GO_bp:go_t_cell_activation	SET	2	-0.0034851	-0.00057283	0.01511	0.59086	GO_bp:go_t_cell_activation
GO_bp:go_regulation_of_cell_...15	SET	10	0.005812	0.0020122	0.0072513	0.21279	GO_bp:go_regulation_of_cell_population_proliferation
GO_bp:go_camera_type_eye_dev...	SET	2	-0.00052707	-8.6633e-05	0.015116	0.51386	GO_bp:go_camera_type_eye_development
GO_bp:go_peptide_biosyntheti...	SET	4	0.042112	0.0096502	0.010821	0.00011343	GO_bp:go_peptide_biosynthetic_process
GO_bp:go_response_to_peptide...	SET	3	0.039325	0.0078606	0.013547	0.0024798	GO_bp:go_response_to_peptide_hormone
GO_bp:go_positive_regulation...26	SET	7	-0.0035271	-0.0010457	0.0083813	0.66241	GO_bp:go_positive_regulation_of_gtpase_activity
GO_bp:go_cellular_macromolec...1	SET	3	0.02088	0.0041736	0.012967	0.055954	GO_bp:go_cellular_macromolecule_catabolic_process
GO_bp:go_cell_cell_adhesion_...1	SET	2	-0.00091942	-0.00015112	0.015116	0.52416	GO_bp:go_cell_cell_adhesion_mediated_by_cadherin
GO_bp:go_positive_regulation...55	SET	8	-0.0033131	-0.0010421	0.0079024	0.66184	GO_bp:go_positive_regulation_of_transcription_by_rna_polymerase_ii
GO_bp:go_intracellular_trans...	SET	3	-0.0025288	-0.00050548	0.01243	0.58031	GO_bp:go_intracellular_transport
GO_bp:go_sensory_system_deve...	SET	3	-0.0014375	-0.00028733	0.012432	0.54586	GO_bp:go_sensory_system_development
GO_bp:go_regulation_of_t_cel...	SET	2	-0.0034851	-0.00057283	0.01511	0.59086	GO_bp:go_regulation_of_t_cell_activation
GO_bp:go_nervous_system_proc...	SET	3	-0.0062443	-0.0012481	0.012411	0.69177	GO_bp:go_nervous_system_process
GO_bp:go_chaperone_cofactor_...	SET	2	-0.006227	-0.0010235	0.015097	0.65936	GO_bp:go_chaperone_cofactor_dependent_protein_refolding
GO_bp:go_regulation_of_dna_b...	SET	2	0.00049042	8.0609e-05	0.015116	0.48711	GO_bp:go_regulation_of_dna_binding_transcription_factor_activity
GO_bp:go_positive_regulation...21	SET	2	0.00049042	8.0609e-05	0.015116	0.48711	GO_bp:go_positive_regulation_of_dna_binding_transcription_factor_activity
GO_bp:go_sequestering_of_cal...	SET	3	-0.0066642	-0.0013321	0.012407	0.70354	GO_bp:go_sequestering_of_calcium_ion
GO_bp:go_regulation_of_lymph...	SET	2	-0.0034851	-0.00057283	0.01511	0.59086	GO_bp:go_regulation_of_lymphocyte_activation
GO_bp:go_protein_complex_oli...	SET	2	-8.3836e-05	-1.378e-05	0.015116	0.5022	GO_bp:go_protein_complex_oligomerization
GO_bp:go_metal_ion_homeostas...	SET	5	-0.0042939	-0.0010921	0.0097631	0.66928	GO_bp:go_metal_ion_homeostasis
GO_bp:go_cardiac_muscle_cont...	SET	2	-0.00086483	-0.00014215	0.015116	0.52273	GO_bp:go_cardiac_muscle_contraction
GO_bp:go_epithelial_tube_mor...	SET	2	-0.001945	-0.00031969	0.015114	0.55101	GO_bp:go_epithelial_tube_morphogenesis
GO_bp:go_tube_closure	SET	2	-0.001945	-0.00031969	0.015114	0.55101	GO_bp:go_tube_closure
GO_bp:go_axon_development	SET	7	-0.0031642	-0.00093812	0.0083832	0.6465	GO_bp:go_axon_development
GO_bp:go_process_utilizing_a...	SET	2	0.037703	0.0061972	0.016028	0.010757	GO_bp:go_process_utilizing_autophagic_mechanism
GO_bp:go_protein_containing_...1	SET	10	0.003271	0.0011325	0.0072743	0.32718	GO_bp:go_protein_containing_complex_assembly
GO_bp:go_regulation_of_estab...	SET	2	4.1623e-05	6.8414e-06	0.015116	0.49891	GO_bp:go_regulation_of_establishment_of_protein_localization
GO_bp:go_renal_system_develo...	SET	2	-7.9163e-06	-1.3012e-06	0.015116	0.50021	GO_bp:go_renal_system_development
GO_bp:go_cardiovascular_syst...	SET	5	-0.0015027	-0.0003822	0.0097751	0.56086	GO_bp:go_cardiovascular_system_development
GO_bp:go_signal_transduction...4	SET	2	-0.0009904	-0.00016279	0.015116	0.52603	GO_bp:go_signal_transduction_involved_in_cell_cycle_checkpoint
GO_bp:go_protein_localizatio...4	SET	3	-0.0021059	-0.00042094	0.012431	0.56702	GO_bp:go_protein_localization_to_plasma_membrane
GO_bp:go_supramolecular_fibe...	SET	4	-0.0040199	-0.00092117	0.010837	0.64408	GO_bp:go_supramolecular_fiber_organization
GO_bp:go_calcium_ion_transme...1	SET	4	-0.0047364	-0.0010854	0.010833	0.66834	GO_bp:go_calcium_ion_transmembrane_import_into_cytosol
GO_bp:go_cation_transmembran...	SET	7	-0.0030685	-0.00090974	0.0083839	0.64226	GO_bp:go_cation_transmembrane_transport
GO_bp:go_vesicle_mediated_tr...	SET	2	-0.0028179	-0.00046317	0.015112	0.57369	GO_bp:go_vesicle_mediated_transport_in_synapse
GO_bp:go_postsynapse_assembly	SET	2	0.00066704	0.00010964	0.015116	0.48246	GO_bp:go_postsynapse_assembly
GO_bp:go_presynapse_organiza...	SET	2	0.038654	0.0063535	0.015995	0.0091572	GO_bp:go_presynapse_organization
GO_bp:go_postsynapse_organiz...	SET	2	0.00066704	0.00010964	0.015116	0.48246	GO_bp:go_postsynapse_organization
GO_bp:go_regulation_of_presy...	SET	2	0.038654	0.0063535	0.015995	0.0091572	GO_bp:go_regulation_of_presynapse_organization
GO_bp:go_regulation_of_trans...1	SET	2	-0.0059213	-0.00097327	0.015099	0.65193	GO_bp:go_regulation_of_trans_synaptic_signaling
GO_bp:go_regulation_of_actom...	SET	2	-0.0020168	-0.0003315	0.015114	0.55288	GO_bp:go_regulation_of_actomyosin_structure_organization
GO_bp:go_regulation_of_actin...3	SET	3	-0.0028087	-0.00056143	0.012429	0.58906	GO_bp:go_regulation_of_actin_filament_organization
GO_bp:go_cell_cell_signaling...	SET	2	-0.0054626	-0.00089788	0.015102	0.64067	GO_bp:go_cell_cell_signaling_by_wnt
GO_bp:go_negative_regulation...39	SET	5	-0.0057304	-0.0014575	0.0097522	0.72064	GO_bp:go_negative_regulation_of_rna_biosynthetic_process
GO_bp:go_positive_regulation...49	SET	9	-0.0043607	-0.0014436	0.007502	0.71852	GO_bp:go_positive_regulation_of_rna_biosynthetic_process
GO_bp:go_regulation_of_supra...	SET	3	-0.0028087	-0.00056143	0.012429	0.58906	GO_bp:go_regulation_of_supramolecular_fiber_organization
GO_bp:go_negative_regulation...41	SET	2	-0.0045305	-0.00074467	0.015106	0.61743	GO_bp:go_negative_regulation_of_supramolecular_fiber_organization
GO_bp:go_negative_regulation...14	SET	4	-0.0038522	-0.00088275	0.010838	0.63832	GO_bp:go_negative_regulation_of_cell_motility
GO_cc:go_extracellular_matrix	SET	5	-0.003216	-0.00081794	0.0097689	0.6285	GO_cc:go_extracellular_matrix
GO_cc:go_chromosome	SET	4	-0.0059885	-0.0013723	0.010824	0.70906	GO_cc:go_chromosome
GO_cc:go_nuclear_envelope	SET	2	-0.0070449	-0.001158	0.015092	0.67894	GO_cc:go_nuclear_envelope
GO_cc:go_microtubule_cytoske...	SET	3	-0.0035875	-0.00071709	0.012426	0.61317	GO_cc:go_microtubule_cytoskeleton
GO_cc:go_voltage_gated_calci...	SET	2	-0.00086483	-0.00014215	0.015116	0.52273	GO_cc:go_voltage_gated_calcium_channel_complex
GO_cc:go_basolateral_plasma_...	SET	2	0.00053255	8.7533e-05	0.015116	0.486	GO_cc:go_basolateral_plasma_membrane
GO_cc:go_secretory_granule	SET	2	-0.0042732	-0.00070237	0.015107	0.61093	GO_cc:go_secretory_granule
GO_cc:go_vesicle_membrane	SET	3	-0.0014417	-0.00028818	0.012432	0.54599	GO_cc:go_vesicle_membrane
GO_cc:go_ribosome	SET	2	0.029729	0.0048865	0.016269	0.03599	GO_cc:go_ribosome
GO_cc:go_actin_cytoskeleton	SET	3	-0.0038523	-0.00077002	0.012425	0.62127	GO_cc:go_actin_cytoskeleton
GO_cc:go_perinuclear_region_...	SET	4	-0.0041997	-0.00096237	0.010836	0.65023	GO_cc:go_perinuclear_region_of_cytoplasm
GO_cc:go_secretory_vesicle	SET	2	-0.0042732	-0.00070237	0.015107	0.61093	GO_cc:go_secretory_vesicle
GO_cc:go_site_of_polarized_g...	SET	2	-0.0042976	-0.00070639	0.015107	0.61155	GO_cc:go_site_of_polarized_growth
GO_cc:go_endocytic_vesicle	SET	2	0.00010521	1.7293e-05	0.015116	0.49723	GO_cc:go_endocytic_vesicle
GO_cc:go_cell_projection_mem...	SET	3	-0.00076292	-0.0001525	0.012433	0.52438	GO_cc:go_cell_projection_membrane
GO_cc:go_apical_part_of_cell	SET	3	-0.0029852	-0.00059671	0.012428	0.59456	GO_cc:go_apical_part_of_cell
GO_cc:go_neuron_part	SET	14	-0.0032331	-0.0012817	0.006279	0.69587	GO_cc:go_neuron_part
GO_cc:go_apical_junction_com...	SET	3	-0.0029162	-0.00058291	0.012429	0.59241	GO_cc:go_apical_junction_complex
GO_cc:go_intrinsic_component...	SET	8	-0.00070655	-0.00022224	0.007912	0.53545	GO_cc:go_intrinsic_component_of_plasma_membrane
GO_cc:go_postsynapse	SET	7	-0.0030409	-0.00090156	0.0083841	0.64103	GO_cc:go_postsynapse
GO_cc:go_axon	SET	3	-0.003175	-0.00063464	0.012427	0.60045	GO_cc:go_axon
GO_cc:go_basal_plasma_membra...	SET	2	0.00053255	8.7533e-05	0.015116	0.486	GO_cc:go_basal_plasma_membrane
GO_cc:go_nuclear_body	SET	2	-0.00866	-0.0014234	0.01508	0.71617	GO_cc:go_nuclear_body
GO_cc:go_clathrin_coated_ves...	SET	2	0.00042451	6.9775e-05	0.015116	0.48884	GO_cc:go_clathrin_coated_vesicle
GO_cc:go_potassium_channel_c...	SET	2	0.00030895	5.0781e-05	0.015116	0.49188	GO_cc:go_potassium_channel_complex
GO_cc:go_centrosome	SET	2	-0.00114	-0.00018737	0.015115	0.52995	GO_cc:go_centrosome
GO_cc:go_endoplasmic_reticul...3	SET	2	-0.0038725	-0.00063651	0.015109	0.60076	GO_cc:go_endoplasmic_reticulum_part
GO_cc:go_nuclear_chromosome	SET	2	-0.00866	-0.0014234	0.01508	0.71617	GO_cc:go_nuclear_chromosome
GO_cc:go_endocytic_vesicle_m...	SET	2	0.00010521	1.7293e-05	0.015116	0.49723	GO_cc:go_endocytic_vesicle_membrane
GO_cc:go_protein_dna_complex	SET	2	-0.0029672	-0.0004877	0.015112	0.57754	GO_cc:go_protein_dna_complex
GO_cc:go_ciliary_part	SET	2	0.0010544	0.00017331	0.015115	0.47229	GO_cc:go_ciliary_part
GO_cc:go_chromatin	SET	3	-0.005746	-0.0011485	0.012414	0.67754	GO_cc:go_chromatin
GO_cc:go_basement_membrane	SET	2	-0.001669	-0.00027432	0.015115	0.5438	GO_cc:go_basement_membrane
GO_cc:go_cell_junction	SET	10	-0.0029758	-0.0010302	0.0071844	0.65999	GO_cc:go_cell_junction
GO_cc:go_leading_edge_membra...	SET	2	-0.0017314	-0.00028459	0.015115	0.54543	GO_cc:go_leading_edge_membrane
GO_cc:go_cytoskeletal_part	SET	5	-0.0041135	-0.0010462	0.0097642	0.66257	GO_cc:go_cytoskeletal_part
GO_cc:go_endoplasmic_reticul...2	SET	2	-0.0038725	-0.00063651	0.015109	0.60076	GO_cc:go_endoplasmic_reticulum_lumen
GO_cc:go_cell_substrate_junc...	SET	5	-0.0030363	-0.00077225	0.00977	0.62155	GO_cc:go_cell_substrate_junction
GO_cc:go_synapse	SET	11	-0.0033951	-0.001223	0.0069039	0.68777	GO_cc:go_synapse
GO_cc:go_ruffle_membrane	SET	2	-0.0017314	-0.00028459	0.015115	0.54543	GO_cc:go_ruffle_membrane
GO_cc:go_cation_channel_comp...	SET	5	-0.00067945	-0.00017281	0.0097764	0.5276	GO_cc:go_cation_channel_complex
GO_cc:go_nucleoplasm_part	SET	3	-0.010223	-0.0020434	0.012372	0.79425	GO_cc:go_nucleoplasm_part
GO_cc:go_cell_cell_adherens_...	SET	2	-0.0013696	-0.00022512	0.015115	0.53597	GO_cc:go_cell_cell_adherens_junction
GO_cc:go_neuron_projection	SET	11	-0.0031254	-0.0011258	0.0069057	0.67386	GO_cc:go_neuron_projection
GO_cc:go_mitochondrion	SET	2	-0.0011843	-0.00019467	0.015115	0.53111	GO_cc:go_mitochondrion
GO_cc:go_cell_surface	SET	4	-0.0021705	-0.00049738	0.010845	0.57902	GO_cc:go_cell_surface
GO_cc:go_dna_packaging_compl...	SET	2	-0.0029672	-0.0004877	0.015112	0.57754	GO_cc:go_dna_packaging_complex
GO_cc:go_transporter_complex	SET	5	-0.00067945	-0.00017281	0.0097764	0.5276	GO_cc:go_transporter_complex
GO_cc:go_side_of_membrane	SET	3	-0.0011548	-0.00023083	0.012433	0.53687	GO_cc:go_side_of_membrane
GO_cc:go_membrane_protein_co...	SET	8	-0.0006549	-0.00020599	0.0079122	0.53286	GO_cc:go_membrane_protein_complex
GO_cc:go_cell_cell_junction	SET	5	-0.0023761	-0.00060433	0.0097727	0.59569	GO_cc:go_cell_cell_junction
GO_cc:go_receptor_complex	SET	2	-0.00072911	-0.00011984	0.015116	0.51917	GO_cc:go_receptor_complex
GO_cc:go_anchoring_junction	SET	7	-0.0035852	-0.0010629	0.008381	0.66493	GO_cc:go_anchoring_junction
GO_cc:go_polysome	SET	2	0.029729	0.0048865	0.016269	0.03599	GO_cc:go_polysome
GO_cc:go_apical_plasma_membr...	SET	2	-0.00091518	-0.00015043	0.015116	0.52405	GO_cc:go_apical_plasma_membrane
GO_cc:go_cytoplasmic_vesicle...	SET	3	-0.0014417	-0.00028818	0.012432	0.54599	GO_cc:go_cytoplasmic_vesicle_part
GO_cc:go_plasma_membrane_reg...	SET	6	-0.0014218	-0.00039321	0.0089923	0.56258	GO_cc:go_plasma_membrane_region
GO_cc:go_cell_body	SET	3	-0.0031272	-0.00062507	0.012428	0.59896	GO_cc:go_cell_body
GO_cc:go_coated_vesicle	SET	2	0.00042451	6.9775e-05	0.015116	0.48884	GO_cc:go_coated_vesicle
GO_cc:go_cell_projection_part	SET	9	-0.0019464	-0.00064433	0.0075167	0.60177	GO_cc:go_cell_projection_part
GO_cc:go_presynapse	SET	2	-0.0056579	-0.00092998	0.015101	0.64548	GO_cc:go_presynapse
GO_cc:go_somatodendritic_com...	SET	5	-0.0030807	-0.00078354	0.0097697	0.62327	GO_cc:go_somatodendritic_compartment
GO_cc:go_external_side_of_pl...	SET	3	-0.0011548	-0.00023083	0.012433	0.53687	GO_cc:go_external_side_of_plasma_membrane
GO_cc:go_envelope	SET	3	-0.005489	-0.0010972	0.012416	0.6701	GO_cc:go_envelope
GO_cc:go_ruffle	SET	3	-0.0025822	-0.00051614	0.012429	0.58198	GO_cc:go_ruffle
GO_cc:go_golgi_apparatus	SET	2	-0.0054586	-0.00089722	0.015102	0.64057	GO_cc:go_golgi_apparatus
GO_cc:go_nucleolus	SET	6	-0.0033717	-0.00093246	0.0089845	0.6457	GO_cc:go_nucleolus
GO_cc:go_nuclear_membrane	SET	2	-0.0070449	-0.001158	0.015092	0.67894	GO_cc:go_nuclear_membrane
GO_cc:go_ribonucleoprotein_c...	SET	4	0.012372	0.0028351	0.011227	0.13714	GO_cc:go_ribonucleoprotein_complex
GO_cc:go_cell_leading_edge	SET	4	-0.0043045	-0.0009864	0.010836	0.6538	GO_cc:go_cell_leading_edge
GO_cc:go_endoplasmic_reticul...1	SET	4	-0.0027067	-0.00062025	0.010843	0.59819	GO_cc:go_endoplasmic_reticulum
GO_cc:go_calcium_channel_com...	SET	3	-0.0013079	-0.00026142	0.012432	0.54174	GO_cc:go_calcium_channel_complex
GO_cc:go_microtubule_organiz...	SET	3	-0.0035875	-0.00071709	0.012426	0.61317	GO_cc:go_microtubule_organizing_center
GO_cc:go_membrane_region	SET	2	-0.0036942	-0.0006072	0.015109	0.59621	GO_cc:go_membrane_region
GO_cc:go_cilium	SET	2	0.0010544	0.00017331	0.015115	0.47229	GO_cc:go_cilium
GO_cc:go_axon_part	SET	2	-0.0042976	-0.00070639	0.015107	0.61155	GO_cc:go_axon_part
GO_cc:go_synapse_part	SET	9	-0.0038426	-0.0012721	0.0075063	0.69483	GO_cc:go_synapse_part
GO_cc:go_endosome	SET	3	-0.00092679	-0.00018525	0.012433	0.5296	GO_cc:go_endosome
GO_cc:go_basal_part_of_cell	SET	2	0.00053255	8.7533e-05	0.015116	0.486	GO_cc:go_basal_part_of_cell
GO_cc:go_plasma_membrane_raft	SET	2	-0.0036942	-0.0006072	0.015109	0.59621	GO_cc:go_plasma_membrane_raft
GO_cc:go_plasma_membrane_pro...	SET	7	-0.00040738	-0.00012078	0.0083919	0.51929	GO_cc:go_plasma_membrane_protein_complex
GO_cc:go_anchored_component_...	SET	2	-0.0016937	-0.0002784	0.015115	0.54445	GO_cc:go_anchored_component_of_membrane
GO_cc:go_caveola	SET	2	-0.0036942	-0.0006072	0.015109	0.59621	GO_cc:go_caveola
GO_cc:go_clathrin_coated_pit	SET	2	0.00042451	6.9775e-05	0.015116	0.48884	GO_cc:go_clathrin_coated_pit
GO_cc:go_collagen_containing...	SET	5	-0.003216	-0.00081794	0.0097689	0.6285	GO_cc:go_collagen_containing_extracellular_matrix
GO_cc:go_tight_junction	SET	3	-0.0029162	-0.00058291	0.012429	0.59241	GO_cc:go_tight_junction
GO_cc:go_dendritic_tree	SET	3	-0.0019547	-0.00039071	0.012431	0.56224	GO_cc:go_dendritic_tree
GO_cc:go_whole_membrane	SET	5	-0.0024368	-0.00061978	0.0097724	0.59809	GO_cc:go_whole_membrane
GO_cc:go_glutamatergic_synap...	SET	3	-0.0029216	-0.00058399	0.012428	0.59258	GO_cc:go_glutamatergic_synapse
GO_cc:go_gaba_ergic_synapse	SET	2	-0.0068243	-0.0011217	0.015094	0.6737	GO_cc:go_gaba_ergic_synapse
GO_cc:go_neuron_to_neuron_sy...	SET	4	-0.0019301	-0.00044229	0.010846	0.57036	GO_cc:go_neuron_to_neuron_synapse
GO_cc:go_supramolecular_comp...	SET	2	-0.0057881	-0.00095137	0.0151	0.64867	GO_cc:go_supramolecular_complex
GO_cc:go_distal_axon	SET	2	-0.0042976	-0.00070639	0.015107	0.61155	GO_cc:go_distal_axon
GO_mf:go_peptidase_activity	SET	5	-0.0047331	-0.0012038	0.0097602	0.68537	GO_mf:go_peptidase_activity
GO_mf:go_smad_binding	SET	2	0.00044225	7.2691e-05	0.015116	0.48837	GO_mf:go_smad_binding
GO_mf:go_voltage_gated_ion_c...	SET	2	0.00050697	8.3329e-05	0.015116	0.48667	GO_mf:go_voltage_gated_ion_channel_activity
GO_mf:go_cytoskeletal_protei...	SET	3	-0.0038708	-0.00077373	0.012425	0.62184	GO_mf:go_cytoskeletal_protein_binding
GO_mf:go_protein_heterodimer...	SET	4	-0.0021542	-0.00049365	0.010845	0.57843	GO_mf:go_protein_heterodimerization_activity
GO_mf:go_voltage_gated_catio...	SET	2	0.00050697	8.3329e-05	0.015116	0.48667	GO_mf:go_voltage_gated_cation_channel_activity
GO_mf:go_protein_lipid_compl...	SET	2	-0.0017969	-0.00029536	0.015114	0.54715	GO_mf:go_protein_lipid_complex_binding
GO_mf:go_protein_dimerizatio...	SET	7	-0.0032873	-0.00097461	0.0083827	0.65192	GO_mf:go_protein_dimerization_activity
GO_mf:go_kinase_binding	SET	2	-0.0037837	-0.00062192	0.015109	0.5985	GO_mf:go_kinase_binding
GO_mf:go_metal_ion_transmemb...	SET	2	0.00050697	8.3329e-05	0.015116	0.48667	GO_mf:go_metal_ion_transmembrane_transporter_activity
GO_mf:go_gated_channel_activ...	SET	2	0.00050697	8.3329e-05	0.015116	0.48667	GO_mf:go_gated_channel_activity
GO_mf:go_protein_kinase_acti...	SET	2	-0.0040796	-0.00067055	0.015108	0.60603	GO_mf:go_protein_kinase_activity
GO_mf:go_low_density_lipopro...	SET	2	-0.0017969	-0.00029536	0.015114	0.54715	GO_mf:go_low_density_lipoprotein_particle_binding
GO_mf:go_serine_hydrolase_ac...	SET	2	0.0011214	0.00018432	0.015115	0.47054	GO_mf:go_serine_hydrolase_activity
GO_mf:go_translation_initiat...1	SET	3	0.061242	0.012241	0.012214	1.9772e-06	GO_mf:go_translation_initiation_factor_activity
GO_mf:go_rho_gtpase_binding	SET	2	-0.0017338	-0.00028498	0.015114	0.5455	GO_mf:go_rho_gtpase_binding
GO_mf:go_protein_homodimeriz...	SET	3	-0.0043859	-0.00087668	0.012422	0.63744	GO_mf:go_protein_homodimerization_activity
GO_mf:go_regulatory_region_n...	SET	3	-0.007649	-0.0015289	0.012399	0.73033	GO_mf:go_regulatory_region_nucleic_acid_binding
GO_mf:go_extracellular_matri...2	SET	2	-0.0047204	-0.00077588	0.015105	0.6222	GO_mf:go_extracellular_matrix_structural_constituent
GO_mf:go_adrenergic_receptor...	SET	2	-0.0014556	-0.00023926	0.015115	0.53822	GO_mf:go_adrenergic_receptor_binding
GO_mf:go_passive_transmembra...	SET	2	0.00050697	8.3329e-05	0.015116	0.48667	GO_mf:go_passive_transmembrane_transporter_activity
GO_mf:go_extracellular_matri...1	SET	2	-0.001669	-0.00027432	0.015115	0.5438	GO_mf:go_extracellular_matrix_binding
GO_mf:go_calcium_ion_binding	SET	7	-0.0031763	-0.0009417	0.0083834	0.64703	GO_mf:go_calcium_ion_binding
GO_mf:go_cation_transmembran...	SET	2	0.00050697	8.3329e-05	0.015116	0.48667	GO_mf:go_cation_transmembrane_transporter_activity
GO_mf:go_disulfide_oxidoredu...	SET	2	-0.0033039	-0.00054306	0.015111	0.58621	GO_mf:go_disulfide_oxidoreductase_activity
GO_mf:go_phosphoric_diester_...	SET	2	-0.0070449	-0.001158	0.015092	0.67894	GO_mf:go_phosphoric_diester_hydrolase_activity
GO_mf:go_kinase_activity	SET	2	-0.0040796	-0.00067055	0.015108	0.60603	GO_mf:go_kinase_activity
GO_mf:go_hydrolase_activity_...	SET	4	-0.0040227	-0.00092183	0.010837	0.64418	GO_mf:go_hydrolase_activity_acting_on_ester_bonds
GO_mf:go_glycosaminoglycan_b...	SET	2	-0.0015658	-0.00025736	0.015115	0.5411	GO_mf:go_glycosaminoglycan_binding
GO_mf:go_sh3_domain_binding	SET	2	-0.00037405	-6.1482e-05	0.015116	0.50984	GO_mf:go_sh3_domain_binding
GO_mf:go_phosphoric_ester_hy...	SET	3	-0.0043577	-0.00087105	0.012422	0.6366	GO_mf:go_phosphoric_ester_hydrolase_activity
GO_mf:go_ras_guanyl_nucleoti...	SET	2	-0.0017338	-0.00028498	0.015114	0.5455	GO_mf:go_ras_guanyl_nucleotide_exchange_factor_activity
GO_mf:go_enzyme_activator_ac...	SET	7	-0.0033884	-0.0010046	0.0083822	0.65636	GO_mf:go_enzyme_activator_activity
GO_mf:go_guanyl_nucleotide_e...	SET	4	0.027364	0.0062705	0.01157	0.010424	GO_mf:go_guanyl_nucleotide_exchange_factor_activity
GO_mf:go_molecular_function_...	SET	13	0.0059092	0.0022764	0.0066266	0.18782	GO_mf:go_molecular_function_regulator
GO_mf:go_double_stranded_dna...	SET	3	-0.007649	-0.0015289	0.012399	0.73033	GO_mf:go_double_stranded_dna_binding
GO_mf:go_transition_metal_io...	SET	2	-0.0033713	-0.00055413	0.015111	0.58794	GO_mf:go_transition_metal_ion_binding
GO_mf:go_nucleoside_triphosp...	SET	7	-0.0035604	-0.0010556	0.0083811	0.66385	GO_mf:go_nucleoside_triphosphatase_regulator_activity
GO_mf:go_protein_disulfide_o...	SET	2	-0.0033039	-0.00054306	0.015111	0.58621	GO_mf:go_protein_disulfide_oxidoreductase_activity
GO_mf:go_amide_binding	SET	2	-0.0031041	-0.00051021	0.015111	0.58107	GO_mf:go_amide_binding
GO_mf:go_nad_binding	SET	2	-0.00052247	-8.5877e-05	0.015116	0.51374	GO_mf:go_nad_binding
GO_mf:go_identical_protein_b...	SET	7	0.007086	0.0021008	0.00853	0.2045	GO_mf:go_identical_protein_binding
GO_mf:go_translation_factor_...	SET	3	0.061242	0.012241	0.012214	1.9772e-06	GO_mf:go_translation_factor_activity_rna_binding
GO_mf:go_drug_binding	SET	7	0.0062201	0.0018441	0.0085399	0.23443	GO_mf:go_drug_binding
GO_mf:go_translation_initiat...2	SET	2	0.11973	0.019679	0.012434	1.0833e-14	GO_mf:go_translation_initiation_factor_binding
GO_mf:go_rho_guanyl_nucleoti...	SET	2	-0.0017338	-0.00028498	0.015114	0.5455	GO_mf:go_rho_guanyl_nucleotide_exchange_factor_activity
GO_mf:go_cargo_receptor_acti...	SET	2	0.00010521	1.7293e-05	0.015116	0.49723	GO_mf:go_cargo_receptor_activity
GO_mf:go_transmembrane_trans...	SET	3	-0.0011699	-0.00023385	0.012432	0.53735	GO_mf:go_transmembrane_transporter_activity
GO_mf:go_ribonucleotide_bind...	SET	6	0.0075351	0.0020839	0.0091868	0.20746	GO_mf:go_ribonucleotide_binding
GO_mf:go_transcription_facto...	SET	2	-0.0059104	-0.00097148	0.015099	0.65166	GO_mf:go_transcription_factor_binding
GO_mf:go_enzyme_regulator_ac...	SET	9	-0.0035244	-0.0011667	0.0075086	0.67986	GO_mf:go_enzyme_regulator_activity
GO_mf:go_translation_regulat...1	SET	3	0.061242	0.012241	0.012214	1.9772e-06	GO_mf:go_translation_regulator_activity
GO_mf:go_cofactor_binding	SET	2	-0.00052247	-8.5877e-05	0.015116	0.51374	GO_mf:go_cofactor_binding
GO_mf:go_zinc_ion_binding	SET	2	-0.0033713	-0.00055413	0.015111	0.58794	GO_mf:go_zinc_ion_binding
GO_mf:go_translation_regulat...2	SET	3	0.061242	0.012241	0.012214	1.9772e-06	GO_mf:go_translation_regulator_activity_nucleic_acid_binding
GO_mf:go_protein_domain_spec...	SET	4	-0.0037654	-0.00086285	0.010839	0.63533	GO_mf:go_protein_domain_specific_binding
GO_mf:go_lipid_binding	SET	3	-0.005944	-0.0011881	0.012413	0.68322	GO_mf:go_lipid_binding
GO_mf:go_oxidoreductase_acti...2	SET	2	-0.0033039	-0.00054306	0.015111	0.58621	GO_mf:go_oxidoreductase_activity_acting_on_a_sulfur_group_of_donors
GO_mf:go_sequence_specific_d...1	SET	4	-0.0061017	-0.0013982	0.010823	0.71263	GO_mf:go_sequence_specific_dna_binding
GO_mf:go_endopeptidase_activ...	SET	2	-0.0013716	-0.00022544	0.015115	0.53602	GO_mf:go_endopeptidase_activity
GO_mf:go_oxidoreductase_acti...1	SET	4	-0.0019707	-0.0004516	0.010846	0.57183	GO_mf:go_oxidoreductase_activity
GO_mf:go_gtpase_binding	SET	6	0.017023	0.0047077	0.0093905	0.037111	GO_mf:go_gtpase_binding
GO_mf:go_g_protein_coupled_r...	SET	2	-0.0014556	-0.00023926	0.015115	0.53822	GO_mf:go_g_protein_coupled_receptor_binding
GO_mf:go_adenyl_nucleotide_b...	SET	6	0.0075351	0.0020839	0.0091868	0.20746	GO_mf:go_adenyl_nucleotide_binding
GO_mf:go_cell_adhesion_molec...	SET	4	-8.3481e-05	-1.913e-05	0.010848	0.50306	GO_mf:go_cell_adhesion_molecule_binding
GO_mf:go_cadherin_binding	SET	3	-0.00051813	-0.00010357	0.012433	0.51656	GO_mf:go_cadherin_binding
GO_mf:go_transporter_activity	SET	3	-0.0011699	-0.00023385	0.012432	0.53735	GO_mf:go_transporter_activity
GO_mf:go_structural_molecule...	SET	5	0.010845	0.0027582	0.010018	0.14139	GO_mf:go_structural_molecule_activity
GO_mf:go_rna_binding	SET	5	0.031597	0.0080364	0.009813	0.00097803	GO_mf:go_rna_binding
GO_mf:go_cation_channel_acti...	SET	2	0.00050697	8.3329e-05	0.015116	0.48667	GO_mf:go_cation_channel_activity
GO_mf:go_transferase_activit...	SET	2	-0.0040796	-0.00067055	0.015108	0.60603	GO_mf:go_transferase_activity_transferring_phosphorus_containing_groups
GO_mf:go_coenzyme_binding	SET	2	-0.00052247	-8.5877e-05	0.015116	0.51374	GO_mf:go_coenzyme_binding
GO_mf:go_amyloid_beta_binding	SET	2	-0.0031041	-0.00051021	0.015111	0.58107	GO_mf:go_amyloid_beta_binding
GO_mf:go_dna_binding_transcr...	SET	3	-0.0058947	-0.0011783	0.012413	0.68181	GO_mf:go_dna_binding_transcription_factor_activity
GO_mf:go_transcription_coreg...	SET	2	-0.0059104	-0.00097148	0.015099	0.65166	GO_mf:go_transcription_coregulator_activity
GO_mf:go_transmembrane_signa...	SET	5	-0.0015254	-0.00038796	0.0097751	0.56177	GO_mf:go_transmembrane_signaling_receptor_activity
GO_mf:go_signaling_receptor_...	SET	4	-0.0006125	-0.00014036	0.010848	0.52243	GO_mf:go_signaling_receptor_binding
GO_mf:go_ion_transmembrane_t...	SET	2	0.00050697	8.3329e-05	0.015116	0.48667	GO_mf:go_ion_transmembrane_transporter_activity
GO_mf:go_gtpase_regulator_ac...	SET	7	-0.0035604	-0.0010556	0.0083811	0.66385	GO_mf:go_gtpase_regulator_activity
GO_mf:go_small_gtpase_binding	SET	4	-0.0014591	-0.00033436	0.010847	0.55331	GO_mf:go_small_gtpase_binding
GO_mf:go_protein_containing_...2	SET	3	0.022141	0.0044256	0.012936	0.04574	GO_mf:go_protein_containing_complex_scaffold_activity
GO_mf:go_peptide_binding	SET	2	-0.0031041	-0.00051021	0.015111	0.58107	GO_mf:go_peptide_binding
GO_mf:go_protein_containing_...1	SET	3	-0.0012639	-0.00025263	0.012432	0.54034	GO_mf:go_protein_containing_complex_binding
GO_mf:go_molecular_transduce...	SET	6	-0.0014103	-0.00039003	0.0089923	0.56208	GO_mf:go_molecular_transducer_activity
GO_mf:go_sequence_specific_d...2	SET	3	-0.007649	-0.0015289	0.012399	0.73033	GO_mf:go_sequence_specific_double_stranded_dna_binding

## Sheet: D
uniqID	rsID	chr	pos	non_effect_allele	effect_allele	MAF	gwasP	r2	IndSigSNP	GenomicLocus	nearestGene	dist	func	CADD	RDB	minChrState	commonChrState	posMapFilt	eqtlMapFilt	ciMapFilt
1:18183424:A:G	rs647619	1	18183424	G	A	0.2604	1e-08	1	rs647619	1	ACTL8	29865	intergenic	0.221	5	5	15	0	0	0
1:47481616:A:G	rs9727862	1	47481616	G	A	0.1133	1e-08	1	rs9727862	2	CYP4X1	0	intronic	0.422	7	5	15	1	0	0
1:61464071:C:CAG	rs10552702	1	61464071	C	CAG	0.3052	NA	0.647652	rs1283256	3	NFIA	0	intronic	0.687	NA	5	15	1	0	0
1:61465289:A:G	rs1283256	1	61465289	A	G	0.4076	1e-08	1	rs1283256	3	NFIA	0	intronic	8.513	NA	5	15	1	0	0
1:64737015:C:T	rs705551	1	64737015	C	T	0.2117	1e-08	1	rs705551	4	UBE2U	3963	intergenic	0.83	NA	5	15	1	0	0
1:64745770:C:T	rs705555	1	64745770	T	C	0.2147	NA	0.982588	rs705551	4	UBE2U	12718	intergenic	3.091	NA	5	15	0	0	0
1:64768124:G:GA	rs66575703	1	64768124	GA	G	0.2227	NA	0.927229	rs705551	4	UBE2U	35072	intergenic	0.559	NA	5	15	0	0	0
1:64768127:A:G	rs114267409	1	64768127	A	G	0.2227	NA	0.927229	rs705551	4	UBE2U	35075	intergenic	1.551	6	5	15	0	0	0
1:64773383:G:GT	rs66617244	1	64773383	G	GT	0.2525	NA	0.745959	rs705551	4	UBE2U	40331	intergenic	0.599	NA	5	15	0	0	0
1:64813034:A:G	rs10159090	1	64813034	A	G	0.2197	NA	0.865724	rs705551	4	RNU7-62P	37046	intergenic	2.363	7	5	15	0	0	0
1:64830741:A:G	rs12094167	1	64830741	G	A	0.1879	NA	0.678808	rs705551	4	RNU7-62P	19339	intergenic	1.445	6	5	15	0	0	0
1:65016681:A:G	rs12408795	1	65016681	G	A	0.2684	1e-08	1	rs12408795	4	CACHD1	0	intronic	4.738	5	2	15	1	0	0
1:65022445:A:G	rs7512417	1	65022445	G	A	0.2107	NA	0.705465	rs12408795	4	CACHD1	0	intronic	12.97	5	4	15	1	0	0
1:65027008:A:G	rs1436760	1	65027008	A	G	0.2644	NA	0.96022	rs12408795	4	CACHD1	0	intronic	0.704	NA	5	15	1	0	0
1:65031907:A:G	rs12410421	1	65031907	A	G	0.2674	NA	0.965162	rs12408795	4	CACHD1	0	intronic	1.014	7	5	15	1	0	0
1:65031928:G:T	rs12410422	1	65031928	T	G	0.2674	NA	0.965162	rs12408795	4	CACHD1	0	intronic	5.393	7	5	15	1	0	0
1:65032037:A:G	rs17126687	1	65032037	G	A	0.2674	NA	0.965162	rs12408795	4	CACHD1	0	intronic	0.855	7	5	15	1	0	0
1:65032189:A:G	rs68143017	1	65032189	G	A	0.2684	NA	0.960217	rs12408795	4	CACHD1	0	intronic	2.561	6	5	15	1	0	0
1:65032297:C:CT	rs78161314	1	65032297	C	CT	0.2674	NA	0.935236	rs12408795	4	CACHD1	0	intronic	1.857	NA	5	15	1	0	0
1:65032449:C:T	rs17126690	1	65032449	T	C	0.2644	NA	0.950586	rs12408795	4	CACHD1	0	intronic	3.822	6	5	15	1	0	0
1:65032544:A:T	rs56198269	1	65032544	A	T	0.2575	NA	0.916951	rs12408795	4	CACHD1	0	intronic	1.638	7	5	15	1	0	0
1:65032745:A:G	rs7550345	1	65032745	A	G	0.2565	NA	0.912332	rs12408795	4	CACHD1	0	intronic	2.275	7	5	15	1	0	0
1:65033117:G:T	rs1561171	1	65033117	T	G	0.2565	NA	0.912332	rs12408795	4	CACHD1	0	intronic	4.074	6	5	15	1	0	0
1:65033612:C:T	rs7418605	1	65033612	T	C	0.2565	NA	0.912332	rs12408795	4	CACHD1	0	intronic	1.167	5	5	15	1	0	0
1:65033669:A:G	rs12411114	1	65033669	A	G	0.2565	NA	0.912332	rs12408795	4	CACHD1	0	intronic	10.14	5	5	15	1	0	0
1:65034665:C:T	rs7349187	1	65034665	C	T	0.1889	NA	0.603595	rs12408795	4	CACHD1	0	intronic	0.074	7	5	15	1	0	0
1:82125303:A:G	rs2030044	1	82125303	A	G	0.1372	1e-08	1	rs2030044	5	LPHN2	0	intronic	1.553	7	5	15	1	0	0
1:82129389:C:T	rs4650573	1	82129389	T	C	0.1392	NA	0.983001	rs2030044	5	LPHN2	0	intronic	0.437	6	2	15	1	0	0
1:82129631:A:G	rs4650574	1	82129631	A	G	0.1909	NA	0.660044	rs2030044	5	LPHN2	0	intronic	5.874	6	5	15	1	0	0
1:82129716:A:C	rs55753739	1	82129716	A	C	0.1372	NA	1	rs2030044	5	LPHN2	0	intronic	5.485	7	5	15	1	0	0
1:82132516:G:T	rs12754259	1	82132516	T	G	0.1372	NA	1	rs2030044	5	LPHN2	0	intronic	3.745	5	5	15	1	0	0
1:82135767:C:CT	rs34330110	1	82135767	CT	C	0.1292	NA	0.898505	rs2030044	5	LPHN2	0	intronic	0.044	NA	5	15	1	0	0
1:82136620:C:T	rs13376556	1	82136620	C	T	0.1282	NA	0.890309	rs2030044	5	LPHN2	0	intronic	0.635	7	5	15	1	0	0
1:82137659:A:G	rs4650575	1	82137659	G	A	0.1282	NA	0.890309	rs2030044	5	LPHN2	0	intronic	3.452	7	5	15	1	0	0
1:82142295:A:G	rs35665172	1	82142295	A	G	0.1292	NA	0.881841	rs2030044	5	LPHN2	0	intronic	4.191	7	5	15	1	0	0
1:82146102:A:C	rs17423764	1	82146102	C	A	0.1272	NA	0.865571	rs2030044	5	LPHN2	0	intronic	8.441	7	1	15	1	0	0
1:82154928:A:C	rs34473161	1	82154928	C	A	0.1292	NA	0.84898	rs2030044	5	LPHN2	0	intronic	4.445	7	1	15	1	0	0
1:82160665:A:G	rs12092505	1	82160665	A	G	0.1292	NA	0.84898	rs2030044	5	LPHN2	0	intronic	2.016	6	5	15	1	0	0
1:82164933:A:G	rs9725011	1	82164933	A	G	0.1302	NA	0.84191	rs2030044	5	LPHN2	0	intronic	4.064	2b	5	15	1	0	0
1:82170909:A:G	rs9726682	1	82170909	G	A	0.1292	NA	0.84898	rs2030044	5	LPHN2	0	intronic	2.79	6	5	15	1	0	0
1:82172733:A:T	rs9725841	1	82172733	A	T	0.1272	NA	0.816763	rs2030044	5	LPHN2	0	intronic	1.238	4	2	15	1	0	0
1:82176269:A:C	rs151001375	1	82176269	C	A	0.1243	NA	0.825172	rs2030044	5	LPHN2	0	intronic	4.11	6	5	15	1	0	0
1:82182299:A:T	rs17098786	1	82182299	T	A	0.1103	NA	0.668302	rs2030044	5	LPHN2	0	intronic	0.134	7	5	15	1	0	0
1:82186471:A:C	rs9730325	1	82186471	A	C	0.1064	NA	0.685916	rs2030044	5	LPHN2	0	intronic	4.286	6	5	15	1	0	0
1:82194294:A:G	rs11163354	1	82194294	A	G	0.1093	NA	0.676476	rs2030044	5	LPHN2	0	intronic	2.485	6	5	15	1	0	0
1:82197388:C:CCAGA	rs72453115	1	82197388	CCAGA	C	0.1064	NA	0.685916	rs2030044	5	LPHN2	0	intronic	4.564	NA	5	15	1	0	0
1:82199782:A:G	rs12760139	1	82199782	A	G	0.1064	NA	0.685916	rs2030044	5	LPHN2	0	intronic	0.276	7	5	15	1	0	0
1:82216001:A:G	rs35325405	1	82216001	A	G	0.1093	NA	0.676476	rs2030044	5	LPHN2	0	intronic	5.39	7	5	15	1	0	0
1:82216417:A:G	rs34459157	1	82216417	A	G	0.1093	NA	0.676476	rs2030044	5	LPHN2	0	intronic	5.988	5	5	15	1	0	0
1:83412813:G:T	rs4662179	1	83412813	T	G	0.1243	1e-08	1	rs4662179	6	RP4-601K24.1	0	ncRNA_intronic	3.891	7	7	15	1	0	0
1:90967306:C:T	rs553314	1	90967306	C	T	0.3559	NA	0.778527	rs6673475	7	RP5-827O9.1	9160	intergenic	11.63	NA	5	15	1	0	0
1:91022005:A:G	rs815378	1	91022005	A	G	0.3738	NA	0.784577	rs6673475	7	RP5-827O9.1	22975	intergenic	1.837	NA	5	15	0	0	0
1:91041264:C:CAAAAAAAA	rs112540110	1	91041264	CAAAAAAAA	C	0.4314	NA	0.68533	rs6673475	7	RP5-827O9.1	42234	intergenic	1.024	NA	5	15	0	0	0
1:91047423:A:C	rs487440	1	91047423	C	A	0.2247	NA	0.903301	rs4090283	7	RP5-827O9.1	48393	intergenic	1.883	7	7	15	0	0	0
1:91056820:C:T	rs4090283	1	91056820	C	T	0.2425	1e-08	1	rs4090283	7	RP5-827O9.1	57790	intergenic	1.681	6	9	15	0	0	0
1:91074708:C:T	rs6673475	1	91074708	T	C	0.3181	1e-08	1	rs6673475	7	U3	48598	intergenic	2.367	5	14	15	0	0	0
1:112360916:A:G	rs6537716	1	112360916	G	A	0.2107	NA	0.625732	rs580183	8	KCND3	0	intronic	2.791	5	5	15	1	0	0
1:112389980:C:G	rs525255	1	112389980	G	C	0.2356	NA	0.937994	rs580183	8	KCND3	0	intronic	0.909	5	5	14	1	0	0
1:112391401:C:T	rs580183	1	112391401	C	T	0.2475	1e-08	1	rs580183	8	KCND3	0	intronic	0.012	4	5	14	1	0	0
1:112393412:A:AG	rs144214515	1	112393412	AG	A	0.2386	NA	0.881389	rs580183	8	KCND3	0	intronic	1.934	NA	5	14	1	0	0
1:112396411:A:G	rs1777659	1	112396411	G	A	0.2435	NA	0.906103	rs580183	8	KCND3:KCND3-IT1	00:00:00	ncRNA_exonic	8.655	6	5	14	1	0	0
1:112397189:A:G	rs650029	1	112397189	G	A	0.2435	NA	0.906103	rs580183	8	KCND3:KCND3-IT1	00:00:00	ncRNA_intronic	0.334	NA	5	14	1	0	0
1:112397978:C:T	rs539545	1	112397978	C	T	0.3052	NA	0.652513	rs580183	8	KCND3:KCND3-IT1	00:00:00	ncRNA_intronic	5.544	5	5	14	1	0	0
1:112402734:A:C	rs10494140	1	112402734	A	C	0.3012	NA	0.620033	rs580183	8	KCND3	0	intronic	1.409	5	5	14	1	0	0
1:112404225:C:T	rs637813	1	112404225	T	C	0.3022	NA	0.616748	rs580183	8	KCND3	0	intronic	0.164	5	5	14	1	0	0
1:120255370:A:G	rs11583993	1	120255370	G	A	0.1123	NA	0.667314	rs942835	9	PHGDH	0	intronic	11.01	2b	1	1	1	0	0
1:120259794:A:G	rs28501188	1	120259794	G	A	0.1551	NA	1	rs942835	9	PHGDH	0	intronic	2.478	6	5	5	1	0	0
1:120261792:A:G	rs3790708	1	120261792	A	G	0.1561	NA	0.992976	rs942835	9	PHGDH	0	intronic	2.664	NA	4	5	1	0	0
1:120263018:C:T	rs942835	1	120263018	T	C	0.1551	1e-08	1	rs942835	9	PHGDH	0	UTR5	2.434	6	4	5	1	0	0
1:120263657:A:G	rs894079	1	120263657	A	G	0.1561	NA	0.993093	rs942835	9	PHGDH	0	UTR5	0.654	NA	4	4	1	0	0
1:120267544:C:T	rs1886736	1	120267544	C	T	0.1352	NA	0.836261	rs942835	9	PHGDH	0	intronic	0.05	4	4	4	1	0	0
1:120269567:C:G	rs2236398	1	120269567	G	C	0.1362	NA	0.828811	rs942835	9	PHGDH	0	intronic	4.405	5	4	4	1	0	0
1:151169752:G:T	rs11584388	1	151169752	G	T	0.1809	NA	0.639154	rs2298265	10	PIP5K1A	672	upstream	0.011	2b	1	5	1	0	0
1:151176375:C:G	rs36035148	1	151176375	C	G	0.1809	NA	0.639154	rs2298265	10	PIP5K1A	0	intronic	2.912	7	4	5	1	0	0
1:151185049:C:T	rs35118469	1	151185049	C	T	0.1819	NA	0.646475	rs2298265	10	PIP5K1A	0	intronic	9.743	5	2	5	1	0	0
1:151198599:C:T	rs72994055	1	151198599	T	C	0.1809	NA	0.639154	rs2298265	10	PIP5K1A	0	intronic	4.033	5	4	5	1	0	0
1:151208845:C:G	rs12739135	1	151208845	G	C	0.1282	NA	0.936036	rs2298265	10	PIP5K1A	0	intronic	8.026	6	4	4	1	0	0
1:151210335:T:TAGG	rs35382596	1	151210335	TAGG	T	0.1809	NA	0.639154	rs2298265	10	PIP5K1A	0	intronic	2.22	NA	1	4	1	0	0
1:151221509:C:G	rs16865250	1	151221509	G	C	0.1809	NA	0.639154	rs2298265	10	PIP5K1A	0	UTR3	7.691	6	4	4	1	0	0
1:151222291:T:TA	rs35088293	1	151222291	T	TA	0.1809	NA	0.639154	rs2298265	10	PIP5K1A	278	downstream	3.315	NA	4	4	1	0	0
1:151225103:C:G	rs12743210	1	151225103	C	G	0.1282	NA	0.936036	rs2298265	10	PSMD4	2075	intergenic	5.264	7	4	5	1	0	0
1:151233007:C:T	rs16833107	1	151233007	C	T	0.1282	NA	0.936036	rs2298265	10	PSMD4	0	intronic	0.439	5	4	5	1	0	0
1:151241909:C:G	rs35485741	1	151241909	G	C	0.1282	NA	0.936036	rs2298265	10	PSMD4	1953	intergenic	3.877	7	4	5	1	0	0
1:151250174:C:CCA	rs34861377	1	151250174	CCA	C	0.1302	NA	0.984066	rs2298265	10	RP11-126K1.2	2325	intergenic	2.164	NA	2	5	1	0	0
1:151252130:C:T	rs35946639	1	151252130	T	C	0.1302	NA	0.984066	rs2298265	10	RP11-126K1.2	369	downstream	3.941	6	5	5	1	0	0
1:151253894:T:TTTC	1:151253894:T:TTTC	1	151253894	T	TTTC	0.03678	NA	0.643904	rs2298265	10	RP11-126K1.2	0	NA	7.32	NA	1	1	1	0	0
1:151253894:T:TTC	1:151253894:T:TTC	1	151253894	T	TTC	0.08449	NA	0.643904	rs2298265	10	RP11-126K1.2	0	intronic	7.37	NA	1	1	1	0	0
1:151253894:T:TC	1:151253894:T:TC	1	151253894	T	TC	0.001988	NA	0.643904	rs2298265	10	RP11-126K1.2	0	NA	7.419	NA	1	1	1	0	0
1:151254023:A:C	rs59912932	1	151254023	A	C	0.1292	NA	0.991982	rs2298265	10	RP11-126K1.2	0	exonic	22.3	4	1	1	1	0	0
1:151259043:C:T	rs2298265	1	151259043	C	T	0.1282	1e-08	1	rs2298265	10	ZNF687	0	exonic	10.53	NA	3	4	1	0	0
1:151259543:A:G	rs3748545	1	151259543	G	A	0.1282	NA	1	rs2298265	10	ZNF687	0	exonic	9.516	5	3	4	1	0	0
1:151279855:A:G	rs1780586	1	151279855	G	A	0.1282	NA	1	rs2298265	10	PI4KB	0	intronic	12.27	6	4	4	1	0	0
1:151282841:A:C	rs1752388	1	151282841	A	C	0.1332	NA	0.946665	rs2298265	10	PI4KB	0	intronic	9.901	7	2	4	1	0	0
1:151295475:A:G	rs1752382	1	151295475	G	A	0.1282	NA	1	rs2298265	10	PI4KB	0	intronic	2.744	5	4	5	1	0	0
1:151296651:A:G	rs12739070	1	151296651	G	A	0.1282	NA	1	rs2298265	10	PI4KB	0	intronic	5.481	7	3	4	1	0	0
1:151301859:C:G	rs2769275	1	151301859	G	C	0.1282	NA	1	rs2298265	10	RP11-126K1.9	953	downstream	0.998	7	5	15	1	0	0
1:151303182:C:T	rs1972348	1	151303182	C	T	0.1282	NA	1	rs2298265	10	RP11-126K1.9	2276	intergenic	0.062	NA	5	15	1	0	0
1:151308229:C:G	rs35507974	1	151308229	C	G	0.1292	NA	0.991982	rs2298265	10	RFX5	4886	intergenic	0.521	6	5	15	1	0	0
1:151308663:A:G	rs35778855	1	151308663	G	A	0.1292	NA	0.991982	rs2298265	10	RFX5	4452	intergenic	3.88	7	5	15	1	0	0
1:151310970:A:ACT	rs34460155	1	151310970	ACT	A	0.1282	NA	0.983925	rs2298265	10	RFX5	2145	intergenic	0.335	NA	5	15	1	0	0
1:151322008:C:G	rs2479380	1	151322008	C	G	0.1302	NA	0.952048	rs2298265	10	RP11-126K1.6	1504	intergenic	15.04	7	5	15	1	0	0
1:151322337:A:G	rs1621016	1	151322337	A	G	0.1302	NA	0.952048	rs2298265	10	RP11-126K1.6	1833	intergenic	7.201	NA	5	15	1	0	0
1:151334520:A:G	rs1410259	1	151334520	G	A	0.1352	NA	0.883973	rs2298265	10	SELENBP1	2257	intergenic	3.25	NA	4	9	1	0	0
1:151335379:A:T	rs1752384	1	151335379	T	A	0.1352	NA	0.883973	rs2298265	10	SELENBP1	1398	intergenic	5.1	5	4	9	1	0	0
1:152070472:A:G	rs6656899	1	152070472	A	G	0.1769	NA	0.614572	rs6667458	11	TCHH	8320	intergenic	0.141	5	9	14	1	0	0
1:152112170:A:G	rs55817675	1	152112170	A	G	0.1779	NA	0.619696	rs6667458	11	RPTN	13900	intergenic	2.622	7	9	14	0	0	0
1:152117599:A:G	rs112584962	1	152117599	G	A	0.1769	NA	0.614572	rs6667458	11	RPTN	8471	intergenic	0.889	6	9	15	1	0	0
1:152129087:C:T	rs78544048	1	152129087	T	C	0.1779	NA	0.619696	rs6667458	11	RPTN	0	exonic	0.008	5	1	15	1	0	0
1:152129094:A:G	rs76015112	1	152129094	A	G	0.1779	NA	0.619696	rs6667458	11	RPTN	0	exonic	0.048	5	1	15	1	0	0
1:152139640:C:T	rs1353435	1	152139640	T	C	0.1799	NA	0.630033	rs6667458	11	FLG-AS1	960	upstream	9.184	5	5	15	1	0	0
1:152139660:A:G	rs924086	1	152139660	G	A	0.1779	NA	0.619696	rs6667458	11	FLG-AS1	940	upstream	1.813	5	5	15	1	0	0
1:152144260:C:T	rs969359	1	152144260	T	C	0.1889	NA	0.993786	rs6667458	11	FLG-AS1	0	ncRNA_intronic	5.983	6	2	15	1	0	0
1:152147305:A:C	rs6667458	1	152147305	C	A	0.1899	1e-08	1	rs6667458	11	FLG-AS1	0	ncRNA_intronic	6.912	7	5	15	1	0	0
1:152157887:A:G	rs6696576	1	152157887	G	A	0.1879	NA	0.987608	rs6667458	11	FLG-AS1	0	ncRNA_intronic	2.593	5	5	15	1	0	0
1:207368589:C:CCA	rs75689548	1	207368589	CCA	C	0.2058	NA	0.687568	rs6660557	12	RP11-164O23.7	11181	intergenic	9.338	NA	5	15	0	0	0
1:207372941:C:G	rs4844574	1	207372941	G	C	0.2048	NA	0.683657	rs6660557	12	RP11-164O23.7	15533	intergenic	0.31	6	5	15	0	0	0
1:207374139:A:G	rs4844577	1	207374139	A	G	0.2048	NA	0.683657	rs6660557	12	RP11-164O23.7	16731	intergenic	3.847	6	5	15	0	0	0
1:207377891:C:T	rs4844579	1	207377891	C	T	0.2048	NA	0.683657	rs6660557	12	RP11-164O23.7	20483	intergenic	0.99	6	2	15	0	0	0
1:207381476:C:G	rs7515924	1	207381476	C	G	0.2058	NA	0.687568	rs6660557	12	C4BPAP2	17666	intergenic	0.442	6	9	15	0	0	0
1:207382729:A:G	rs374881486	1	207382729	G	A	0.2048	NA	0.683657	rs6660557	12	C4BPAP2	16413	intergenic	0.346	7	15	15	0	0	0
1:207384068:C:T	rs7532422	1	207384068	T	C	0.2058	NA	0.687568	rs6660557	12	C4BPAP2	15074	intergenic	0.973	6	15	15	0	0	0
1:207390204:C:T	rs6673080	1	207390204	C	T	0.2058	NA	0.687568	rs6660557	12	C4BPAP2	8938	intergenic	1.813	7	5	15	1	0	0
1:207394983:C:T	rs6540874	1	207394983	T	C	0.2058	NA	0.687568	rs6660557	12	C4BPAP2	4159	intergenic	4.909	7	5	15	1	0	0
[truncated: 4,178 more rows]

## Sheet: E
#MEAN_SAMPLE_SIZE = 240
#TOTAL_GENES = 71
[truncated: 1,030 more rows]

## Sheet: F
uniqID	rsID	chr	pos	non_effect_allele	effect_allele	MAF	gwasP	r2	IndSigSNP	GenomicLocus	nearestGene	dist	func	CADD	RDB	minChrState	commonChrState	posMapFilt	eqtlMapFilt	ciMapFilt
[truncated: 3,722 more rows]

[truncated: 3 more sheets: G, H, I]
