# Supplementary material for: Collective effects of human genomic variation on microbiome function
Source: Sci Rep. 2022 Mar 9;12:3839. doi: 10.1038/s41598-022-07632-3 (PMC8907173; doi:10.1038/s41598-022-07632-3)
Supplement: Supplementary file 4 — Supplementary Table S3. [file 41598_2022_7632_MOESM4_ESM.xlsx]

## Sheet: A
Supplemental Table S3. Enrichment tests of the human genes associated with the SNPs selected by sCCA. Sheet A contains the table of contents for the spreadsheet. Sheets B-E contain the enrichment tests on the human genes associated with the SNPs selected by each sCCA analysis.
Sheet	Contents
A	Table of Contents
B	FUMA GWAS - Gene enrichment from SCCA on metagenomic gene abundances, component 1.
C	FUMA GWAS - Gene enrichment from SCCA on metagenomic gene abundances, component 2.
D	FUMA GWAS - Gene enrichment from SCCA on metagenomic species abundances, component 1.
E	FUMA GWAS - Gene enrichment from SCCA on metagenomic species abundances, component 2.

## Sheet: B
Category	GeneSet	N_genes	N_overlap	p	adjP	genes	link
GO_bp	GO_CHROMATIN_ASSEMBLY	158	12	9.26697e-10	4.86797e-06	TPR:HIST1H2BL:HIST1H3H:HIST1H2BM:HIST1H4J:HIST1H4K:HIST1H2BN:HIST1H1B:HIST1H3I:HIST1H4L:HIST1H3J:HIST1H2BO	http://www.gsea-msigdb.org/gsea/msigdb/cards/GO_CHROMATIN_ASSEMBLY
GO_bp	GO_DNA_PACKAGING	201	13	1.32462e-09	4.86797e-06	TPR:HIST1H2BL:HIST1H3H:HIST1H2BM:HIST1H4J:HIST1H4K:HIST1H2BN:HIST1H1B:HIST1H3I:HIST1H4L:HIST1H3J:HIST1H2BO:MCPH1	http://www.gsea-msigdb.org/gsea/msigdb/cards/GO_DNA_PACKAGING
GO_bp	GO_CHROMATIN_ASSEMBLY_OR_DISASSEMBLY	184	12	5.25876e-09	1.2884e-05	TPR:HIST1H2BL:HIST1H3H:HIST1H2BM:HIST1H4J:HIST1H4K:HIST1H2BN:HIST1H1B:HIST1H3I:HIST1H4L:HIST1H3J:HIST1H2BO	http://www.gsea-msigdb.org/gsea/msigdb/cards/GO_CHROMATIN_ASSEMBLY_OR_DISASSEMBLY
GO_bp	GO_DNA_CONFORMATION_CHANGE	297	14	1.77436e-08	3.26038e-05	TPR:HIST1H2BL:HIST1H3H:HIST1H2BM:HIST1H4J:HIST1H4K:HIST1H2BN:HIST1H1B:HIST1H3I:HIST1H4L:HIST1H3J:HIST1H2BO:MCPH1:SETX	http://www.gsea-msigdb.org/gsea/msigdb/cards/GO_DNA_CONFORMATION_CHANGE
GO_bp	GO_NUCLEOSOME_ORGANIZATION	174	11	3.18642e-08	4.68404e-05	HIST1H2BL:HIST1H3H:HIST1H2BM:HIST1H4J:HIST1H4K:HIST1H2BN:HIST1H1B:HIST1H3I:HIST1H4L:HIST1H3J:HIST1H2BO	http://www.gsea-msigdb.org/gsea/msigdb/cards/GO_NUCLEOSOME_ORGANIZATION
GO_bp	GO_DNA_REPLICATION_DEPENDENT_NUCLEOSOME_ORGANIZATION	32	6	6.91148e-08	8.46657e-05	HIST1H3H:HIST1H4J:HIST1H4K:HIST1H3I:HIST1H4L:HIST1H3J	http://www.gsea-msigdb.org/gsea/msigdb/cards/GO_DNA_REPLICATION_DEPENDENT_NUCLEOSOME_ORGANIZATION
GO_bp	GO_CHROMATIN_SILENCING_AT_RDNA	40	6	2.79846e-07	0.000293839	HIST1H3H:HIST1H4J:HIST1H4K:HIST1H3I:HIST1H4L:HIST1H3J	http://www.gsea-msigdb.org/gsea/msigdb/cards/GO_CHROMATIN_SILENCING_AT_RDNA
GO_bp	GO_CHROMATIN_ORGANIZATION	776	20	3.807e-07	0.000349768	TPR:BRCA2:BAZ2B:AC009961.3:HIST1H2BL:HIST1H2AI:HIST1H3H:HIST1H2BM:HIST1H4J:HIST1H4K:HIST1H2AK:HIST1H2BN:HIST1H2AL:HIST1H1B:HIST1H3I:HIST1H4L:HIST1H3J:HIST1H2AM:HIST1H2BO:AUTS2:CHD7	http://www.gsea-msigdb.org/gsea/msigdb/cards/GO_CHROMATIN_ORGANIZATION
GO_bp	GO_REGULATION_OF_GENE_SILENCING	152	9	1.00744e-06	0.00082274	TPR:EIF4G1:HIST1H3H:HIST1H4J:HIST1H4K:HIST1H1B:HIST1H3I:HIST1H4L:HIST1H3J	http://www.gsea-msigdb.org/gsea/msigdb/cards/GO_REGULATION_OF_GENE_SILENCING
GO_bp	GO_REGULATION_OF_POSTTRANSCRIPTIONAL_GENE_SILENCING	114	8	1.13187e-06	0.000831928	TPR:EIF4G1:HIST1H3H:HIST1H4J:HIST1H4K:HIST1H3I:HIST1H4L:HIST1H3J	http://www.gsea-msigdb.org/gsea/msigdb/cards/GO_REGULATION_OF_POSTTRANSCRIPTIONAL_GENE_SILENCING
GO_bp	GO_PROTEIN_HETEROTETRAMERIZATION	54	6	1.74029e-06	0.00116283	HIST1H3H:HIST1H4J:HIST1H4K:HIST1H3I:HIST1H4L:HIST1H3J	http://www.gsea-msigdb.org/gsea/msigdb/cards/GO_PROTEIN_HETEROTETRAMERIZATION
GO_bp	GO_PROTEIN_DNA_COMPLEX_SUBUNIT_ORGANIZATION	274	11	2.94124e-06	0.00180151	HIST1H2BL:HIST1H3H:HIST1H2BM:HIST1H4J:HIST1H4K:HIST1H2BN:HIST1H1B:HIST1H3I:HIST1H4L:HIST1H3J:HIST1H2BO	http://www.gsea-msigdb.org/gsea/msigdb/cards/GO_PROTEIN_DNA_COMPLEX_SUBUNIT_ORGANIZATION
GO_bp	GO_REGULATION_OF_MEGAKARYOCYTE_DIFFERENTIATION	78	6	1.51239e-05	0.00855084	HIST1H3H:HIST1H4J:HIST1H4K:HIST1H3I:HIST1H4L:HIST1H3J	http://www.gsea-msigdb.org/gsea/msigdb/cards/GO_REGULATION_OF_MEGAKARYOCYTE_DIFFERENTIATION
GO_bp	GO_CHROMOSOME_ORGANIZATION	1189	22	2.09466e-05	0.0109969	TPR:BRCA2:BAZ2B:AC009961.3:HIST1H2BL:HIST1H2AI:HIST1H3H:HIST1H2BM:HIST1H4J:HIST1H4K:HIST1H2AK:HIST1H2BN:HIST1H2AL:HIST1H1B:HIST1H3I:HIST1H4L:HIST1H3J:HIST1H2AM:HIST1H2BO:AUTS2:MCPH1:CHD7:SETX	http://www.gsea-msigdb.org/gsea/msigdb/cards/GO_CHROMOSOME_ORGANIZATION
GO_bp	GO_CHROMATIN_ORGANIZATION_INVOLVED_IN_REGULATION_OF_TRANSCRIPTION	127	7	2.61194e-05	0.0127985	HIST1H3H:HIST1H4J:HIST1H4K:HIST1H1B:HIST1H3I:HIST1H4L:HIST1H3J	http://www.gsea-msigdb.org/gsea/msigdb/cards/GO_CHROMATIN_ORGANIZATION_INVOLVED_IN_REGULATION_OF_TRANSCRIPTION
GO_bp	GO_NEGATIVE_REGULATION_OF_GENE_EXPRESSION_EPIGENETIC	135	7	3.86631e-05	0.0167161	HIST1H3H:HIST1H4J:HIST1H4K:HIST1H1B:HIST1H3I:HIST1H4L:HIST1H3J	http://www.gsea-msigdb.org/gsea/msigdb/cards/GO_NEGATIVE_REGULATION_OF_GENE_EXPRESSION_EPIGENETIC
GO_bp	GO_PROTEIN_HETEROOLIGOMERIZATION	135	7	3.86631e-05	0.0167161	HIST1H3H:HIST1H4J:HIST1H4K:HIST1H3I:HIST1H4L:HIST1H3J:MAGI2	http://www.gsea-msigdb.org/gsea/msigdb/cards/GO_PROTEIN_HETEROOLIGOMERIZATION
GO_bp	GO_MEGAKARYOCYTE_DIFFERENTIATION	94	6	4.38291e-05	0.0178969	HIST1H3H:HIST1H4J:HIST1H4K:HIST1H3I:HIST1H4L:HIST1H3J	http://www.gsea-msigdb.org/gsea/msigdb/cards/GO_MEGAKARYOCYTE_DIFFERENTIATION
GO_bp	GO_PEPTIDE_HORMONE_PROCESSING	33	4	7.07775e-05	0.0273797	FSHB:BACE2:ECE2:CGA	http://www.gsea-msigdb.org/gsea/msigdb/cards/GO_PEPTIDE_HORMONE_PROCESSING
GO_bp	GO_MITOTIC_CELL_CYCLE_ARREST	14	3	0.000104362	0.038353	RGCC:MAGI2:MCPH1	http://www.gsea-msigdb.org/gsea/msigdb/cards/GO_MITOTIC_CELL_CYCLE_ARREST
GWAScatalog	Autism spectrum disorder or schizophrenia	735	20	1.6179e-07	0.000293649	CNTN4:NISCH:STAB1:MAGI1:HIST1H2BL:HIST1H2AI:HIST1H3H:HIST1H2AJ:HIST1H2BM:HIST1H4J:HIST1H4K:HIST1H2AK:HIST1H2BN:HIST1H2AL:HIST1H1B:HIST1H3I:HIST1H4L:HIST1H3J:HIST1H2AM:HIST1H2BO
GWAScatalog	Blood protein levels	1935	34	3.24728e-07	0.000294691	LY9:CD244:ITLN1:SMOC1:ABCA5:SOS1:ITGA6:CNTN4:PSMD2:CC2D2A:FBXL5:QDPR:ADH4:HIST1H4PS1:HIST1H2BL:HIST1H2AI:HIST1H3H:HIST1H2AJ:HIST1H2BM:HIST1H4J:HIST1H4K:HIST1H2AK:HIST1H2BN:HIST1H2BPS2:HIST1H2AL:HIST1H1B:HIST1H3I:HIST1H4L:HIST1H2AM:HIST1H2BO:RNU7-26P:MTCH1:DLC1:UNC5D
GWAScatalog	Emphysema-related traits	5	3	2.99899e-06	0.00181439	ADARB2:CDH6:CSMD1
GWAScatalog	Waist-hip ratio	115	7	1.37133e-05	0.00622239	THSD4:NISCH:STAB1:TNFAIP8:CSMD1:DLC1:PTPRD
GWAScatalog	Plateletcrit	219	9	1.96718e-05	0.00714085	LY75:LY75-CD302:SIRPB3P:PLCB1:CHEK2:EIF2B5:CHRD:CASC15:ZC3HC1
GWAScatalog	Post bronchodilator FEV1/FVC ratio	199	8	6.66468e-05	0.0201607	CDH13:R3HDML:CNTN4:MAGI1:ARHGEF38:PDE4D:MCPH1:PTPRD
GWAScatalog	Menarche (age at onset)	217	8	0.000121592	0.0294491	ADARB2:FSHB:TMEM18:ECE2:EIF4G1:SUGCT:CSMD1:PTPRD
GWAScatalog	Pit-and-Fissure caries	15	3	0.000129803	0.0294491	MPPED2:CNTN4:PTPRD
GWAScatalog	Spherical equivalent or myopia (age of diagnosis)	175	7	0.000196527	0.0386367	SNORA40:SNORA40:SNORA40:SNORA40:FSHB:ARL14EP:MPPED2:SNORA40:SNORA40:SNORA40:SNORA40:SNORA40:TMEM18:SNORA40:SNORA40:SNORA40:SNORA40:SNORA40:SNORA40:CASC15:SNORA40:SNORA40:SNORA40:DPP6:SNORA40:SNORA40
GWAScatalog	Obesity-related traits	756	15	0.000212874	0.0386367	EEF1A1P14:FHOD3:TMEM18:EPHA6:CC2D2A:PDE4D:PHIP:SLC35A1:AUTS2:MAGI2:CACNA2D1:CSMD1:DLC1:PSD3:PTPRD
GWAScatalog	Pancreatic cancer	128	6	0.000241404	0.0398316	TTC28:CHEK2:HSCB:BAI3:SUGCT:DPP6
Chemical_and_Genetic_pertubation	ACEVEDO_LIVER_CANCER_WITH_H3K9ME3_DN	117	9	1.08835e-07	0.000359373	HIST1H2AI:HIST1H2AJ:HIST1H4J:HIST1H4K:HIST1H2AK:HIST1H2BN:HIST1H2AL:HIST1H4L:HIST1H2AM	http://www.gsea-msigdb.org/gsea/msigdb/cards/ACEVEDO_LIVER_CANCER_WITH_H3K9ME3_DN
Chemical_and_Genetic_pertubation	BENPORATH_EED_TARGETS	1057	22	3.36681e-06	0.0055586	ADARB2:RGCC:SV2B:CUEDC1:PLCB1:CHRD:COL25A1:HIST1H2BL:HIST1H2AI:HIST1H3H:HIST1H4J:HIST1H4K:HIST1H2AK:HIST1H2AL:HIST1H3I:HIST1H4L:HIST1H3J:HIST1H2AM:HIST1H2BO:AUTS2:MAGI2:CSMD1	http://www.gsea-msigdb.org/gsea/msigdb/cards/BENPORATH_EED_TARGETS
Chemical_and_Genetic_pertubation	HASLINGER_B_CLL_WITH_6Q21_DELETION	20	4	8.9774e-06	0.00988112	HIST1H2BM:HIST1H2AK:HIST1H2AL:HIST1H2BO	http://www.gsea-msigdb.org/gsea/msigdb/cards/HASLINGER_B_CLL_WITH_6Q21_DELETION
Chemical_and_Genetic_pertubation	ACEVEDO_LIVER_CANCER_WITH_H3K27ME3_DN	215	9	1.70028e-05	0.0140358	HIST1H2AI:HIST1H2AJ:HIST1H4J:HIST1H4K:HIST1H2AK:HIST1H2AL:HIST1H4L:HIST1H2AM:HIST1H2BO	http://www.gsea-msigdb.org/gsea/msigdb/cards/ACEVEDO_LIVER_CANCER_WITH_H3K27ME3_DN
GO_cc	GO_DNA_PACKAGING_COMPLEX	113	16	6.82466e-17	6.83149e-14	SOS1:HIST1H2BL:HIST1H2AI:HIST1H3H:HIST1H2BM:HIST1H4J:HIST1H4K:HIST1H2AK:HIST1H2BN:HIST1H2AL:HIST1H1B:HIST1H3I:HIST1H4L:HIST1H3J:HIST1H2AM:HIST1H2BO	http://www.gsea-msigdb.org/gsea/msigdb/cards/GO_DNA_PACKAGING_COMPLEX
GO_cc	GO_PROTEIN_DNA_COMPLEX	200	16	6.20889e-13	3.10755e-10	SOS1:HIST1H2BL:HIST1H2AI:HIST1H3H:HIST1H2BM:HIST1H4J:HIST1H4K:HIST1H2AK:HIST1H2BN:HIST1H2AL:HIST1H1B:HIST1H3I:HIST1H4L:HIST1H3J:HIST1H2AM:HIST1H2BO	http://www.gsea-msigdb.org/gsea/msigdb/cards/GO_PROTEIN_DNA_COMPLEX
GO_cc	GO_NUCLEAR_NUCLEOSOME	38	6	2.03555e-07	6.79194e-05	HIST1H3H:HIST1H4J:HIST1H4K:HIST1H3I:HIST1H4L:HIST1H3J	http://www.gsea-msigdb.org/gsea/msigdb/cards/GO_NUCLEAR_NUCLEOSOME
GO_cc	GO_CHROMATIN	557	17	2.92403e-07	7.31738e-05	SOS1:PLCB1:HIST1H2BL:HIST1H2AI:HIST1H3H:HIST1H2BM:HIST1H4J:HIST1H4K:HIST1H2AK:HIST1H2BN:HIST1H2AL:HIST1H1B:HIST1H3I:HIST1H4L:HIST1H3J:HIST1H2AM:HIST1H2BO	http://www.gsea-msigdb.org/gsea/msigdb/cards/GO_CHROMATIN
GO_cc	GO_NUCLEAR_CHROMATIN	369	12	8.98025e-06	0.00179785	PLCB1:HIST1H2AI:HIST1H3H:HIST1H4J:HIST1H4K:HIST1H2AK:HIST1H2AL:HIST1H1B:HIST1H3I:HIST1H4L:HIST1H3J:HIST1H2AM	http://www.gsea-msigdb.org/gsea/msigdb/cards/GO_NUCLEAR_CHROMATIN
GO_cc	GO_CHROMOSOME	1059	21	1.17576e-05	0.00196157	TPR:BRCA2:SOS1:PLCB1:CHEK2:HIST1H2BL:HIST1H2AI:HIST1H3H:HIST1H2BM:HIST1H4J:HIST1H4K:HIST1H2AK:HIST1H2BN:HIST1H2AL:HIST1H1B:HIST1H3I:HIST1H4L:HIST1H3J:HIST1H2AM:HIST1H2BO:SETX	http://www.gsea-msigdb.org/gsea/msigdb/cards/GO_CHROMOSOME
GO_cc	GO_NUCLEAR_CHROMOSOME	599	14	6.38857e-05	0.00913566	BRCA2:PLCB1:HIST1H2AI:HIST1H3H:HIST1H4J:HIST1H4K:HIST1H2AK:HIST1H2AL:HIST1H1B:HIST1H3I:HIST1H4L:HIST1H3J:HIST1H2AM:SETX	http://www.gsea-msigdb.org/gsea/msigdb/cards/GO_NUCLEAR_CHROMOSOME
Immunologic_signatures	GSE4590_SMALL_VS_LARGE_PRE_BCELL_UP	186	9	5.31789e-06	0.0259088	EPS15:DAB1:LY9:LINC01059:GRAMD1B:CUEDC1:EIF4G1:FBXL5:TBC1D9:PDE4D	http://www.gsea-msigdb.org/gsea/msigdb/cards/GSE4590_SMALL_VS_LARGE_PRE_BCELL_UP
Positional_gene_sets	chr6p22	318	21	6.34101e-15	1.89596e-12	CASC15:RSL24D1P1:HIST1H4PS1:HIST1H2BL:HIST1H2AI:HIST1H3H:HIST1H2AJ:HIST1H2BM:HIST1H4J:HIST1H4K:HIST1H2AK:HIST1H2BN:HIST1H2BPS2:HIST1H2AL:HIST1H1B:HIST1H3I:HIST1H4L:HIST1H3J:HIST1H2AM:HIST1H2BO:RNU7-26P	http://www.gsea-msigdb.org/gsea/msigdb/cards/chr6p22
Positional_gene_sets	chr3p21	277	15	8.23411e-10	1.231e-07	TOPAZ1:TCAIM:LINC00694:ZNF445:ZNF852:EI24P3:ZKSCAN7:ZNF660:MPRIPP1:ZNF197:ZNF197-AS1:ZNF35:SOCS5P3:NISCH:STAB1	http://www.gsea-msigdb.org/gsea/msigdb/cards/chr3p21
Positional_gene_sets	chr1q31	62	8	9.39556e-09	8.02927e-07	TPR:C1orf27:OCLM:PDC:PTGS2:RP5-973M2.2:RPL23AP22:EEF1A1P14	http://www.gsea-msigdb.org/gsea/msigdb/cards/chr1q31
Positional_gene_sets	chr6q15	41	7	1.07415e-08	8.02927e-07	GJB7:SMIM8:C6orf163:C6ORF165:C6orf165:ST13P16:SLC35A1:AKIRIN2	http://www.gsea-msigdb.org/gsea/msigdb/cards/chr6q15
Positional_gene_sets	chr6q14	81	7	1.32142e-06	7.90207e-05	IRAK1BP1:PHIP:RN7SKP209:CGA:RCN1P1:ZNF292:HSPD1P10	http://www.gsea-msigdb.org/gsea/msigdb/cards/chr6q14
Positional_gene_sets	chr3q27	99	7	5.10471e-06	0.000254385	EIF2B5:ECE2:PSMD2:EIF4G1:SNORD66:FAM131A:CHRD:SNORD66	http://www.gsea-msigdb.org/gsea/msigdb/cards/chr3q27
Positional_gene_sets	chr2q24	103	5	0.000684433	0.029235	BAZ2B:AC009961.3:MARCH7:CD302:LY75:LY75-CD302	http://www.gsea-msigdb.org/gsea/msigdb/cards/chr2q24
Positional_gene_sets	chr8q12	65	4	0.000989301	0.0369751	TMEM68:RNA5SP265:TGS1:CHD7	http://www.gsea-msigdb.org/gsea/msigdb/cards/chr8q12
Positional_gene_sets	chr4q23	31	3	0.0011842	0.0393417	ADH4:PCNAP1:ADH6	http://www.gsea-msigdb.org/gsea/msigdb/cards/chr4q23
Positional_gene_sets	chr22q12	180	6	0.0014472	0.0432714	TTC28-AS1:TTC28:RN7SL757P:RN7SL162P:CHEK2:HSCB	http://www.gsea-msigdb.org/gsea/msigdb/cards/chr22q12
Positional_gene_sets	chr8p22	35	3	0.0016904	0.045948	DLC1:MTND4P7:PSD3	http://www.gsea-msigdb.org/gsea/msigdb/cards/chr8p22
Positional_gene_sets	chr14q22	77	4	0.00185679	0.0462651	TXNDC16:GPR137C:ERO1L:PELI2	http://www.gsea-msigdb.org/gsea/msigdb/cards/chr14q22
Wikipathways	Histone Modifications	69	6	7.42445e-06	0.00403147	HIST1H3H:HIST1H4J:HIST1H4K:HIST1H3I:HIST1H4L:HIST1H3J	http://www.wikipathways.org/instance/WP2369_r106592
Wikipathways	Pathways Affected in Adenoid Cystic Carcinoma	66	5	8.55015e-05	0.0232136	CMTR2:CHEK2:MAGI1:HIST1H2AL:MAGI2	http://www.wikipathways.org/instance/WP3651_r106546
GO_mf	GO_PROTEIN_HETERODIMERIZATION_ACTIVITY	503	17	6.93382e-08	0.000114061	MICU2:SOS1:HIST1H2BL:HIST1H2AI:HIST1H3H:HIST1H2BM:HIST1H4J:HIST1H4K:HIST1H2AK:HIST1H2BN:HIST1H2AL:HIST1H3I:HIST1H4L:HIST1H3J:HIST1H2AM:HIST1H2BO:KCNB2	http://www.gsea-msigdb.org/gsea/msigdb/cards/GO_PROTEIN_HETERODIMERIZATION_ACTIVITY
GO_mf	GO_PROTEIN_DIMERIZATION_ACTIVITY	1319	25	3.68171e-06	0.00302821	TPR:PTGS2:SRGAP2:MICU2:CDH13:SOS1:PLCB1:CHEK2:QDPR:CDH6:HIST1H2BL:HIST1H2AI:HIST1H3H:HIST1H2BM:HIST1H4J:HIST1H4K:HIST1H2AK:HIST1H2BN:HIST1H2AL:HIST1H3I:HIST1H4L:HIST1H3J:HIST1H2AM:HIST1H2BO:KCNB2	http://www.gsea-msigdb.org/gsea/msigdb/cards/GO_PROTEIN_DIMERIZATION_ACTIVITY
Curated_gene_sets	REACTOME_HDACS_DEACETYLATE_HISTONES	91	15	6.04974e-17	3.32796e-13	HIST1H2BL:HIST1H2AI:HIST1H3H:HIST1H2AJ:HIST1H2BM:HIST1H4J:HIST1H4K:HIST1H2AK:HIST1H2BN:HIST1H2AL:HIST1H3I:HIST1H4L:HIST1H3J:HIST1H2AM:HIST1H2BO	http://www.gsea-msigdb.org/gsea/msigdb/cards/REACTOME_HDACS_DEACETYLATE_HISTONES
Curated_gene_sets	KEGG_SYSTEMIC_LUPUS_ERYTHEMATOSUS	135	15	2.61235e-14	6.66339e-11	HIST1H2BL:HIST1H2AI:HIST1H3H:HIST1H2AJ:HIST1H2BM:HIST1H4J:HIST1H4K:HIST1H2AK:HIST1H2BN:HIST1H2AL:HIST1H3I:HIST1H4L:HIST1H3J:HIST1H2AM:HIST1H2BO	http://www.gsea-msigdb.org/gsea/msigdb/cards/KEGG_SYSTEMIC_LUPUS_ERYTHEMATOSUS
Curated_gene_sets	REACTOME_HATS_ACETYLATE_HISTONES	138	15	3.63392e-14	6.66339e-11	HIST1H2BL:HIST1H2AI:HIST1H3H:HIST1H2AJ:HIST1H2BM:HIST1H4J:HIST1H4K:HIST1H2AK:HIST1H2BN:HIST1H2AL:HIST1H3I:HIST1H4L:HIST1H3J:HIST1H2AM:HIST1H2BO	http://www.gsea-msigdb.org/gsea/msigdb/cards/REACTOME_HATS_ACETYLATE_HISTONES
Curated_gene_sets	REACTOME_CONDENSATION_OF_PROPHASE_CHROMOSOMES	71	12	6.03228e-14	8.2959e-11	HIST1H2BL:HIST1H3H:HIST1H2AJ:HIST1H2BM:HIST1H4J:HIST1H4K:HIST1H2BN:HIST1H3I:HIST1H4L:HIST1H3J:HIST1H2BO:MCPH1	http://www.gsea-msigdb.org/gsea/msigdb/cards/REACTOME_CONDENSATION_OF_PROPHASE_CHROMOSOMES
Curated_gene_sets	REACTOME_DNA_METHYLATION	62	11	3.90655e-13	4.29799e-10	HIST1H2BL:HIST1H3H:HIST1H2AJ:HIST1H2BM:HIST1H4J:HIST1H4K:HIST1H2BN:HIST1H3I:HIST1H4L:HIST1H3J:HIST1H2BO	http://www.gsea-msigdb.org/gsea/msigdb/cards/REACTOME_DNA_METHYLATION
Curated_gene_sets	REACTOME_MEIOTIC_RECOMBINATION	84	12	4.92916e-13	4.43859e-10	BRCA2:HIST1H2BL:HIST1H3H:HIST1H2AJ:HIST1H2BM:HIST1H4J:HIST1H4K:HIST1H2BN:HIST1H3I:HIST1H4L:HIST1H3J:HIST1H2BO	http://www.gsea-msigdb.org/gsea/msigdb/cards/REACTOME_MEIOTIC_RECOMBINATION
Curated_gene_sets	REACTOME_ACTIVATED_PKN1_STIMULATES_TRANSCRIPTION_OF_AR_ANDROGEN_RECEPTOR_REGULATED_GENES_KLK2_AND_KLK3	64	11	5.64809e-13	4.43859e-10	HIST1H2BL:HIST1H3H:HIST1H2AJ:HIST1H2BM:HIST1H4J:HIST1H4K:HIST1H2BN:HIST1H3I:HIST1H4L:HIST1H3J:HIST1H2BO	http://www.gsea-msigdb.org/gsea/msigdb/cards/REACTOME_ACTIVATED_PKN1_STIMULATES_TRANSCRIPTION_OF_AR_ANDROGEN_RECEPTOR_REGULATED_GENES_KLK2_AND_KLK3
Curated_gene_sets	REACTOME_SIRT1_NEGATIVELY_REGULATES_RRNA_EXPRESSION	65	11	6.75857e-13	4.64736e-10	HIST1H2BL:HIST1H3H:HIST1H2AJ:HIST1H2BM:HIST1H4J:HIST1H4K:HIST1H2BN:HIST1H3I:HIST1H4L:HIST1H3J:HIST1H2BO	http://www.gsea-msigdb.org/gsea/msigdb/cards/REACTOME_SIRT1_NEGATIVELY_REGULATES_RRNA_EXPRESSION
Curated_gene_sets	REACTOME_PRC2_METHYLATES_HISTONES_AND_DNA	70	11	1.58633e-12	9.69598e-10	HIST1H2BL:HIST1H3H:HIST1H2AJ:HIST1H2BM:HIST1H4J:HIST1H4K:HIST1H2BN:HIST1H3I:HIST1H4L:HIST1H3J:HIST1H2BO	http://www.gsea-msigdb.org/gsea/msigdb/cards/REACTOME_PRC2_METHYLATES_HISTONES_AND_DNA
Curated_gene_sets	REACTOME_ERCC6_CSB_AND_EHMT2_G9A_POSITIVELY_REGULATE_RRNA_EXPRESSION	73	11	2.56292e-12	1.40986e-09	HIST1H2BL:HIST1H3H:HIST1H2AJ:HIST1H2BM:HIST1H4J:HIST1H4K:HIST1H2BN:HIST1H3I:HIST1H4L:HIST1H3J:HIST1H2BO	http://www.gsea-msigdb.org/gsea/msigdb/cards/REACTOME_ERCC6_CSB_AND_EHMT2_G9A_POSITIVELY_REGULATE_RRNA_EXPRESSION
Curated_gene_sets	REACTOME_RMTS_METHYLATE_HISTONE_ARGININES	76	11	4.05237e-12	2.02656e-09	HIST1H2AI:HIST1H3H:HIST1H2AJ:HIST1H4J:HIST1H4K:HIST1H2AK:HIST1H2AL:HIST1H3I:HIST1H4L:HIST1H3J:HIST1H2AM	http://www.gsea-msigdb.org/gsea/msigdb/cards/REACTOME_RMTS_METHYLATE_HISTONE_ARGININES
Curated_gene_sets	REACTOME_TRANSCRIPTIONAL_REGULATION_BY_SMALL_RNAS	104	12	6.69812e-12	3.07053e-09	TPR:HIST1H2BL:HIST1H3H:HIST1H2AJ:HIST1H2BM:HIST1H4J:HIST1H4K:HIST1H2BN:HIST1H3I:HIST1H4L:HIST1H3J:HIST1H2BO	http://www.gsea-msigdb.org/gsea/msigdb/cards/REACTOME_TRANSCRIPTIONAL_REGULATION_BY_SMALL_RNAS
Curated_gene_sets	REACTOME_MITOTIC_PROPHASE	140	13	1.44551e-11	6.11675e-09	TPR:HIST1H2BL:HIST1H3H:HIST1H2AJ:HIST1H2BM:HIST1H4J:HIST1H4K:HIST1H2BN:HIST1H3I:HIST1H4L:HIST1H3J:HIST1H2BO:MCPH1	http://www.gsea-msigdb.org/gsea/msigdb/cards/REACTOME_MITOTIC_PROPHASE
Curated_gene_sets	REACTOME_TRANSCRIPTIONAL_REGULATION_OF_GRANULOPOIESIS	87	11	1.85689e-11	7.29627e-09	HIST1H2BL:HIST1H3H:HIST1H2AJ:HIST1H2BM:HIST1H4J:HIST1H4K:HIST1H2BN:HIST1H3I:HIST1H4L:HIST1H3J:HIST1H2BO	http://www.gsea-msigdb.org/gsea/msigdb/cards/REACTOME_TRANSCRIPTIONAL_REGULATION_OF_GRANULOPOIESIS
Curated_gene_sets	REACTOME_RNA_POLYMERASE_I_PROMOTER_ESCAPE	88	11	2.10967e-11	7.73685e-09	HIST1H2BL:HIST1H3H:HIST1H2AJ:HIST1H2BM:HIST1H4J:HIST1H4K:HIST1H2BN:HIST1H3I:HIST1H4L:HIST1H3J:HIST1H2BO	http://www.gsea-msigdb.org/gsea/msigdb/cards/REACTOME_RNA_POLYMERASE_I_PROMOTER_ESCAPE
Curated_gene_sets	REACTOME_FORMATION_OF_THE_BETA_CATENIN:TCF_TRANSACTIVATING_COMPLEX	89	11	2.393e-11	8.03239e-09	HIST1H2BL:HIST1H3H:HIST1H2AJ:HIST1H2BM:HIST1H4J:HIST1H4K:HIST1H2BN:HIST1H3I:HIST1H4L:HIST1H3J:HIST1H2BO	http://www.gsea-msigdb.org/gsea/msigdb/cards/REACTOME_FORMATION_OF_THE_BETA_CATENIN:TCF_TRANSACTIVATING_COMPLEX
Curated_gene_sets	REACTOME_MEIOSIS	116	12	2.48229e-11	8.03239e-09	BRCA2:HIST1H2BL:HIST1H3H:HIST1H2AJ:HIST1H2BM:HIST1H4J:HIST1H4K:HIST1H2BN:HIST1H3I:HIST1H4L:HIST1H3J:HIST1H2BO	http://www.gsea-msigdb.org/gsea/msigdb/cards/REACTOME_MEIOSIS
Curated_gene_sets	REACTOME_RHO_GTPASES_ACTIVATE_PKNS	91	11	3.06464e-11	9.36589e-09	HIST1H2BL:HIST1H3H:HIST1H2AJ:HIST1H2BM:HIST1H4J:HIST1H4K:HIST1H2BN:HIST1H3I:HIST1H4L:HIST1H3J:HIST1H2BO	http://www.gsea-msigdb.org/gsea/msigdb/cards/REACTOME_RHO_GTPASES_ACTIVATE_PKNS
Curated_gene_sets	REACTOME_RUNX1_REGULATES_GENES_INVOLVED_IN_MEGAKARYOCYTE_DIFFERENTIATION_AND_PLATELET_FUNCTION	95	11	4.93839e-11	1.42979e-08	HIST1H2BL:HIST1H3H:HIST1H2AJ:HIST1H2BM:HIST1H4J:HIST1H4K:HIST1H2BN:HIST1H3I:HIST1H4L:HIST1H3J:HIST1H2BO	http://www.gsea-msigdb.org/gsea/msigdb/cards/REACTOME_RUNX1_REGULATES_GENES_INVOLVED_IN_MEGAKARYOCYTE_DIFFERENTIATION_AND_PLATELET_FUNCTION
Curated_gene_sets	REACTOME_RUNX1_REGULATES_TRANSCRIPTION_OF_GENES_INVOLVED_IN_DIFFERENTIATION_OF_HSCS	127	12	7.27052e-11	1.99976e-08	PSMD2:HIST1H2BL:HIST1H3H:HIST1H2AJ:HIST1H2BM:HIST1H4J:HIST1H4K:HIST1H2BN:HIST1H3I:HIST1H4L:HIST1H3J:HIST1H2BO	http://www.gsea-msigdb.org/gsea/msigdb/cards/REACTOME_RUNX1_REGULATES_TRANSCRIPTION_OF_GENES_INVOLVED_IN_DIFFERENTIATION_OF_HSCS
Curated_gene_sets	REACTOME_POSITIVE_EPIGENETIC_REGULATION_OF_RRNA_EXPRESSION	103	11	1.20323e-10	3.15189e-08	HIST1H2BL:HIST1H3H:HIST1H2AJ:HIST1H2BM:HIST1H4J:HIST1H4K:HIST1H2BN:HIST1H3I:HIST1H4L:HIST1H3J:HIST1H2BO	http://www.gsea-msigdb.org/gsea/msigdb/cards/REACTOME_POSITIVE_EPIGENETIC_REGULATION_OF_RRNA_EXPRESSION
Curated_gene_sets	REACTOME_GENE_SILENCING_BY_RNA	135	12	1.4913e-10	3.72892e-08	TPR:HIST1H2BL:HIST1H3H:HIST1H2AJ:HIST1H2BM:HIST1H4J:HIST1H4K:HIST1H2BN:HIST1H3I:HIST1H4L:HIST1H3J:HIST1H2BO	http://www.gsea-msigdb.org/gsea/msigdb/cards/REACTOME_GENE_SILENCING_BY_RNA
Curated_gene_sets	REACTOME_NEGATIVE_EPIGENETIC_REGULATION_OF_RRNA_EXPRESSION	106	11	1.64759e-10	3.77641e-08	HIST1H2BL:HIST1H3H:HIST1H2AJ:HIST1H2BM:HIST1H4J:HIST1H4K:HIST1H2BN:HIST1H3I:HIST1H4L:HIST1H3J:HIST1H2BO	http://www.gsea-msigdb.org/gsea/msigdb/cards/REACTOME_NEGATIVE_EPIGENETIC_REGULATION_OF_RRNA_EXPRESSION
Curated_gene_sets	REACTOME_AMYLOID_FIBER_FORMATION	106	11	1.64759e-10	3.77641e-08	HIST1H2BL:HIST1H3H:HIST1H2AJ:HIST1H2BM:HIST1H4J:HIST1H4K:HIST1H2BN:HIST1H3I:HIST1H4L:HIST1H3J:HIST1H2BO	http://www.gsea-msigdb.org/gsea/msigdb/cards/REACTOME_AMYLOID_FIBER_FORMATION
Curated_gene_sets	REACTOME_SENESCENCE_ASSOCIATED_SECRETORY_PHENOTYPE_SASP	107	11	1.82556e-10	4.01696e-08	HIST1H2BL:HIST1H3H:HIST1H2AJ:HIST1H2BM:HIST1H4J:HIST1H4K:HIST1H2BN:HIST1H3I:HIST1H4L:HIST1H3J:HIST1H2BO	http://www.gsea-msigdb.org/gsea/msigdb/cards/REACTOME_SENESCENCE_ASSOCIATED_SECRETORY_PHENOTYPE_SASP
Curated_gene_sets	REACTOME_RNA_POLYMERASE_I_TRANSCRIPTION	108	11	2.02062e-10	4.27516e-08	HIST1H2BL:HIST1H3H:HIST1H2AJ:HIST1H2BM:HIST1H4J:HIST1H4K:HIST1H2BN:HIST1H3I:HIST1H4L:HIST1H3J:HIST1H2BO	http://www.gsea-msigdb.org/gsea/msigdb/cards/REACTOME_RNA_POLYMERASE_I_TRANSCRIPTION
Curated_gene_sets	REACTOME_REPRODUCTION	142	12	2.69216e-10	5.48503e-08	BRCA2:HIST1H2BL:HIST1H3H:HIST1H2AJ:HIST1H2BM:HIST1H4J:HIST1H4K:HIST1H2BN:HIST1H3I:HIST1H4L:HIST1H3J:HIST1H2BO	http://www.gsea-msigdb.org/gsea/msigdb/cards/REACTOME_REPRODUCTION
Curated_gene_sets	REACTOME_PRE_NOTCH_EXPRESSION_AND_PROCESSING	117	11	4.81884e-10	9.4673e-08	HIST1H2BL:HIST1H3H:HIST1H2AJ:HIST1H2BM:HIST1H4J:HIST1H4K:HIST1H2BN:HIST1H3I:HIST1H4L:HIST1H3J:HIST1H2BO	http://www.gsea-msigdb.org/gsea/msigdb/cards/REACTOME_PRE_NOTCH_EXPRESSION_AND_PROCESSING
Curated_gene_sets	REACTOME_CHROMATIN_ORGANIZATION	268	15	5.22329e-10	9.90804e-08	HIST1H2BL:HIST1H2AI:HIST1H3H:HIST1H2AJ:HIST1H2BM:HIST1H4J:HIST1H4K:HIST1H2AK:HIST1H2BN:HIST1H2AL:HIST1H3I:HIST1H4L:HIST1H3J:HIST1H2AM:HIST1H2BO	http://www.gsea-msigdb.org/gsea/msigdb/cards/REACTOME_CHROMATIN_ORGANIZATION
Curated_gene_sets	REACTOME_ACTIVATION_OF_HOX_GENES_DURING_DIFFERENTIATION	119	11	5.78677e-10	1.0611e-07	HIST1H2BL:HIST1H3H:HIST1H2AJ:HIST1H2BM:HIST1H4J:HIST1H4K:HIST1H2BN:HIST1H3I:HIST1H4L:HIST1H3J:HIST1H2BO	http://www.gsea-msigdb.org/gsea/msigdb/cards/REACTOME_ACTIVATION_OF_HOX_GENES_DURING_DIFFERENTIATION
Curated_gene_sets	REACTOME_OXIDATIVE_STRESS_INDUCED_SENESCENCE	121	11	6.92557e-10	1.22895e-07	HIST1H2BL:HIST1H3H:HIST1H2AJ:HIST1H2BM:HIST1H4J:HIST1H4K:HIST1H2BN:HIST1H3I:HIST1H4L:HIST1H3J:HIST1H2BO	http://www.gsea-msigdb.org/gsea/msigdb/cards/REACTOME_OXIDATIVE_STRESS_INDUCED_SENESCENCE
Curated_gene_sets	REACTOME_DNA_DAMAGE_TELOMERE_STRESS_INDUCED_SENESCENCE	79	9	3.38595e-09	5.82065e-07	HIST1H2BL:HIST1H2AJ:HIST1H2BM:HIST1H4J:HIST1H4K:HIST1H2BN:HIST1H1B:HIST1H4L:HIST1H2BO	http://www.gsea-msigdb.org/gsea/msigdb/cards/REACTOME_DNA_DAMAGE_TELOMERE_STRESS_INDUCED_SENESCENCE
Curated_gene_sets	REACTOME_DEPURINATION	55	8	3.52354e-09	5.87363e-07	HIST1H2BL:HIST1H2AJ:HIST1H2BM:HIST1H4J:HIST1H4K:HIST1H2BN:HIST1H4L:HIST1H2BO	http://www.gsea-msigdb.org/gsea/msigdb/cards/REACTOME_DEPURINATION
Curated_gene_sets	REACTOME_EPIGENETIC_REGULATION_OF_GENE_EXPRESSION	145	11	4.76285e-09	7.70601e-07	HIST1H2BL:HIST1H3H:HIST1H2AJ:HIST1H2BM:HIST1H4J:HIST1H4K:HIST1H2BN:HIST1H3I:HIST1H4L:HIST1H3J:HIST1H2BO	http://www.gsea-msigdb.org/gsea/msigdb/cards/REACTOME_EPIGENETIC_REGULATION_OF_GENE_EXPRESSION
Curated_gene_sets	REACTOME_ESTROGEN_DEPENDENT_GENE_EXPRESSION	147	11	5.50224e-09	8.64794e-07	HIST1H2BL:HIST1H3H:HIST1H2AJ:HIST1H2BM:HIST1H4J:HIST1H4K:HIST1H2BN:HIST1H3I:HIST1H4L:HIST1H3J:HIST1H2BO	http://www.gsea-msigdb.org/gsea/msigdb/cards/REACTOME_ESTROGEN_DEPENDENT_GENE_EXPRESSION
Curated_gene_sets	REACTOME_CELLULAR_SENESCENCE	191	12	8.00634e-09	1.22341e-06	HIST1H2BL:HIST1H3H:HIST1H2AJ:HIST1H2BM:HIST1H4J:HIST1H4K:HIST1H2BN:HIST1H1B:HIST1H3I:HIST1H4L:HIST1H3J:HIST1H2BO	http://www.gsea-msigdb.org/gsea/msigdb/cards/REACTOME_CELLULAR_SENESCENCE
Curated_gene_sets	REACTOME_TRANSCRIPTIONAL_REGULATION_BY_RUNX1	236	13	9.20973e-09	1.36013e-06	PSMD2:HIST1H2BL:HIST1H3H:HIST1H2AJ:HIST1H2BM:HIST1H4J:HIST1H4K:HIST1H2BN:HIST1H3I:HIST1H4L:HIST1H3J:HIST1H2BO:AUTS2	http://www.gsea-msigdb.org/gsea/msigdb/cards/REACTOME_TRANSCRIPTIONAL_REGULATION_BY_RUNX1
Curated_gene_sets	REACTOME_BASE_EXCISION_REPAIR_AP_SITE_FORMATION	62	8	9.39556e-09	1.36013e-06	HIST1H2BL:HIST1H2AJ:HIST1H2BM:HIST1H4J:HIST1H4K:HIST1H2BN:HIST1H4L:HIST1H2BO	http://www.gsea-msigdb.org/gsea/msigdb/cards/REACTOME_BASE_EXCISION_REPAIR_AP_SITE_FORMATION
Curated_gene_sets	REACTOME_NUCLEOSOME_ASSEMBLY	72	8	3.13878e-08	4.42729e-06	HIST1H2BL:HIST1H2AJ:HIST1H2BM:HIST1H4J:HIST1H4K:HIST1H2BN:HIST1H4L:HIST1H2BO	http://www.gsea-msigdb.org/gsea/msigdb/cards/REACTOME_NUCLEOSOME_ASSEMBLY
Curated_gene_sets	REACTOME_DNA_DOUBLE_STRAND_BREAK_RESPONSE	77	8	5.36062e-08	7.37219e-06	CHEK2:HIST1H2BL:HIST1H2BM:HIST1H4J:HIST1H4K:HIST1H2BN:HIST1H4L:HIST1H2BO	http://www.gsea-msigdb.org/gsea/msigdb/cards/REACTOME_DNA_DOUBLE_STRAND_BREAK_RESPONSE
Curated_gene_sets	REACTOME_MEIOTIC_SYNAPSIS	78	8	5.93877e-08	7.96809e-06	HIST1H2BL:HIST1H2AJ:HIST1H2BM:HIST1H4J:HIST1H4K:HIST1H2BN:HIST1H4L:HIST1H2BO	http://www.gsea-msigdb.org/gsea/msigdb/cards/REACTOME_MEIOTIC_SYNAPSIS
Curated_gene_sets	REACTOME_TCF_DEPENDENT_SIGNALING_IN_RESPONSE_TO_WNT	230	12	6.28052e-08	8.22598e-06	PSMD2:HIST1H2BL:HIST1H3H:HIST1H2AJ:HIST1H2BM:HIST1H4J:HIST1H4K:HIST1H2BN:HIST1H3I:HIST1H4L:HIST1H3J:HIST1H2BO	http://www.gsea-msigdb.org/gsea/msigdb/cards/REACTOME_TCF_DEPENDENT_SIGNALING_IN_RESPONSE_TO_WNT
Curated_gene_sets	REACTOME_TELOMERE_MAINTENANCE	81	8	8.00647e-08	1.02427e-05	HIST1H2BL:HIST1H2AJ:HIST1H2BM:HIST1H4J:HIST1H4K:HIST1H2BN:HIST1H4L:HIST1H2BO	http://www.gsea-msigdb.org/gsea/msigdb/cards/REACTOME_TELOMERE_MAINTENANCE
Curated_gene_sets	REACTOME_SIGNALING_BY_RHO_GTPASES	449	16	8.31045e-08	1.039e-05	SRGAP2:ARHGEF33:SOS1:ARHGEF38:HIST1H2BL:HIST1H3H:HIST1H2AJ:HIST1H2BM:HIST1H4J:HIST1H4K:HIST1H2BN:HIST1H3I:HIST1H4L:HIST1H3J:HIST1H2BO:DLC1	http://www.gsea-msigdb.org/gsea/msigdb/cards/REACTOME_SIGNALING_BY_RHO_GTPASES
Curated_gene_sets	ACEVEDO_LIVER_CANCER_WITH_H3K9ME3_DN	117	9	1.08835e-07	1.33045e-05	HIST1H2AI:HIST1H2AJ:HIST1H4J:HIST1H4K:HIST1H2AK:HIST1H2BN:HIST1H2AL:HIST1H4L:HIST1H2AM	http://www.gsea-msigdb.org/gsea/msigdb/cards/ACEVEDO_LIVER_CANCER_WITH_H3K9ME3_DN
Curated_gene_sets	REACTOME_SIGNALING_BY_NOTCH	243	12	1.14299e-07	1.36687e-05	PSMD2:HIST1H2BL:HIST1H3H:HIST1H2AJ:HIST1H2BM:HIST1H4J:HIST1H4K:HIST1H2BN:HIST1H3I:HIST1H4L:HIST1H3J:HIST1H2BO	http://www.gsea-msigdb.org/gsea/msigdb/cards/REACTOME_SIGNALING_BY_NOTCH
Curated_gene_sets	REACTOME_BASE_EXCISION_REPAIR	90	8	1.83161e-07	2.14376e-05	HIST1H2BL:HIST1H2AJ:HIST1H2BM:HIST1H4J:HIST1H4K:HIST1H2BN:HIST1H4L:HIST1H2BO	http://www.gsea-msigdb.org/gsea/msigdb/cards/REACTOME_BASE_EXCISION_REPAIR
Curated_gene_sets	REACTOME_SIGNALING_BY_NUCLEAR_RECEPTORS	261	12	2.46964e-07	2.83031e-05	ADH4:HIST1H2BL:HIST1H3H:HIST1H2AJ:HIST1H2BM:HIST1H4J:HIST1H4K:HIST1H2BN:HIST1H3I:HIST1H4L:HIST1H3J:HIST1H2BO	http://www.gsea-msigdb.org/gsea/msigdb/cards/REACTOME_SIGNALING_BY_NUCLEAR_RECEPTORS
Curated_gene_sets	REACTOME_G2_M_DNA_DAMAGE_CHECKPOINT	95	8	2.79022e-07	3.13245e-05	CHEK2:HIST1H2BL:HIST1H2BM:HIST1H4J:HIST1H4K:HIST1H2BN:HIST1H4L:HIST1H2BO	http://www.gsea-msigdb.org/gsea/msigdb/cards/REACTOME_G2_M_DNA_DAMAGE_CHECKPOINT
Curated_gene_sets	REACTOME_ESR_MEDIATED_SIGNALING	218	11	3.13622e-07	3.45047e-05	HIST1H2BL:HIST1H3H:HIST1H2AJ:HIST1H2BM:HIST1H4J:HIST1H4K:HIST1H2BN:HIST1H3I:HIST1H4L:HIST1H3J:HIST1H2BO	http://www.gsea-msigdb.org/gsea/msigdb/cards/REACTOME_ESR_MEDIATED_SIGNALING
Curated_gene_sets	REACTOME_CELLULAR_RESPONSES_TO_STRESS	437	15	3.42551e-07	3.69485e-05	TPR:ERO1L:PSMD2:HIST1H2BL:HIST1H3H:HIST1H2AJ:HIST1H2BM:HIST1H4J:HIST1H4K:HIST1H2BN:HIST1H1B:HIST1H3I:HIST1H4L:HIST1H3J:HIST1H2BO	http://www.gsea-msigdb.org/gsea/msigdb/cards/REACTOME_CELLULAR_RESPONSES_TO_STRESS
Curated_gene_sets	REACTOME_SIGNALING_BY_WNT	325	13	3.82243e-07	4.04368e-05	PLCB1:PSMD2:HIST1H2BL:HIST1H3H:HIST1H2AJ:HIST1H2BM:HIST1H4J:HIST1H4K:HIST1H2BN:HIST1H3I:HIST1H4L:HIST1H3J:HIST1H2BO	http://www.gsea-msigdb.org/gsea/msigdb/cards/REACTOME_SIGNALING_BY_WNT
Curated_gene_sets	REACTOME_NONHOMOLOGOUS_END_JOINING_NHEJ	69	7	4.39121e-07	4.55775e-05	HIST1H2BL:HIST1H2BM:HIST1H4J:HIST1H4K:HIST1H2BN:HIST1H4L:HIST1H2BO	http://www.gsea-msigdb.org/gsea/msigdb/cards/REACTOME_NONHOMOLOGOUS_END_JOINING_NHEJ
Curated_gene_sets	REACTOME_M_PHASE	391	14	5.14612e-07	5.24237e-05	TPR:PSMD2:HIST1H2BL:HIST1H3H:HIST1H2AJ:HIST1H2BM:HIST1H4J:HIST1H4K:HIST1H2BN:HIST1H3I:HIST1H4L:HIST1H3J:HIST1H2BO:MCPH1	http://www.gsea-msigdb.org/gsea/msigdb/cards/REACTOME_M_PHASE
Curated_gene_sets	REACTOME_HDMS_DEMETHYLATE_HISTONES	46	6	6.60221e-07	6.60341e-05	HIST1H3H:HIST1H4J:HIST1H4K:HIST1H3I:HIST1H4L:HIST1H3J	http://www.gsea-msigdb.org/gsea/msigdb/cards/REACTOME_HDMS_DEMETHYLATE_HISTONES
Curated_gene_sets	REACTOME_CHROMOSOME_MAINTENANCE	108	8	7.49555e-07	7.36304e-05	HIST1H2BL:HIST1H2AJ:HIST1H2BM:HIST1H4J:HIST1H4K:HIST1H2BN:HIST1H4L:HIST1H2BO	http://www.gsea-msigdb.org/gsea/msigdb/cards/REACTOME_CHROMOSOME_MAINTENANCE
Curated_gene_sets	REACTOME_DNA_DOUBLE_STRAND_BREAK_REPAIR	166	9	2.09499e-06	0.000200077	BRCA2:CHEK2:HIST1H2BL:HIST1H2BM:HIST1H4J:HIST1H4K:HIST1H2BN:HIST1H4L:HIST1H2BO	http://www.gsea-msigdb.org/gsea/msigdb/cards/REACTOME_DNA_DOUBLE_STRAND_BREAK_REPAIR
Curated_gene_sets	REACTOME_RHO_GTPASE_EFFECTORS	320	12	2.10952e-06	0.000200077	SRGAP2:HIST1H2BL:HIST1H3H:HIST1H2AJ:HIST1H2BM:HIST1H4J:HIST1H4K:HIST1H2BN:HIST1H3I:HIST1H4L:HIST1H3J:HIST1H2BO	http://www.gsea-msigdb.org/gsea/msigdb/cards/REACTOME_RHO_GTPASE_EFFECTORS
Curated_gene_sets	REACTOME_G2_M_CHECKPOINTS	168	9	2.31258e-06	0.000215618	CHEK2:PSMD2:HIST1H2BL:HIST1H2BM:HIST1H4J:HIST1H4K:HIST1H2BN:HIST1H4L:HIST1H2BO	http://www.gsea-msigdb.org/gsea/msigdb/cards/REACTOME_G2_M_CHECKPOINTS
Curated_gene_sets	REACTOME_UB_SPECIFIC_PROCESSING_PROTEASES	220	10	2.78498e-06	0.000255336	PSMD2:HIST1H2BL:HIST1H2AI:HIST1H2AJ:HIST1H2BM:HIST1H2AK:HIST1H2BN:HIST1H2AL:HIST1H2AM:HIST1H2BO	http://www.gsea-msigdb.org/gsea/msigdb/cards/REACTOME_UB_SPECIFIC_PROCESSING_PROTEASES
Curated_gene_sets	BENPORATH_EED_TARGETS	1057	22	3.36681e-06	0.00030362	ADARB2:RGCC:SV2B:CUEDC1:PLCB1:CHRD:COL25A1:HIST1H2BL:HIST1H2AI:HIST1H3H:HIST1H4J:HIST1H4K:HIST1H2AK:HIST1H2AL:HIST1H3I:HIST1H4L:HIST1H3J:HIST1H2AM:HIST1H2BO:AUTS2:MAGI2:CSMD1	http://www.gsea-msigdb.org/gsea/msigdb/cards/BENPORATH_EED_TARGETS
Curated_gene_sets	REACTOME_CELLULAR_RESPONSES_TO_EXTERNAL_STIMULI	532	15	3.89175e-06	0.000345299	TPR:ERO1L:PSMD2:HIST1H2BL:HIST1H3H:HIST1H2AJ:HIST1H2BM:HIST1H4J:HIST1H4K:HIST1H2BN:HIST1H1B:HIST1H3I:HIST1H4L:HIST1H3J:HIST1H2BO	http://www.gsea-msigdb.org/gsea/msigdb/cards/REACTOME_CELLULAR_RESPONSES_TO_EXTERNAL_STIMULI
Curated_gene_sets	REACTOME_METALLOPROTEASE_DUBS	36	5	4.2516e-06	0.000371239	HIST1H2AI:HIST1H2AJ:HIST1H2AK:HIST1H2AL:HIST1H2AM	http://www.gsea-msigdb.org/gsea/msigdb/cards/REACTOME_METALLOPROTEASE_DUBS
Curated_gene_sets	REACTOME_HOMOLOGY_DIRECTED_REPAIR	138	8	4.75036e-06	0.000403767	BRCA2:HIST1H2BL:HIST1H2BM:HIST1H4J:HIST1H4K:HIST1H2BN:HIST1H4L:HIST1H2BO	http://www.gsea-msigdb.org/gsea/msigdb/cards/REACTOME_HOMOLOGY_DIRECTED_REPAIR
Curated_gene_sets	REACTOME_PROCESSING_OF_DNA_DOUBLE_STRAND_BREAK_ENDS	98	7	4.77092e-06	0.000403767	HIST1H2BL:HIST1H2BM:HIST1H4J:HIST1H4K:HIST1H2BN:HIST1H4L:HIST1H2BO	http://www.gsea-msigdb.org/gsea/msigdb/cards/REACTOME_PROCESSING_OF_DNA_DOUBLE_STRAND_BREAK_ENDS
Curated_gene_sets	REACTOME_PKMTS_METHYLATE_HISTONE_LYSINES	69	6	7.42445e-06	0.000618816	HIST1H3H:HIST1H4J:HIST1H4K:HIST1H3I:HIST1H4L:HIST1H3J	http://www.gsea-msigdb.org/gsea/msigdb/cards/REACTOME_PKMTS_METHYLATE_HISTONE_LYSINES
Curated_gene_sets	REACTOME_CELL_CYCLE	641	16	8.57364e-06	0.000703934	TPR:BRCA2:CHEK2:PSMD2:HIST1H2BL:HIST1H3H:HIST1H2AJ:HIST1H2BM:HIST1H4J:HIST1H4K:HIST1H2BN:HIST1H3I:HIST1H4L:HIST1H3J:HIST1H2BO:MCPH1	http://www.gsea-msigdb.org/gsea/msigdb/cards/REACTOME_CELL_CYCLE
Curated_gene_sets	HASLINGER_B_CLL_WITH_6Q21_DELETION	20	4	8.9774e-06	0.000726245	HIST1H2BM:HIST1H2AK:HIST1H2AL:HIST1H2BO	http://www.gsea-msigdb.org/gsea/msigdb/cards/HASLINGER_B_CLL_WITH_6Q21_DELETION
Curated_gene_sets	ACEVEDO_LIVER_CANCER_WITH_H3K27ME3_DN	215	9	1.70028e-05	0.00135554	HIST1H2AI:HIST1H2AJ:HIST1H4J:HIST1H4K:HIST1H2AK:HIST1H2AL:HIST1H4L:HIST1H2AM:HIST1H2BO	http://www.gsea-msigdb.org/gsea/msigdb/cards/ACEVEDO_LIVER_CANCER_WITH_H3K27ME3_DN
Curated_gene_sets	REACTOME_CELL_CYCLE_MITOTIC	535	14	1.88337e-05	0.00148006	TPR:PSMD2:HIST1H2BL:HIST1H3H:HIST1H2AJ:HIST1H2BM:HIST1H4J:HIST1H4K:HIST1H2BN:HIST1H3I:HIST1H4L:HIST1H3J:HIST1H2BO:MCPH1	http://www.gsea-msigdb.org/gsea/msigdb/cards/REACTOME_CELL_CYCLE_MITOTIC
Curated_gene_sets	REACTOME_GENE_EXPRESSION_TRANSCRIPTION	1478	25	2.52431e-05	0.0019558	TPR:CNOT2:RGCC:NFIC:ZNF71:CHEK2:ZNF445:ZKSCAN7:ZNF660:ZNF197:PSMD2:INTS12:HIST1H2BL:HIST1H3H:HIST1H2AJ:HIST1H2BM:HIST1H4J:HIST1H4K:HIST1H2BN:HIST1H3I:HIST1H4L:HIST1H3J:HIST1H2BO:CGA:AUTS2	http://www.gsea-msigdb.org/gsea/msigdb/cards/REACTOME_GENE_EXPRESSION_TRANSCRIPTION
Curated_gene_sets	REACTOME_GENERIC_TRANSCRIPTION_PATHWAY	1211	22	2.76029e-05	0.00210894	CNOT2:RGCC:ZNF71:CHEK2:ZNF445:ZKSCAN7:ZNF660:ZNF197:PSMD2:HIST1H2BL:HIST1H3H:HIST1H2AJ:HIST1H2BM:HIST1H4J:HIST1H4K:HIST1H2BN:HIST1H3I:HIST1H4L:HIST1H3J:HIST1H2BO:CGA:AUTS2	http://www.gsea-msigdb.org/gsea/msigdb/cards/REACTOME_GENERIC_TRANSCRIPTION_PATHWAY
Curated_gene_sets	REACTOME_DEUBIQUITINATION	297	10	3.7689e-05	0.0028401	PSMD2:HIST1H2BL:HIST1H2AI:HIST1H2AJ:HIST1H2BM:HIST1H2AK:HIST1H2BN:HIST1H2AL:HIST1H2AM:HIST1H2BO	http://www.gsea-msigdb.org/gsea/msigdb/cards/REACTOME_DEUBIQUITINATION
Curated_gene_sets	REACTOME_UCH_PROTEINASES	101	6	6.55981e-05	0.00487642	PSMD2:HIST1H2AI:HIST1H2AJ:HIST1H2AK:HIST1H2AL:HIST1H2AM	http://www.gsea-msigdb.org/gsea/msigdb/cards/REACTOME_UCH_PROTEINASES
Curated_gene_sets	DACOSTA_UV_RESPONSE_VIA_ERCC3_DN	856	17	8.01542e-05	0.00587905	EPS15:SRGAP2:CNOT2:MICU2:BRCA2:SOS1:BAZ2B:AC009961.3:MARCH7:ITGA6:TTC28:TNFAIP8:PHIP:ZNF292:KLHDC10:DLC1:PSD3:SETX	http://www.gsea-msigdb.org/gsea/msigdb/cards/DACOSTA_UV_RESPONSE_VIA_ERCC3_DN
Curated_gene_sets	REACTOME_DNA_REPAIR	330	10	9.05453e-05	0.00655381	BRCA2:CHEK2:HIST1H2BL:HIST1H2AJ:HIST1H2BM:HIST1H4J:HIST1H4K:HIST1H2BN:HIST1H4L:HIST1H2BO	http://www.gsea-msigdb.org/gsea/msigdb/cards/REACTOME_DNA_REPAIR
Curated_gene_sets	NIKOLSKY_BREAST_CANCER_14Q22_AMPLICON	14	3	0.000104362	0.00745577	TXNDC16:GPR137C:ERO1L	http://www.gsea-msigdb.org/gsea/msigdb/cards/NIKOLSKY_BREAST_CANCER_14Q22_AMPLICON
Curated_gene_sets	CASORELLI_ACUTE_PROMYELOCYTIC_LEUKEMIA_UP	171	7	0.000170504	0.0120249	N4BP2L1:RGCC:LY75:PLCB1:AZI2:STAB1:AUTS2	http://www.gsea-msigdb.org/gsea/msigdb/cards/CASORELLI_ACUTE_PROMYELOCYTIC_LEUKEMIA_UP
Curated_gene_sets	REACTOME_CELL_CYCLE_CHECKPOINTS	291	9	0.000174443	0.012147	CHEK2:PSMD2:HIST1H2BL:HIST1H2BM:HIST1H4J:HIST1H4K:HIST1H2BN:HIST1H4L:HIST1H2BO	http://www.gsea-msigdb.org/gsea/msigdb/cards/REACTOME_CELL_CYCLE_CHECKPOINTS
Curated_gene_sets	REACTOME_DEVELOPMENTAL_BIOLOGY	1100	19	0.00018818	0.0129397	DAB1:SRGAP2:SOS1:EPHA6:PSMD2:EIF4G1:HIST1H2BL:HIST1H3H:HIST1H2AJ:HIST1H2BM:HIST1H4J:HIST1H4K:HIST1H2BN:HIST1H3I:HIST1H4L:HIST1H3J:HIST1H2BO:UNC5D:TGS1	http://www.gsea-msigdb.org/gsea/msigdb/cards/REACTOME_DEVELOPMENTAL_BIOLOGY
Curated_gene_sets	HUMMEL_BURKITTS_LYMPHOMA_UP	43	4	0.000202473	0.0137507	PRDM10:RGCC:FHOD3:SUGCT	http://www.gsea-msigdb.org/gsea/msigdb/cards/HUMMEL_BURKITTS_LYMPHOMA_UP
Curated_gene_sets	CHANDRAN_METASTASIS_DN	311	9	0.000284931	0.0191147	PTGS2:COL13A1:ME3:RGCC:THSD4:CUEDC1:FHOD3:CACNA2D1:PSD3	http://www.gsea-msigdb.org/gsea/msigdb/cards/CHANDRAN_METASTASIS_DN
Curated_gene_sets	FISCHER_DREAM_TARGETS	966	17	0.000331611	0.0219782	BRCA2:GPR137C:TMEM18:CHEK2:GSTCD:HIST1H2BL:HIST1H2AI:HIST1H3H:HIST1H2AJ:HIST1H2BM:HIST1H2AK:HIST1H2AL:HIST1H1B:HIST1H4L:HIST1H3J:HIST1H2AM:HIST1H2BO	http://www.gsea-msigdb.org/gsea/msigdb/cards/FISCHER_DREAM_TARGETS
Curated_gene_sets	HOQUE_METHYLATED_IN_CANCER	55	4	0.000525259	0.0343982	PTGS2:ME3:CDH13:QDPR	http://www.gsea-msigdb.org/gsea/msigdb/cards/HOQUE_METHYLATED_IN_CANCER
Curated_gene_sets	HADDAD_B_LYMPHOCYTE_PROGENITOR	280	8	0.000670773	0.0434108	MPPED2:MICU2:HIST1H3H:HIST1H2AL:HIST1H2AM:AUTS2:PSD3:CHD7	http://www.gsea-msigdb.org/gsea/msigdb/cards/HADDAD_B_LYMPHOCYTE_PROGENITOR
Curated_gene_sets	REACTOME_E3_UBIQUITIN_LIGASES_UBIQUITINATE_TARGET_PROTEINS	59	4	0.000686343	0.043902	HIST1H2BL:HIST1H2BM:HIST1H2BN:HIST1H2BO	http://www.gsea-msigdb.org/gsea/msigdb/cards/REACTOME_E3_UBIQUITIN_LIGASES_UBIQUITINATE_TARGET_PROTEINS
Curated_gene_sets	PLASARI_NFIC_TARGETS_BASAL_UP	27	3	0.000786048	0.0497017	MPPED2:KCNMB4:THSD4	http://www.gsea-msigdb.org/gsea/msigdb/cards/PLASARI_NFIC_TARGETS_BASAL_UP
Oncogenic_signatures	STK33_SKM_UP	272	9	0.00010512	0.0198677	MPPED2:RGCC:GPR137C:FAM131A:HIST1H3H:HIST1H2AL:HIST1H3I:HIST1H3J:HIST1H2AM	http://www.gsea-msigdb.org/gsea/msigdb/cards/STK33_SKM_UP
KEGG	KEGG_SYSTEMIC_LUPUS_ERYTHEMATOSUS	135	15	2.61235e-14	4.85897e-12	HIST1H2BL:HIST1H2AI:HIST1H3H:HIST1H2AJ:HIST1H2BM:HIST1H4J:HIST1H4K:HIST1H2AK:HIST1H2BN:HIST1H2AL:HIST1H3I:HIST1H4L:HIST1H3J:HIST1H2AM:HIST1H2BO	http://www.gsea-msigdb.org/gsea/msigdb/cards/KEGG_SYSTEMIC_LUPUS_ERYTHEMATOSUS
TF_targets	KRCTCNNNNMANAGC_UNKNOWN	66	14	1.55167e-17	9.46521e-15	HIST1H2BL:HIST1H2AI:HIST1H3H:HIST1H2AJ:HIST1H2BM:HIST1H2AK:HIST1H2BN:HIST1H2AL:HIST1H1B:HIST1H3I:HIST1H4L:HIST1H3J:HIST1H2AM:HIST1H2BO	http://www.gsea-msigdb.org/gsea/msigdb/cards/KRCTCNNNNMANAGC_UNKNOWN
TF_targets	TTTNNANAGCYR_UNKNOWN	134	10	2.82749e-08	8.62385e-06	HIST1H2BL:HIST1H2AI:HIST1H3H:HIST1H2AK:HIST1H2BN:HIST1H2AL:HIST1H1B:HIST1H3J:HIST1H2AM:HIST1H2BO	http://www.gsea-msigdb.org/gsea/msigdb/cards/TTTNNANAGCYR_UNKNOWN
TF_targets	TAATTA_CHX10_01	823	17	4.96652e-05	0.0100986	DAB1:PDC:ADARB2:MPPED2:PELI2:SMOC1:CMTR2:OSER1:BACE2:CNTN4:LDB2:ARHGEF38:CDH6:CGA:KLHDC10:DLC1:PSD3	http://www.gsea-msigdb.org/gsea/msigdb/cards/TAATTA_CHX10_01
Reactome	REACTOME_HDACS_DEACETYLATE_HISTONES	91	15	6.04974e-17	9.06855e-14	HIST1H2BL:HIST1H2AI:HIST1H3H:HIST1H2AJ:HIST1H2BM:HIST1H4J:HIST1H4K:HIST1H2AK:HIST1H2BN:HIST1H2AL:HIST1H3I:HIST1H4L:HIST1H3J:HIST1H2AM:HIST1H2BO	http://www.gsea-msigdb.org/gsea/msigdb/cards/REACTOME_HDACS_DEACETYLATE_HISTONES
Reactome	REACTOME_HATS_ACETYLATE_HISTONES	138	15	3.63392e-14	2.72362e-11	HIST1H2BL:HIST1H2AI:HIST1H3H:HIST1H2AJ:HIST1H2BM:HIST1H4J:HIST1H4K:HIST1H2AK:HIST1H2BN:HIST1H2AL:HIST1H3I:HIST1H4L:HIST1H3J:HIST1H2AM:HIST1H2BO	http://www.gsea-msigdb.org/gsea/msigdb/cards/REACTOME_HATS_ACETYLATE_HISTONES
Reactome	REACTOME_CONDENSATION_OF_PROPHASE_CHROMOSOMES	71	12	6.03228e-14	3.01413e-11	HIST1H2BL:HIST1H3H:HIST1H2AJ:HIST1H2BM:HIST1H4J:HIST1H4K:HIST1H2BN:HIST1H3I:HIST1H4L:HIST1H3J:HIST1H2BO:MCPH1	http://www.gsea-msigdb.org/gsea/msigdb/cards/REACTOME_CONDENSATION_OF_PROPHASE_CHROMOSOMES
Reactome	REACTOME_DNA_METHYLATION	62	11	3.90655e-13	1.41108e-10	HIST1H2BL:HIST1H3H:HIST1H2AJ:HIST1H2BM:HIST1H4J:HIST1H4K:HIST1H2BN:HIST1H3I:HIST1H4L:HIST1H3J:HIST1H2BO	http://www.gsea-msigdb.org/gsea/msigdb/cards/REACTOME_DNA_METHYLATION
Reactome	REACTOME_MEIOTIC_RECOMBINATION	84	12	4.92916e-13	1.41108e-10	BRCA2:HIST1H2BL:HIST1H3H:HIST1H2AJ:HIST1H2BM:HIST1H4J:HIST1H4K:HIST1H2BN:HIST1H3I:HIST1H4L:HIST1H3J:HIST1H2BO	http://www.gsea-msigdb.org/gsea/msigdb/cards/REACTOME_MEIOTIC_RECOMBINATION
Reactome	REACTOME_ACTIVATED_PKN1_STIMULATES_TRANSCRIPTION_OF_AR_ANDROGEN_RECEPTOR_REGULATED_GENES_KLK2_AND_KLK3	64	11	5.64809e-13	1.41108e-10	HIST1H2BL:HIST1H3H:HIST1H2AJ:HIST1H2BM:HIST1H4J:HIST1H4K:HIST1H2BN:HIST1H3I:HIST1H4L:HIST1H3J:HIST1H2BO	http://www.gsea-msigdb.org/gsea/msigdb/cards/REACTOME_ACTIVATED_PKN1_STIMULATES_TRANSCRIPTION_OF_AR_ANDROGEN_RECEPTOR_REGULATED_GENES_KLK2_AND_KLK3
Reactome	REACTOME_SIRT1_NEGATIVELY_REGULATES_RRNA_EXPRESSION	65	11	6.75857e-13	1.4473e-10	HIST1H2BL:HIST1H3H:HIST1H2AJ:HIST1H2BM:HIST1H4J:HIST1H4K:HIST1H2BN:HIST1H3I:HIST1H4L:HIST1H3J:HIST1H2BO	http://www.gsea-msigdb.org/gsea/msigdb/cards/REACTOME_SIRT1_NEGATIVELY_REGULATES_RRNA_EXPRESSION
Reactome	REACTOME_PRC2_METHYLATES_HISTONES_AND_DNA	70	11	1.58633e-12	2.97238e-10	HIST1H2BL:HIST1H3H:HIST1H2AJ:HIST1H2BM:HIST1H4J:HIST1H4K:HIST1H2BN:HIST1H3I:HIST1H4L:HIST1H3J:HIST1H2BO	http://www.gsea-msigdb.org/gsea/msigdb/cards/REACTOME_PRC2_METHYLATES_HISTONES_AND_DNA
Reactome	REACTOME_ERCC6_CSB_AND_EHMT2_G9A_POSITIVELY_REGULATE_RRNA_EXPRESSION	73	11	2.56292e-12	4.26868e-10	HIST1H2BL:HIST1H3H:HIST1H2AJ:HIST1H2BM:HIST1H4J:HIST1H4K:HIST1H2BN:HIST1H3I:HIST1H4L:HIST1H3J:HIST1H2BO	http://www.gsea-msigdb.org/gsea/msigdb/cards/REACTOME_ERCC6_CSB_AND_EHMT2_G9A_POSITIVELY_REGULATE_RRNA_EXPRESSION
Reactome	REACTOME_RMTS_METHYLATE_HISTONE_ARGININES	76	11	4.05237e-12	6.07451e-10	HIST1H2AI:HIST1H3H:HIST1H2AJ:HIST1H4J:HIST1H4K:HIST1H2AK:HIST1H2AL:HIST1H3I:HIST1H4L:HIST1H3J:HIST1H2AM	http://www.gsea-msigdb.org/gsea/msigdb/cards/REACTOME_RMTS_METHYLATE_HISTONE_ARGININES
Reactome	REACTOME_TRANSCRIPTIONAL_REGULATION_BY_SMALL_RNAS	104	12	6.69812e-12	9.12771e-10	TPR:HIST1H2BL:HIST1H3H:HIST1H2AJ:HIST1H2BM:HIST1H4J:HIST1H4K:HIST1H2BN:HIST1H3I:HIST1H4L:HIST1H3J:HIST1H2BO	http://www.gsea-msigdb.org/gsea/msigdb/cards/REACTOME_TRANSCRIPTIONAL_REGULATION_BY_SMALL_RNAS
Reactome	REACTOME_MITOTIC_PROPHASE	140	13	1.44551e-11	1.80569e-09	TPR:HIST1H2BL:HIST1H3H:HIST1H2AJ:HIST1H2BM:HIST1H4J:HIST1H4K:HIST1H2BN:HIST1H3I:HIST1H4L:HIST1H3J:HIST1H2BO:MCPH1	http://www.gsea-msigdb.org/gsea/msigdb/cards/REACTOME_MITOTIC_PROPHASE
Reactome	REACTOME_TRANSCRIPTIONAL_REGULATION_OF_GRANULOPOIESIS	87	11	1.85689e-11	2.14114e-09	HIST1H2BL:HIST1H3H:HIST1H2AJ:HIST1H2BM:HIST1H4J:HIST1H4K:HIST1H2BN:HIST1H3I:HIST1H4L:HIST1H3J:HIST1H2BO	http://www.gsea-msigdb.org/gsea/msigdb/cards/REACTOME_TRANSCRIPTIONAL_REGULATION_OF_GRANULOPOIESIS
Reactome	REACTOME_RNA_POLYMERASE_I_PROMOTER_ESCAPE	88	11	2.10967e-11	2.25885e-09	HIST1H2BL:HIST1H3H:HIST1H2AJ:HIST1H2BM:HIST1H4J:HIST1H4K:HIST1H2BN:HIST1H3I:HIST1H4L:HIST1H3J:HIST1H2BO	http://www.gsea-msigdb.org/gsea/msigdb/cards/REACTOME_RNA_POLYMERASE_I_PROMOTER_ESCAPE
Reactome	REACTOME_FORMATION_OF_THE_BETA_CATENIN:TCF_TRANSACTIVATING_COMPLEX	89	11	2.393e-11	2.32559e-09	HIST1H2BL:HIST1H3H:HIST1H2AJ:HIST1H2BM:HIST1H4J:HIST1H4K:HIST1H2BN:HIST1H3I:HIST1H4L:HIST1H3J:HIST1H2BO	http://www.gsea-msigdb.org/gsea/msigdb/cards/REACTOME_FORMATION_OF_THE_BETA_CATENIN:TCF_TRANSACTIVATING_COMPLEX
Reactome	REACTOME_MEIOSIS	116	12	2.48229e-11	2.32559e-09	BRCA2:HIST1H2BL:HIST1H3H:HIST1H2AJ:HIST1H2BM:HIST1H4J:HIST1H4K:HIST1H2BN:HIST1H3I:HIST1H4L:HIST1H3J:HIST1H2BO	http://www.gsea-msigdb.org/gsea/msigdb/cards/REACTOME_MEIOSIS
Reactome	REACTOME_RHO_GTPASES_ACTIVATE_PKNS	91	11	3.06464e-11	2.70229e-09	HIST1H2BL:HIST1H3H:HIST1H2AJ:HIST1H2BM:HIST1H4J:HIST1H4K:HIST1H2BN:HIST1H3I:HIST1H4L:HIST1H3J:HIST1H2BO	http://www.gsea-msigdb.org/gsea/msigdb/cards/REACTOME_RHO_GTPASES_ACTIVATE_PKNS
Reactome	REACTOME_RUNX1_REGULATES_GENES_INVOLVED_IN_MEGAKARYOCYTE_DIFFERENTIATION_AND_PLATELET_FUNCTION	95	11	4.93839e-11	4.11258e-09	HIST1H2BL:HIST1H3H:HIST1H2AJ:HIST1H2BM:HIST1H4J:HIST1H4K:HIST1H2BN:HIST1H3I:HIST1H4L:HIST1H3J:HIST1H2BO	http://www.gsea-msigdb.org/gsea/msigdb/cards/REACTOME_RUNX1_REGULATES_GENES_INVOLVED_IN_MEGAKARYOCYTE_DIFFERENTIATION_AND_PLATELET_FUNCTION
Reactome	REACTOME_RUNX1_REGULATES_TRANSCRIPTION_OF_GENES_INVOLVED_IN_DIFFERENTIATION_OF_HSCS	127	12	7.27052e-11	5.73606e-09	PSMD2:HIST1H2BL:HIST1H3H:HIST1H2AJ:HIST1H2BM:HIST1H4J:HIST1H4K:HIST1H2BN:HIST1H3I:HIST1H4L:HIST1H3J:HIST1H2BO	http://www.gsea-msigdb.org/gsea/msigdb/cards/REACTOME_RUNX1_REGULATES_TRANSCRIPTION_OF_GENES_INVOLVED_IN_DIFFERENTIATION_OF_HSCS
Reactome	REACTOME_POSITIVE_EPIGENETIC_REGULATION_OF_RRNA_EXPRESSION	103	11	1.20323e-10	9.0182e-09	HIST1H2BL:HIST1H3H:HIST1H2AJ:HIST1H2BM:HIST1H4J:HIST1H4K:HIST1H2BN:HIST1H3I:HIST1H4L:HIST1H3J:HIST1H2BO	http://www.gsea-msigdb.org/gsea/msigdb/cards/REACTOME_POSITIVE_EPIGENETIC_REGULATION_OF_RRNA_EXPRESSION
Reactome	REACTOME_GENE_SILENCING_BY_RNA	135	12	1.4913e-10	1.0645e-08	TPR:HIST1H2BL:HIST1H3H:HIST1H2AJ:HIST1H2BM:HIST1H4J:HIST1H4K:HIST1H2BN:HIST1H3I:HIST1H4L:HIST1H3J:HIST1H2BO	http://www.gsea-msigdb.org/gsea/msigdb/cards/REACTOME_GENE_SILENCING_BY_RNA
Reactome	REACTOME_NEGATIVE_EPIGENETIC_REGULATION_OF_RRNA_EXPRESSION	106	11	1.64759e-10	1.0738e-08	HIST1H2BL:HIST1H3H:HIST1H2AJ:HIST1H2BM:HIST1H4J:HIST1H4K:HIST1H2BN:HIST1H3I:HIST1H4L:HIST1H3J:HIST1H2BO	http://www.gsea-msigdb.org/gsea/msigdb/cards/REACTOME_NEGATIVE_EPIGENETIC_REGULATION_OF_RRNA_EXPRESSION
Reactome	REACTOME_AMYLOID_FIBER_FORMATION	106	11	1.64759e-10	1.0738e-08	HIST1H2BL:HIST1H3H:HIST1H2AJ:HIST1H2BM:HIST1H4J:HIST1H4K:HIST1H2BN:HIST1H3I:HIST1H4L:HIST1H3J:HIST1H2BO	http://www.gsea-msigdb.org/gsea/msigdb/cards/REACTOME_AMYLOID_FIBER_FORMATION
Reactome	REACTOME_SENESCENCE_ASSOCIATED_SECRETORY_PHENOTYPE_SASP	107	11	1.82556e-10	1.14021e-08	HIST1H2BL:HIST1H3H:HIST1H2AJ:HIST1H2BM:HIST1H4J:HIST1H4K:HIST1H2BN:HIST1H3I:HIST1H4L:HIST1H3J:HIST1H2BO	http://www.gsea-msigdb.org/gsea/msigdb/cards/REACTOME_SENESCENCE_ASSOCIATED_SECRETORY_PHENOTYPE_SASP
Reactome	REACTOME_RNA_POLYMERASE_I_TRANSCRIPTION	108	11	2.02062e-10	1.21156e-08	HIST1H2BL:HIST1H3H:HIST1H2AJ:HIST1H2BM:HIST1H4J:HIST1H4K:HIST1H2BN:HIST1H3I:HIST1H4L:HIST1H3J:HIST1H2BO	http://www.gsea-msigdb.org/gsea/msigdb/cards/REACTOME_RNA_POLYMERASE_I_TRANSCRIPTION
Reactome	REACTOME_REPRODUCTION	142	12	2.69216e-10	1.55214e-08	BRCA2:HIST1H2BL:HIST1H3H:HIST1H2AJ:HIST1H2BM:HIST1H4J:HIST1H4K:HIST1H2BN:HIST1H3I:HIST1H4L:HIST1H3J:HIST1H2BO	http://www.gsea-msigdb.org/gsea/msigdb/cards/REACTOME_REPRODUCTION
Reactome	REACTOME_PRE_NOTCH_EXPRESSION_AND_PROCESSING	117	11	4.81884e-10	2.67535e-08	HIST1H2BL:HIST1H3H:HIST1H2AJ:HIST1H2BM:HIST1H4J:HIST1H4K:HIST1H2BN:HIST1H3I:HIST1H4L:HIST1H3J:HIST1H2BO	http://www.gsea-msigdb.org/gsea/msigdb/cards/REACTOME_PRE_NOTCH_EXPRESSION_AND_PROCESSING
Reactome	REACTOME_CHROMATIN_ORGANIZATION	268	15	5.22329e-10	2.79632e-08	HIST1H2BL:HIST1H2AI:HIST1H3H:HIST1H2AJ:HIST1H2BM:HIST1H4J:HIST1H4K:HIST1H2AK:HIST1H2BN:HIST1H2AL:HIST1H3I:HIST1H4L:HIST1H3J:HIST1H2AM:HIST1H2BO	http://www.gsea-msigdb.org/gsea/msigdb/cards/REACTOME_CHROMATIN_ORGANIZATION
Reactome	REACTOME_ACTIVATION_OF_HOX_GENES_DURING_DIFFERENTIATION	119	11	5.78677e-10	2.99116e-08	HIST1H2BL:HIST1H3H:HIST1H2AJ:HIST1H2BM:HIST1H4J:HIST1H4K:HIST1H2BN:HIST1H3I:HIST1H4L:HIST1H3J:HIST1H2BO	http://www.gsea-msigdb.org/gsea/msigdb/cards/REACTOME_ACTIVATION_OF_HOX_GENES_DURING_DIFFERENTIATION
Reactome	REACTOME_OXIDATIVE_STRESS_INDUCED_SENESCENCE	121	11	6.92557e-10	3.46048e-08	HIST1H2BL:HIST1H3H:HIST1H2AJ:HIST1H2BM:HIST1H4J:HIST1H4K:HIST1H2BN:HIST1H3I:HIST1H4L:HIST1H3J:HIST1H2BO	http://www.gsea-msigdb.org/gsea/msigdb/cards/REACTOME_OXIDATIVE_STRESS_INDUCED_SENESCENCE
Reactome	REACTOME_DNA_DAMAGE_TELOMERE_STRESS_INDUCED_SENESCENCE	79	9	3.38595e-09	1.63727e-07	HIST1H2BL:HIST1H2AJ:HIST1H2BM:HIST1H4J:HIST1H4K:HIST1H2BN:HIST1H1B:HIST1H4L:HIST1H2BO	http://www.gsea-msigdb.org/gsea/msigdb/cards/REACTOME_DNA_DAMAGE_TELOMERE_STRESS_INDUCED_SENESCENCE
Reactome	REACTOME_DEPURINATION	55	8	3.52354e-09	1.65056e-07	HIST1H2BL:HIST1H2AJ:HIST1H2BM:HIST1H4J:HIST1H4K:HIST1H2BN:HIST1H4L:HIST1H2BO	http://www.gsea-msigdb.org/gsea/msigdb/cards/REACTOME_DEPURINATION
Reactome	REACTOME_EPIGENETIC_REGULATION_OF_GENE_EXPRESSION	145	11	4.76285e-09	2.16349e-07	HIST1H2BL:HIST1H3H:HIST1H2AJ:HIST1H2BM:HIST1H4J:HIST1H4K:HIST1H2BN:HIST1H3I:HIST1H4L:HIST1H3J:HIST1H2BO	http://www.gsea-msigdb.org/gsea/msigdb/cards/REACTOME_EPIGENETIC_REGULATION_OF_GENE_EXPRESSION
Reactome	REACTOME_ESTROGEN_DEPENDENT_GENE_EXPRESSION	147	11	5.50224e-09	2.42584e-07	HIST1H2BL:HIST1H3H:HIST1H2AJ:HIST1H2BM:HIST1H4J:HIST1H4K:HIST1H2BN:HIST1H3I:HIST1H4L:HIST1H3J:HIST1H2BO	http://www.gsea-msigdb.org/gsea/msigdb/cards/REACTOME_ESTROGEN_DEPENDENT_GENE_EXPRESSION
Reactome	REACTOME_CELLULAR_SENESCENCE	191	12	8.00634e-09	3.429e-07	HIST1H2BL:HIST1H3H:HIST1H2AJ:HIST1H2BM:HIST1H4J:HIST1H4K:HIST1H2BN:HIST1H1B:HIST1H3I:HIST1H4L:HIST1H3J:HIST1H2BO	http://www.gsea-msigdb.org/gsea/msigdb/cards/REACTOME_CELLULAR_SENESCENCE
Reactome	REACTOME_TRANSCRIPTIONAL_REGULATION_BY_RUNX1	236	13	9.20973e-09	3.80647e-07	PSMD2:HIST1H2BL:HIST1H3H:HIST1H2AJ:HIST1H2BM:HIST1H4J:HIST1H4K:HIST1H2BN:HIST1H3I:HIST1H4L:HIST1H3J:HIST1H2BO:AUTS2	http://www.gsea-msigdb.org/gsea/msigdb/cards/REACTOME_TRANSCRIPTIONAL_REGULATION_BY_RUNX1
Reactome	REACTOME_BASE_EXCISION_REPAIR_AP_SITE_FORMATION	62	8	9.39556e-09	3.80647e-07	HIST1H2BL:HIST1H2AJ:HIST1H2BM:HIST1H4J:HIST1H4K:HIST1H2BN:HIST1H4L:HIST1H2BO	http://www.gsea-msigdb.org/gsea/msigdb/cards/REACTOME_BASE_EXCISION_REPAIR_AP_SITE_FORMATION
Reactome	REACTOME_NUCLEOSOME_ASSEMBLY	72	8	3.13878e-08	1.23817e-06	HIST1H2BL:HIST1H2AJ:HIST1H2BM:HIST1H4J:HIST1H4K:HIST1H2BN:HIST1H4L:HIST1H2BO	http://www.gsea-msigdb.org/gsea/msigdb/cards/REACTOME_NUCLEOSOME_ASSEMBLY
Reactome	REACTOME_DNA_DOUBLE_STRAND_BREAK_RESPONSE	77	8	5.36062e-08	2.0604e-06	CHEK2:HIST1H2BL:HIST1H2BM:HIST1H4J:HIST1H4K:HIST1H2BN:HIST1H4L:HIST1H2BO	http://www.gsea-msigdb.org/gsea/msigdb/cards/REACTOME_DNA_DOUBLE_STRAND_BREAK_RESPONSE
Reactome	REACTOME_MEIOTIC_SYNAPSIS	78	8	5.93877e-08	2.22555e-06	HIST1H2BL:HIST1H2AJ:HIST1H2BM:HIST1H4J:HIST1H4K:HIST1H2BN:HIST1H4L:HIST1H2BO	http://www.gsea-msigdb.org/gsea/msigdb/cards/REACTOME_MEIOTIC_SYNAPSIS
Reactome	REACTOME_TCF_DEPENDENT_SIGNALING_IN_RESPONSE_TO_WNT	230	12	6.28052e-08	2.29622e-06	PSMD2:HIST1H2BL:HIST1H3H:HIST1H2AJ:HIST1H2BM:HIST1H4J:HIST1H4K:HIST1H2BN:HIST1H3I:HIST1H4L:HIST1H3J:HIST1H2BO	http://www.gsea-msigdb.org/gsea/msigdb/cards/REACTOME_TCF_DEPENDENT_SIGNALING_IN_RESPONSE_TO_WNT
Reactome	REACTOME_TELOMERE_MAINTENANCE	81	8	8.00647e-08	2.85755e-06	HIST1H2BL:HIST1H2AJ:HIST1H2BM:HIST1H4J:HIST1H4K:HIST1H2BN:HIST1H4L:HIST1H2BO	http://www.gsea-msigdb.org/gsea/msigdb/cards/REACTOME_TELOMERE_MAINTENANCE
Reactome	REACTOME_SIGNALING_BY_RHO_GTPASES	449	16	8.31045e-08	2.89706e-06	SRGAP2:ARHGEF33:SOS1:ARHGEF38:HIST1H2BL:HIST1H3H:HIST1H2AJ:HIST1H2BM:HIST1H4J:HIST1H4K:HIST1H2BN:HIST1H3I:HIST1H4L:HIST1H3J:HIST1H2BO:DLC1	http://www.gsea-msigdb.org/gsea/msigdb/cards/REACTOME_SIGNALING_BY_RHO_GTPASES
Reactome	REACTOME_SIGNALING_BY_NOTCH	243	12	1.14299e-07	3.89397e-06	PSMD2:HIST1H2BL:HIST1H3H:HIST1H2AJ:HIST1H2BM:HIST1H4J:HIST1H4K:HIST1H2BN:HIST1H3I:HIST1H4L:HIST1H3J:HIST1H2BO	http://www.gsea-msigdb.org/gsea/msigdb/cards/REACTOME_SIGNALING_BY_NOTCH
Reactome	REACTOME_BASE_EXCISION_REPAIR	90	8	1.83161e-07	6.10129e-06	HIST1H2BL:HIST1H2AJ:HIST1H2BM:HIST1H4J:HIST1H4K:HIST1H2BN:HIST1H4L:HIST1H2BO	http://www.gsea-msigdb.org/gsea/msigdb/cards/REACTOME_BASE_EXCISION_REPAIR
Reactome	REACTOME_SIGNALING_BY_NUCLEAR_RECEPTORS	261	12	2.46964e-07	8.04781e-06	ADH4:HIST1H2BL:HIST1H3H:HIST1H2AJ:HIST1H2BM:HIST1H4J:HIST1H4K:HIST1H2BN:HIST1H3I:HIST1H4L:HIST1H3J:HIST1H2BO	http://www.gsea-msigdb.org/gsea/msigdb/cards/REACTOME_SIGNALING_BY_NUCLEAR_RECEPTORS
Reactome	REACTOME_G2_M_DNA_DAMAGE_CHECKPOINT	95	8	2.79022e-07	8.89901e-06	CHEK2:HIST1H2BL:HIST1H2BM:HIST1H4J:HIST1H4K:HIST1H2BN:HIST1H4L:HIST1H2BO	http://www.gsea-msigdb.org/gsea/msigdb/cards/REACTOME_G2_M_DNA_DAMAGE_CHECKPOINT
Reactome	REACTOME_ESR_MEDIATED_SIGNALING	218	11	3.13622e-07	9.79416e-06	HIST1H2BL:HIST1H3H:HIST1H2AJ:HIST1H2BM:HIST1H4J:HIST1H4K:HIST1H2BN:HIST1H3I:HIST1H4L:HIST1H3J:HIST1H2BO	http://www.gsea-msigdb.org/gsea/msigdb/cards/REACTOME_ESR_MEDIATED_SIGNALING
Reactome	REACTOME_CELLULAR_RESPONSES_TO_STRESS	437	15	3.42551e-07	1.04793e-05	TPR:ERO1L:PSMD2:HIST1H2BL:HIST1H3H:HIST1H2AJ:HIST1H2BM:HIST1H4J:HIST1H4K:HIST1H2BN:HIST1H1B:HIST1H3I:HIST1H4L:HIST1H3J:HIST1H2BO	http://www.gsea-msigdb.org/gsea/msigdb/cards/REACTOME_CELLULAR_RESPONSES_TO_STRESS
Reactome	REACTOME_SIGNALING_BY_WNT	325	13	3.82243e-07	1.14596e-05	PLCB1:PSMD2:HIST1H2BL:HIST1H3H:HIST1H2AJ:HIST1H2BM:HIST1H4J:HIST1H4K:HIST1H2BN:HIST1H3I:HIST1H4L:HIST1H3J:HIST1H2BO	http://www.gsea-msigdb.org/gsea/msigdb/cards/REACTOME_SIGNALING_BY_WNT
Reactome	REACTOME_NONHOMOLOGOUS_END_JOINING_NHEJ	69	7	4.39121e-07	1.29067e-05	HIST1H2BL:HIST1H2BM:HIST1H4J:HIST1H4K:HIST1H2BN:HIST1H4L:HIST1H2BO	http://www.gsea-msigdb.org/gsea/msigdb/cards/REACTOME_NONHOMOLOGOUS_END_JOINING_NHEJ
Reactome	REACTOME_M_PHASE	391	14	5.14612e-07	1.48347e-05	TPR:PSMD2:HIST1H2BL:HIST1H3H:HIST1H2AJ:HIST1H2BM:HIST1H4J:HIST1H4K:HIST1H2BN:HIST1H3I:HIST1H4L:HIST1H3J:HIST1H2BO:MCPH1	http://www.gsea-msigdb.org/gsea/msigdb/cards/REACTOME_M_PHASE
Reactome	REACTOME_HDMS_DEMETHYLATE_HISTONES	46	6	6.60221e-07	1.8673e-05	HIST1H3H:HIST1H4J:HIST1H4K:HIST1H3I:HIST1H4L:HIST1H3J	http://www.gsea-msigdb.org/gsea/msigdb/cards/REACTOME_HDMS_DEMETHYLATE_HISTONES
Reactome	REACTOME_CHROMOSOME_MAINTENANCE	108	8	7.49555e-07	2.08071e-05	HIST1H2BL:HIST1H2AJ:HIST1H2BM:HIST1H4J:HIST1H4K:HIST1H2BN:HIST1H4L:HIST1H2BO	http://www.gsea-msigdb.org/gsea/msigdb/cards/REACTOME_CHROMOSOME_MAINTENANCE
Reactome	REACTOME_DNA_DOUBLE_STRAND_BREAK_REPAIR	166	9	2.09499e-06	5.64673e-05	BRCA2:CHEK2:HIST1H2BL:HIST1H2BM:HIST1H4J:HIST1H4K:HIST1H2BN:HIST1H4L:HIST1H2BO	http://www.gsea-msigdb.org/gsea/msigdb/cards/REACTOME_DNA_DOUBLE_STRAND_BREAK_REPAIR
Reactome	REACTOME_RHO_GTPASE_EFFECTORS	320	12	2.10952e-06	5.64673e-05	SRGAP2:HIST1H2BL:HIST1H3H:HIST1H2AJ:HIST1H2BM:HIST1H4J:HIST1H4K:HIST1H2BN:HIST1H3I:HIST1H4L:HIST1H3J:HIST1H2BO	http://www.gsea-msigdb.org/gsea/msigdb/cards/REACTOME_RHO_GTPASE_EFFECTORS
Reactome	REACTOME_G2_M_CHECKPOINTS	168	9	2.31258e-06	6.08167e-05	CHEK2:PSMD2:HIST1H2BL:HIST1H2BM:HIST1H4J:HIST1H4K:HIST1H2BN:HIST1H4L:HIST1H2BO	http://www.gsea-msigdb.org/gsea/msigdb/cards/REACTOME_G2_M_CHECKPOINTS
Reactome	REACTOME_UB_SPECIFIC_PROCESSING_PROTEASES	220	10	2.78498e-06	7.19773e-05	PSMD2:HIST1H2BL:HIST1H2AI:HIST1H2AJ:HIST1H2BM:HIST1H2AK:HIST1H2BN:HIST1H2AL:HIST1H2AM:HIST1H2BO	http://www.gsea-msigdb.org/gsea/msigdb/cards/REACTOME_UB_SPECIFIC_PROCESSING_PROTEASES
Reactome	REACTOME_CELLULAR_RESPONSES_TO_EXTERNAL_STIMULI	532	15	3.89175e-06	9.88768e-05	TPR:ERO1L:PSMD2:HIST1H2BL:HIST1H3H:HIST1H2AJ:HIST1H2BM:HIST1H4J:HIST1H4K:HIST1H2BN:HIST1H1B:HIST1H3I:HIST1H4L:HIST1H3J:HIST1H2BO	http://www.gsea-msigdb.org/gsea/msigdb/cards/REACTOME_CELLULAR_RESPONSES_TO_EXTERNAL_STIMULI
Reactome	REACTOME_METALLOPROTEASE_DUBS	36	5	4.2516e-06	0.000106219	HIST1H2AI:HIST1H2AJ:HIST1H2AK:HIST1H2AL:HIST1H2AM	http://www.gsea-msigdb.org/gsea/msigdb/cards/REACTOME_METALLOPROTEASE_DUBS
Reactome	REACTOME_HOMOLOGY_DIRECTED_REPAIR	138	8	4.75036e-06	0.000115349	BRCA2:HIST1H2BL:HIST1H2BM:HIST1H4J:HIST1H4K:HIST1H2BN:HIST1H4L:HIST1H2BO	http://www.gsea-msigdb.org/gsea/msigdb/cards/REACTOME_HOMOLOGY_DIRECTED_REPAIR
Reactome	REACTOME_PROCESSING_OF_DNA_DOUBLE_STRAND_BREAK_ENDS	98	7	4.77092e-06	0.000115349	HIST1H2BL:HIST1H2BM:HIST1H4J:HIST1H4K:HIST1H2BN:HIST1H4L:HIST1H2BO	http://www.gsea-msigdb.org/gsea/msigdb/cards/REACTOME_PROCESSING_OF_DNA_DOUBLE_STRAND_BREAK_ENDS
Reactome	REACTOME_PKMTS_METHYLATE_HISTONE_LYSINES	69	6	7.42445e-06	0.000176655	HIST1H3H:HIST1H4J:HIST1H4K:HIST1H3I:HIST1H4L:HIST1H3J	http://www.gsea-msigdb.org/gsea/msigdb/cards/REACTOME_PKMTS_METHYLATE_HISTONE_LYSINES
Reactome	REACTOME_CELL_CYCLE	641	16	8.57364e-06	0.000200811	TPR:BRCA2:CHEK2:PSMD2:HIST1H2BL:HIST1H3H:HIST1H2AJ:HIST1H2BM:HIST1H4J:HIST1H4K:HIST1H2BN:HIST1H3I:HIST1H4L:HIST1H3J:HIST1H2BO:MCPH1	http://www.gsea-msigdb.org/gsea/msigdb/cards/REACTOME_CELL_CYCLE
Reactome	REACTOME_CELL_CYCLE_MITOTIC	535	14	1.88337e-05	0.000434333	TPR:PSMD2:HIST1H2BL:HIST1H3H:HIST1H2AJ:HIST1H2BM:HIST1H4J:HIST1H4K:HIST1H2BN:HIST1H3I:HIST1H4L:HIST1H3J:HIST1H2BO:MCPH1	http://www.gsea-msigdb.org/gsea/msigdb/cards/REACTOME_CELL_CYCLE_MITOTIC
Reactome	REACTOME_GENE_EXPRESSION_TRANSCRIPTION	1478	25	2.52431e-05	0.000573323	TPR:CNOT2:RGCC:NFIC:ZNF71:CHEK2:ZNF445:ZKSCAN7:ZNF660:ZNF197:PSMD2:INTS12:HIST1H2BL:HIST1H3H:HIST1H2AJ:HIST1H2BM:HIST1H4J:HIST1H4K:HIST1H2BN:HIST1H3I:HIST1H4L:HIST1H3J:HIST1H2BO:CGA:AUTS2	http://www.gsea-msigdb.org/gsea/msigdb/cards/REACTOME_GENE_EXPRESSION_TRANSCRIPTION
Reactome	REACTOME_GENERIC_TRANSCRIPTION_PATHWAY	1211	22	2.76029e-05	0.000617563	CNOT2:RGCC:ZNF71:CHEK2:ZNF445:ZKSCAN7:ZNF660:ZNF197:PSMD2:HIST1H2BL:HIST1H3H:HIST1H2AJ:HIST1H2BM:HIST1H4J:HIST1H4K:HIST1H2BN:HIST1H3I:HIST1H4L:HIST1H3J:HIST1H2BO:CGA:AUTS2	http://www.gsea-msigdb.org/gsea/msigdb/cards/REACTOME_GENERIC_TRANSCRIPTION_PATHWAY
Reactome	REACTOME_DEUBIQUITINATION	297	10	3.7689e-05	0.00083082	PSMD2:HIST1H2BL:HIST1H2AI:HIST1H2AJ:HIST1H2BM:HIST1H2AK:HIST1H2BN:HIST1H2AL:HIST1H2AM:HIST1H2BO	http://www.gsea-msigdb.org/gsea/msigdb/cards/REACTOME_DEUBIQUITINATION
Reactome	REACTOME_UCH_PROTEINASES	101	6	6.55981e-05	0.00142509	PSMD2:HIST1H2AI:HIST1H2AJ:HIST1H2AK:HIST1H2AL:HIST1H2AM	http://www.gsea-msigdb.org/gsea/msigdb/cards/REACTOME_UCH_PROTEINASES
Reactome	REACTOME_DNA_REPAIR	330	10	9.05453e-05	0.00193896	BRCA2:CHEK2:HIST1H2BL:HIST1H2AJ:HIST1H2BM:HIST1H4J:HIST1H4K:HIST1H2BN:HIST1H4L:HIST1H2BO	http://www.gsea-msigdb.org/gsea/msigdb/cards/REACTOME_DNA_REPAIR
Reactome	REACTOME_CELL_CYCLE_CHECKPOINTS	291	9	0.000174443	0.00368296	CHEK2:PSMD2:HIST1H2BL:HIST1H2BM:HIST1H4J:HIST1H4K:HIST1H2BN:HIST1H4L:HIST1H2BO	http://www.gsea-msigdb.org/gsea/msigdb/cards/REACTOME_CELL_CYCLE_CHECKPOINTS
Reactome	REACTOME_DEVELOPMENTAL_BIOLOGY	1100	19	0.00018818	0.0039178	DAB1:SRGAP2:SOS1:EPHA6:PSMD2:EIF4G1:HIST1H2BL:HIST1H3H:HIST1H2AJ:HIST1H2BM:HIST1H4J:HIST1H4K:HIST1H2BN:HIST1H3I:HIST1H4L:HIST1H3J:HIST1H2BO:UNC5D:TGS1	http://www.gsea-msigdb.org/gsea/msigdb/cards/REACTOME_DEVELOPMENTAL_BIOLOGY
Reactome	REACTOME_E3_UBIQUITIN_LIGASES_UBIQUITINATE_TARGET_PROTEINS	59	4	0.000686343	0.0140935	HIST1H2BL:HIST1H2BM:HIST1H2BN:HIST1H2BO	http://www.gsea-msigdb.org/gsea/msigdb/cards/REACTOME_E3_UBIQUITIN_LIGASES_UBIQUITINATE_TARGET_PROTEINS
Reactome	REACTOME_SUMOYLATION_OF_CHROMATIN_ORGANIZATION_PROTEINS	71	4	0.00137575	0.0278683	TPR:HIST1H4J:HIST1H4K:HIST1H4L	http://www.gsea-msigdb.org/gsea/msigdb/cards/REACTOME_SUMOYLATION_OF_CHROMATIN_ORGANIZATION_PROTEINS
Reactome	REACTOME_INTERLEUKIN_7_SIGNALING	34	3	0.00155319	0.031043	HIST1H3H:HIST1H3I:HIST1H3J	http://www.gsea-msigdb.org/gsea/msigdb/cards/REACTOME_INTERLEUKIN_7_SIGNALING
Reactome	REACTOME_POST_TRANSLATIONAL_PROTEIN_MODIFICATION	1427	20	0.00173057	0.0341333	TPR:IKBKE:THSD4:CNTN4:PSMD2:FBXL5:HIST1H2BL:HIST1H2AI:HIST1H2AJ:HIST1H2BM:HIST1H4J:HIST1H4K:HIST1H2AK:HIST1H2BN:HIST1H2AL:HIST1H4L:HIST1H2AM:HIST1H2BO:CGA:SLC35A1	http://www.gsea-msigdb.org/gsea/msigdb/cards/REACTOME_POST_TRANSLATIONAL_PROTEIN_MODIFICATION
Reactome	REACTOME_PROTEIN_UBIQUITINATION	79	4	0.00204006	0.039715	HIST1H2BL:HIST1H2BM:HIST1H2BN:HIST1H2BO	http://www.gsea-msigdb.org/gsea/msigdb/cards/REACTOME_PROTEIN_UBIQUITINATION
Reactome	REACTOME_RHO_GTPASE_CYCLE	139	5	0.00258589	0.0496955	SRGAP2:ARHGEF33:SOS1:ARHGEF38:DLC1	http://www.gsea-msigdb.org/gsea/msigdb/cards/REACTOME_RHO_GTPASE_CYCLE
Canonical_Pathways	REACTOME_HDACS_DEACETYLATE_HISTONES	91	15	6.04974e-17	1.33034e-13	HIST1H2BL:HIST1H2AI:HIST1H3H:HIST1H2AJ:HIST1H2BM:HIST1H4J:HIST1H4K:HIST1H2AK:HIST1H2BN:HIST1H2AL:HIST1H3I:HIST1H4L:HIST1H3J:HIST1H2AM:HIST1H2BO	http://www.gsea-msigdb.org/gsea/msigdb/cards/REACTOME_HDACS_DEACETYLATE_HISTONES
Canonical_Pathways	KEGG_SYSTEMIC_LUPUS_ERYTHEMATOSUS	135	15	2.61235e-14	2.66366e-11	HIST1H2BL:HIST1H2AI:HIST1H3H:HIST1H2AJ:HIST1H2BM:HIST1H4J:HIST1H4K:HIST1H2AK:HIST1H2BN:HIST1H2AL:HIST1H3I:HIST1H4L:HIST1H3J:HIST1H2AM:HIST1H2BO	http://www.gsea-msigdb.org/gsea/msigdb/cards/KEGG_SYSTEMIC_LUPUS_ERYTHEMATOSUS
Canonical_Pathways	REACTOME_HATS_ACETYLATE_HISTONES	138	15	3.63392e-14	2.66366e-11	HIST1H2BL:HIST1H2AI:HIST1H3H:HIST1H2AJ:HIST1H2BM:HIST1H4J:HIST1H4K:HIST1H2AK:HIST1H2BN:HIST1H2AL:HIST1H3I:HIST1H4L:HIST1H3J:HIST1H2AM:HIST1H2BO	http://www.gsea-msigdb.org/gsea/msigdb/cards/REACTOME_HATS_ACETYLATE_HISTONES
Canonical_Pathways	REACTOME_CONDENSATION_OF_PROPHASE_CHROMOSOMES	71	12	6.03228e-14	3.31625e-11	HIST1H2BL:HIST1H3H:HIST1H2AJ:HIST1H2BM:HIST1H4J:HIST1H4K:HIST1H2BN:HIST1H3I:HIST1H4L:HIST1H3J:HIST1H2BO:MCPH1	http://www.gsea-msigdb.org/gsea/msigdb/cards/REACTOME_CONDENSATION_OF_PROPHASE_CHROMOSOMES
Canonical_Pathways	REACTOME_DNA_METHYLATION	62	11	3.90655e-13	1.7181e-10	HIST1H2BL:HIST1H3H:HIST1H2AJ:HIST1H2BM:HIST1H4J:HIST1H4K:HIST1H2BN:HIST1H3I:HIST1H4L:HIST1H3J:HIST1H2BO	http://www.gsea-msigdb.org/gsea/msigdb/cards/REACTOME_DNA_METHYLATION
Canonical_Pathways	REACTOME_MEIOTIC_RECOMBINATION	84	12	4.92916e-13	1.77431e-10	BRCA2:HIST1H2BL:HIST1H3H:HIST1H2AJ:HIST1H2BM:HIST1H4J:HIST1H4K:HIST1H2BN:HIST1H3I:HIST1H4L:HIST1H3J:HIST1H2BO	http://www.gsea-msigdb.org/gsea/msigdb/cards/REACTOME_MEIOTIC_RECOMBINATION
Canonical_Pathways	REACTOME_ACTIVATED_PKN1_STIMULATES_TRANSCRIPTION_OF_AR_ANDROGEN_RECEPTOR_REGULATED_GENES_KLK2_AND_KLK3	64	11	5.64809e-13	1.77431e-10	HIST1H2BL:HIST1H3H:HIST1H2AJ:HIST1H2BM:HIST1H4J:HIST1H4K:HIST1H2BN:HIST1H3I:HIST1H4L:HIST1H3J:HIST1H2BO	http://www.gsea-msigdb.org/gsea/msigdb/cards/REACTOME_ACTIVATED_PKN1_STIMULATES_TRANSCRIPTION_OF_AR_ANDROGEN_RECEPTOR_REGULATED_GENES_KLK2_AND_KLK3
Canonical_Pathways	REACTOME_SIRT1_NEGATIVELY_REGULATES_RRNA_EXPRESSION	65	11	6.75857e-13	1.85776e-10	HIST1H2BL:HIST1H3H:HIST1H2AJ:HIST1H2BM:HIST1H4J:HIST1H4K:HIST1H2BN:HIST1H3I:HIST1H4L:HIST1H3J:HIST1H2BO	http://www.gsea-msigdb.org/gsea/msigdb/cards/REACTOME_SIRT1_NEGATIVELY_REGULATES_RRNA_EXPRESSION
Canonical_Pathways	REACTOME_PRC2_METHYLATES_HISTONES_AND_DNA	70	11	1.58633e-12	3.87592e-10	HIST1H2BL:HIST1H3H:HIST1H2AJ:HIST1H2BM:HIST1H4J:HIST1H4K:HIST1H2BN:HIST1H3I:HIST1H4L:HIST1H3J:HIST1H2BO	http://www.gsea-msigdb.org/gsea/msigdb/cards/REACTOME_PRC2_METHYLATES_HISTONES_AND_DNA
Canonical_Pathways	REACTOME_ERCC6_CSB_AND_EHMT2_G9A_POSITIVELY_REGULATE_RRNA_EXPRESSION	73	11	2.56292e-12	5.63586e-10	HIST1H2BL:HIST1H3H:HIST1H2AJ:HIST1H2BM:HIST1H4J:HIST1H4K:HIST1H2BN:HIST1H3I:HIST1H4L:HIST1H3J:HIST1H2BO	http://www.gsea-msigdb.org/gsea/msigdb/cards/REACTOME_ERCC6_CSB_AND_EHMT2_G9A_POSITIVELY_REGULATE_RRNA_EXPRESSION
Canonical_Pathways	REACTOME_RMTS_METHYLATE_HISTONE_ARGININES	76	11	4.05237e-12	8.10106e-10	HIST1H2AI:HIST1H3H:HIST1H2AJ:HIST1H4J:HIST1H4K:HIST1H2AK:HIST1H2AL:HIST1H3I:HIST1H4L:HIST1H3J:HIST1H2AM	http://www.gsea-msigdb.org/gsea/msigdb/cards/REACTOME_RMTS_METHYLATE_HISTONE_ARGININES
Canonical_Pathways	REACTOME_TRANSCRIPTIONAL_REGULATION_BY_SMALL_RNAS	104	12	6.69812e-12	1.22743e-09	TPR:HIST1H2BL:HIST1H3H:HIST1H2AJ:HIST1H2BM:HIST1H4J:HIST1H4K:HIST1H2BN:HIST1H3I:HIST1H4L:HIST1H3J:HIST1H2BO	http://www.gsea-msigdb.org/gsea/msigdb/cards/REACTOME_TRANSCRIPTIONAL_REGULATION_BY_SMALL_RNAS
Canonical_Pathways	REACTOME_MITOTIC_PROPHASE	140	13	1.44551e-11	2.44514e-09	TPR:HIST1H2BL:HIST1H3H:HIST1H2AJ:HIST1H2BM:HIST1H4J:HIST1H4K:HIST1H2BN:HIST1H3I:HIST1H4L:HIST1H3J:HIST1H2BO:MCPH1	http://www.gsea-msigdb.org/gsea/msigdb/cards/REACTOME_MITOTIC_PROPHASE
Canonical_Pathways	REACTOME_TRANSCRIPTIONAL_REGULATION_OF_GRANULOPOIESIS	87	11	1.85689e-11	2.91665e-09	HIST1H2BL:HIST1H3H:HIST1H2AJ:HIST1H2BM:HIST1H4J:HIST1H4K:HIST1H2BN:HIST1H3I:HIST1H4L:HIST1H3J:HIST1H2BO	http://www.gsea-msigdb.org/gsea/msigdb/cards/REACTOME_TRANSCRIPTIONAL_REGULATION_OF_GRANULOPOIESIS
Canonical_Pathways	REACTOME_RNA_POLYMERASE_I_PROMOTER_ESCAPE	88	11	2.10967e-11	3.09277e-09	HIST1H2BL:HIST1H3H:HIST1H2AJ:HIST1H2BM:HIST1H4J:HIST1H4K:HIST1H2BN:HIST1H3I:HIST1H4L:HIST1H3J:HIST1H2BO	http://www.gsea-msigdb.org/gsea/msigdb/cards/REACTOME_RNA_POLYMERASE_I_PROMOTER_ESCAPE
Canonical_Pathways	REACTOME_FORMATION_OF_THE_BETA_CATENIN:TCF_TRANSACTIVATING_COMPLEX	89	11	2.393e-11	3.21091e-09	HIST1H2BL:HIST1H3H:HIST1H2AJ:HIST1H2BM:HIST1H4J:HIST1H4K:HIST1H2BN:HIST1H3I:HIST1H4L:HIST1H3J:HIST1H2BO	http://www.gsea-msigdb.org/gsea/msigdb/cards/REACTOME_FORMATION_OF_THE_BETA_CATENIN:TCF_TRANSACTIVATING_COMPLEX
Canonical_Pathways	REACTOME_MEIOSIS	116	12	2.48229e-11	3.21091e-09	BRCA2:HIST1H2BL:HIST1H3H:HIST1H2AJ:HIST1H2BM:HIST1H4J:HIST1H4K:HIST1H2BN:HIST1H3I:HIST1H4L:HIST1H3J:HIST1H2BO	http://www.gsea-msigdb.org/gsea/msigdb/cards/REACTOME_MEIOSIS
Canonical_Pathways	REACTOME_RHO_GTPASES_ACTIVATE_PKNS	91	11	3.06464e-11	3.74397e-09	HIST1H2BL:HIST1H3H:HIST1H2AJ:HIST1H2BM:HIST1H4J:HIST1H4K:HIST1H2BN:HIST1H3I:HIST1H4L:HIST1H3J:HIST1H2BO	http://www.gsea-msigdb.org/gsea/msigdb/cards/REACTOME_RHO_GTPASES_ACTIVATE_PKNS
Canonical_Pathways	REACTOME_RUNX1_REGULATES_GENES_INVOLVED_IN_MEGAKARYOCYTE_DIFFERENTIATION_AND_PLATELET_FUNCTION	95	11	4.93839e-11	5.71553e-09	HIST1H2BL:HIST1H3H:HIST1H2AJ:HIST1H2BM:HIST1H4J:HIST1H4K:HIST1H2BN:HIST1H3I:HIST1H4L:HIST1H3J:HIST1H2BO	http://www.gsea-msigdb.org/gsea/msigdb/cards/REACTOME_RUNX1_REGULATES_GENES_INVOLVED_IN_MEGAKARYOCYTE_DIFFERENTIATION_AND_PLATELET_FUNCTION
Canonical_Pathways	REACTOME_RUNX1_REGULATES_TRANSCRIPTION_OF_GENES_INVOLVED_IN_DIFFERENTIATION_OF_HSCS	127	12	7.27052e-11	7.99394e-09	PSMD2:HIST1H2BL:HIST1H3H:HIST1H2AJ:HIST1H2BM:HIST1H4J:HIST1H4K:HIST1H2BN:HIST1H3I:HIST1H4L:HIST1H3J:HIST1H2BO	http://www.gsea-msigdb.org/gsea/msigdb/cards/REACTOME_RUNX1_REGULATES_TRANSCRIPTION_OF_GENES_INVOLVED_IN_DIFFERENTIATION_OF_HSCS
Canonical_Pathways	REACTOME_POSITIVE_EPIGENETIC_REGULATION_OF_RRNA_EXPRESSION	103	11	1.20323e-10	1.25995e-08	HIST1H2BL:HIST1H3H:HIST1H2AJ:HIST1H2BM:HIST1H4J:HIST1H4K:HIST1H2BN:HIST1H3I:HIST1H4L:HIST1H3J:HIST1H2BO	http://www.gsea-msigdb.org/gsea/msigdb/cards/REACTOME_POSITIVE_EPIGENETIC_REGULATION_OF_RRNA_EXPRESSION
Canonical_Pathways	REACTOME_GENE_SILENCING_BY_RNA	135	12	1.4913e-10	1.49062e-08	TPR:HIST1H2BL:HIST1H3H:HIST1H2AJ:HIST1H2BM:HIST1H4J:HIST1H4K:HIST1H2BN:HIST1H3I:HIST1H4L:HIST1H3J:HIST1H2BO	http://www.gsea-msigdb.org/gsea/msigdb/cards/REACTOME_GENE_SILENCING_BY_RNA
Canonical_Pathways	REACTOME_NEGATIVE_EPIGENETIC_REGULATION_OF_RRNA_EXPRESSION	106	11	1.64759e-10	1.5096e-08	HIST1H2BL:HIST1H3H:HIST1H2AJ:HIST1H2BM:HIST1H4J:HIST1H4K:HIST1H2BN:HIST1H3I:HIST1H4L:HIST1H3J:HIST1H2BO	http://www.gsea-msigdb.org/gsea/msigdb/cards/REACTOME_NEGATIVE_EPIGENETIC_REGULATION_OF_RRNA_EXPRESSION
Canonical_Pathways	REACTOME_AMYLOID_FIBER_FORMATION	106	11	1.64759e-10	1.5096e-08	HIST1H2BL:HIST1H3H:HIST1H2AJ:HIST1H2BM:HIST1H4J:HIST1H4K:HIST1H2BN:HIST1H3I:HIST1H4L:HIST1H3J:HIST1H2BO	http://www.gsea-msigdb.org/gsea/msigdb/cards/REACTOME_AMYLOID_FIBER_FORMATION
Canonical_Pathways	REACTOME_SENESCENCE_ASSOCIATED_SECRETORY_PHENOTYPE_SASP	107	11	1.82556e-10	1.60576e-08	HIST1H2BL:HIST1H3H:HIST1H2AJ:HIST1H2BM:HIST1H4J:HIST1H4K:HIST1H2BN:HIST1H3I:HIST1H4L:HIST1H3J:HIST1H2BO	http://www.gsea-msigdb.org/gsea/msigdb/cards/REACTOME_SENESCENCE_ASSOCIATED_SECRETORY_PHENOTYPE_SASP
Canonical_Pathways	REACTOME_RNA_POLYMERASE_I_TRANSCRIPTION	108	11	2.02062e-10	1.70898e-08	HIST1H2BL:HIST1H3H:HIST1H2AJ:HIST1H2BM:HIST1H4J:HIST1H4K:HIST1H2BN:HIST1H3I:HIST1H4L:HIST1H3J:HIST1H2BO	http://www.gsea-msigdb.org/gsea/msigdb/cards/REACTOME_RNA_POLYMERASE_I_TRANSCRIPTION
Canonical_Pathways	REACTOME_REPRODUCTION	142	12	2.69216e-10	2.19262e-08	BRCA2:HIST1H2BL:HIST1H3H:HIST1H2AJ:HIST1H2BM:HIST1H4J:HIST1H4K:HIST1H2BN:HIST1H3I:HIST1H4L:HIST1H3J:HIST1H2BO	http://www.gsea-msigdb.org/gsea/msigdb/cards/REACTOME_REPRODUCTION
Canonical_Pathways	REACTOME_PRE_NOTCH_EXPRESSION_AND_PROCESSING	117	11	4.81884e-10	3.78451e-08	HIST1H2BL:HIST1H3H:HIST1H2AJ:HIST1H2BM:HIST1H4J:HIST1H4K:HIST1H2BN:HIST1H3I:HIST1H4L:HIST1H3J:HIST1H2BO	http://www.gsea-msigdb.org/gsea/msigdb/cards/REACTOME_PRE_NOTCH_EXPRESSION_AND_PROCESSING
Canonical_Pathways	REACTOME_CHROMATIN_ORGANIZATION	268	15	5.22329e-10	3.96069e-08	HIST1H2BL:HIST1H2AI:HIST1H3H:HIST1H2AJ:HIST1H2BM:HIST1H4J:HIST1H4K:HIST1H2AK:HIST1H2BN:HIST1H2AL:HIST1H3I:HIST1H4L:HIST1H3J:HIST1H2AM:HIST1H2BO	http://www.gsea-msigdb.org/gsea/msigdb/cards/REACTOME_CHROMATIN_ORGANIZATION
Canonical_Pathways	REACTOME_ACTIVATION_OF_HOX_GENES_DURING_DIFFERENTIATION	119	11	5.78677e-10	4.2417e-08	HIST1H2BL:HIST1H3H:HIST1H2AJ:HIST1H2BM:HIST1H4J:HIST1H4K:HIST1H2BN:HIST1H3I:HIST1H4L:HIST1H3J:HIST1H2BO	http://www.gsea-msigdb.org/gsea/msigdb/cards/REACTOME_ACTIVATION_OF_HOX_GENES_DURING_DIFFERENTIATION
Canonical_Pathways	REACTOME_OXIDATIVE_STRESS_INDUCED_SENESCENCE	121	11	6.92557e-10	4.91269e-08	HIST1H2BL:HIST1H3H:HIST1H2AJ:HIST1H2BM:HIST1H4J:HIST1H4K:HIST1H2BN:HIST1H3I:HIST1H4L:HIST1H3J:HIST1H2BO	http://www.gsea-msigdb.org/gsea/msigdb/cards/REACTOME_OXIDATIVE_STRESS_INDUCED_SENESCENCE
Canonical_Pathways	REACTOME_DNA_DAMAGE_TELOMERE_STRESS_INDUCED_SENESCENCE	79	9	3.38595e-09	2.32678e-07	HIST1H2BL:HIST1H2AJ:HIST1H2BM:HIST1H4J:HIST1H4K:HIST1H2BN:HIST1H1B:HIST1H4L:HIST1H2BO	http://www.gsea-msigdb.org/gsea/msigdb/cards/REACTOME_DNA_DAMAGE_TELOMERE_STRESS_INDUCED_SENESCENCE
Canonical_Pathways	REACTOME_DEPURINATION	55	8	3.52354e-09	2.34796e-07	HIST1H2BL:HIST1H2AJ:HIST1H2BM:HIST1H4J:HIST1H4K:HIST1H2BN:HIST1H4L:HIST1H2BO	http://www.gsea-msigdb.org/gsea/msigdb/cards/REACTOME_DEPURINATION
Canonical_Pathways	REACTOME_EPIGENETIC_REGULATION_OF_GENE_EXPRESSION	145	11	4.76285e-09	3.08044e-07	HIST1H2BL:HIST1H3H:HIST1H2AJ:HIST1H2BM:HIST1H4J:HIST1H4K:HIST1H2BN:HIST1H3I:HIST1H4L:HIST1H3J:HIST1H2BO	http://www.gsea-msigdb.org/gsea/msigdb/cards/REACTOME_EPIGENETIC_REGULATION_OF_GENE_EXPRESSION
Canonical_Pathways	REACTOME_ESTROGEN_DEPENDENT_GENE_EXPRESSION	147	11	5.50224e-09	3.45698e-07	HIST1H2BL:HIST1H3H:HIST1H2AJ:HIST1H2BM:HIST1H4J:HIST1H4K:HIST1H2BN:HIST1H3I:HIST1H4L:HIST1H3J:HIST1H2BO	http://www.gsea-msigdb.org/gsea/msigdb/cards/REACTOME_ESTROGEN_DEPENDENT_GENE_EXPRESSION
Canonical_Pathways	REACTOME_CELLULAR_SENESCENCE	191	12	8.00634e-09	4.89054e-07	HIST1H2BL:HIST1H3H:HIST1H2AJ:HIST1H2BM:HIST1H4J:HIST1H4K:HIST1H2BN:HIST1H1B:HIST1H3I:HIST1H4L:HIST1H3J:HIST1H2BO	http://www.gsea-msigdb.org/gsea/msigdb/cards/REACTOME_CELLULAR_SENESCENCE
Canonical_Pathways	REACTOME_TRANSCRIPTIONAL_REGULATION_BY_RUNX1	236	13	9.20973e-09	5.43706e-07	PSMD2:HIST1H2BL:HIST1H3H:HIST1H2AJ:HIST1H2BM:HIST1H4J:HIST1H4K:HIST1H2BN:HIST1H3I:HIST1H4L:HIST1H3J:HIST1H2BO:AUTS2	http://www.gsea-msigdb.org/gsea/msigdb/cards/REACTOME_TRANSCRIPTIONAL_REGULATION_BY_RUNX1
Canonical_Pathways	REACTOME_BASE_EXCISION_REPAIR_AP_SITE_FORMATION	62	8	9.39556e-09	5.43706e-07	HIST1H2BL:HIST1H2AJ:HIST1H2BM:HIST1H4J:HIST1H4K:HIST1H2BN:HIST1H4L:HIST1H2BO	http://www.gsea-msigdb.org/gsea/msigdb/cards/REACTOME_BASE_EXCISION_REPAIR_AP_SITE_FORMATION
Canonical_Pathways	REACTOME_NUCLEOSOME_ASSEMBLY	72	8	3.13878e-08	1.76979e-06	HIST1H2BL:HIST1H2AJ:HIST1H2BM:HIST1H4J:HIST1H4K:HIST1H2BN:HIST1H4L:HIST1H2BO	http://www.gsea-msigdb.org/gsea/msigdb/cards/REACTOME_NUCLEOSOME_ASSEMBLY
Canonical_Pathways	REACTOME_DNA_DOUBLE_STRAND_BREAK_RESPONSE	77	8	5.36062e-08	2.947e-06	CHEK2:HIST1H2BL:HIST1H2BM:HIST1H4J:HIST1H4K:HIST1H2BN:HIST1H4L:HIST1H2BO	http://www.gsea-msigdb.org/gsea/msigdb/cards/REACTOME_DNA_DOUBLE_STRAND_BREAK_RESPONSE
Canonical_Pathways	REACTOME_MEIOTIC_SYNAPSIS	78	8	5.93877e-08	3.18521e-06	HIST1H2BL:HIST1H2AJ:HIST1H2BM:HIST1H4J:HIST1H4K:HIST1H2BN:HIST1H4L:HIST1H2BO	http://www.gsea-msigdb.org/gsea/msigdb/cards/REACTOME_MEIOTIC_SYNAPSIS
Canonical_Pathways	REACTOME_TCF_DEPENDENT_SIGNALING_IN_RESPONSE_TO_WNT	230	12	6.28052e-08	3.2883e-06	PSMD2:HIST1H2BL:HIST1H3H:HIST1H2AJ:HIST1H2BM:HIST1H4J:HIST1H4K:HIST1H2BN:HIST1H3I:HIST1H4L:HIST1H3J:HIST1H2BO	http://www.gsea-msigdb.org/gsea/msigdb/cards/REACTOME_TCF_DEPENDENT_SIGNALING_IN_RESPONSE_TO_WNT
Canonical_Pathways	REACTOME_TELOMERE_MAINTENANCE	81	8	8.00647e-08	4.09447e-06	HIST1H2BL:HIST1H2AJ:HIST1H2BM:HIST1H4J:HIST1H4K:HIST1H2BN:HIST1H4L:HIST1H2BO	http://www.gsea-msigdb.org/gsea/msigdb/cards/REACTOME_TELOMERE_MAINTENANCE
Canonical_Pathways	REACTOME_SIGNALING_BY_RHO_GTPASES	449	16	8.31045e-08	4.15334e-06	SRGAP2:ARHGEF33:SOS1:ARHGEF38:HIST1H2BL:HIST1H3H:HIST1H2AJ:HIST1H2BM:HIST1H4J:HIST1H4K:HIST1H2BN:HIST1H3I:HIST1H4L:HIST1H3J:HIST1H2BO:DLC1	http://www.gsea-msigdb.org/gsea/msigdb/cards/REACTOME_SIGNALING_BY_RHO_GTPASES
Canonical_Pathways	REACTOME_SIGNALING_BY_NOTCH	243	12	1.14299e-07	5.58543e-06	PSMD2:HIST1H2BL:HIST1H3H:HIST1H2AJ:HIST1H2BM:HIST1H4J:HIST1H4K:HIST1H2BN:HIST1H3I:HIST1H4L:HIST1H3J:HIST1H2BO	http://www.gsea-msigdb.org/gsea/msigdb/cards/REACTOME_SIGNALING_BY_NOTCH
Canonical_Pathways	REACTOME_BASE_EXCISION_REPAIR	90	8	1.83161e-07	8.75588e-06	HIST1H2BL:HIST1H2AJ:HIST1H2BM:HIST1H4J:HIST1H4K:HIST1H2BN:HIST1H4L:HIST1H2BO	http://www.gsea-msigdb.org/gsea/msigdb/cards/REACTOME_BASE_EXCISION_REPAIR
Canonical_Pathways	REACTOME_SIGNALING_BY_NUCLEAR_RECEPTORS	261	12	2.46964e-07	1.15548e-05	ADH4:HIST1H2BL:HIST1H3H:HIST1H2AJ:HIST1H2BM:HIST1H4J:HIST1H4K:HIST1H2BN:HIST1H3I:HIST1H4L:HIST1H3J:HIST1H2BO	http://www.gsea-msigdb.org/gsea/msigdb/cards/REACTOME_SIGNALING_BY_NUCLEAR_RECEPTORS
Canonical_Pathways	REACTOME_G2_M_DNA_DAMAGE_CHECKPOINT	95	8	2.79022e-07	1.27827e-05	CHEK2:HIST1H2BL:HIST1H2BM:HIST1H4J:HIST1H4K:HIST1H2BN:HIST1H4L:HIST1H2BO	http://www.gsea-msigdb.org/gsea/msigdb/cards/REACTOME_G2_M_DNA_DAMAGE_CHECKPOINT
Canonical_Pathways	REACTOME_ESR_MEDIATED_SIGNALING	218	11	3.13622e-07	1.40746e-05	HIST1H2BL:HIST1H3H:HIST1H2AJ:HIST1H2BM:HIST1H4J:HIST1H4K:HIST1H2BN:HIST1H3I:HIST1H4L:HIST1H3J:HIST1H2BO	http://www.gsea-msigdb.org/gsea/msigdb/cards/REACTOME_ESR_MEDIATED_SIGNALING
Canonical_Pathways	REACTOME_CELLULAR_RESPONSES_TO_STRESS	437	15	3.42551e-07	1.50654e-05	TPR:ERO1L:PSMD2:HIST1H2BL:HIST1H3H:HIST1H2AJ:HIST1H2BM:HIST1H4J:HIST1H4K:HIST1H2BN:HIST1H1B:HIST1H3I:HIST1H4L:HIST1H3J:HIST1H2BO	http://www.gsea-msigdb.org/gsea/msigdb/cards/REACTOME_CELLULAR_RESPONSES_TO_STRESS
Canonical_Pathways	REACTOME_SIGNALING_BY_WNT	325	13	3.82243e-07	1.64814e-05	PLCB1:PSMD2:HIST1H2BL:HIST1H3H:HIST1H2AJ:HIST1H2BM:HIST1H4J:HIST1H4K:HIST1H2BN:HIST1H3I:HIST1H4L:HIST1H3J:HIST1H2BO	http://www.gsea-msigdb.org/gsea/msigdb/cards/REACTOME_SIGNALING_BY_WNT
Canonical_Pathways	REACTOME_NONHOMOLOGOUS_END_JOINING_NHEJ	69	7	4.39121e-07	1.85698e-05	HIST1H2BL:HIST1H2BM:HIST1H4J:HIST1H4K:HIST1H2BN:HIST1H4L:HIST1H2BO	http://www.gsea-msigdb.org/gsea/msigdb/cards/REACTOME_NONHOMOLOGOUS_END_JOINING_NHEJ
Canonical_Pathways	REACTOME_M_PHASE	391	14	5.14612e-07	2.13515e-05	TPR:PSMD2:HIST1H2BL:HIST1H3H:HIST1H2AJ:HIST1H2BM:HIST1H4J:HIST1H4K:HIST1H2BN:HIST1H3I:HIST1H4L:HIST1H3J:HIST1H2BO:MCPH1	http://www.gsea-msigdb.org/gsea/msigdb/cards/REACTOME_M_PHASE
Canonical_Pathways	REACTOME_HDMS_DEMETHYLATE_HISTONES	46	6	6.60221e-07	2.68857e-05	HIST1H3H:HIST1H4J:HIST1H4K:HIST1H3I:HIST1H4L:HIST1H3J	http://www.gsea-msigdb.org/gsea/msigdb/cards/REACTOME_HDMS_DEMETHYLATE_HISTONES
Canonical_Pathways	REACTOME_CHROMOSOME_MAINTENANCE	108	8	7.49555e-07	2.99686e-05	HIST1H2BL:HIST1H2AJ:HIST1H2BM:HIST1H4J:HIST1H4K:HIST1H2BN:HIST1H4L:HIST1H2BO	http://www.gsea-msigdb.org/gsea/msigdb/cards/REACTOME_CHROMOSOME_MAINTENANCE
Canonical_Pathways	REACTOME_DNA_DOUBLE_STRAND_BREAK_REPAIR	166	9	2.09499e-06	8.1383e-05	BRCA2:CHEK2:HIST1H2BL:HIST1H2BM:HIST1H4J:HIST1H4K:HIST1H2BN:HIST1H4L:HIST1H2BO	http://www.gsea-msigdb.org/gsea/msigdb/cards/REACTOME_DNA_DOUBLE_STRAND_BREAK_REPAIR
Canonical_Pathways	REACTOME_RHO_GTPASE_EFFECTORS	320	12	2.10952e-06	8.1383e-05	SRGAP2:HIST1H2BL:HIST1H3H:HIST1H2AJ:HIST1H2BM:HIST1H4J:HIST1H4K:HIST1H2BN:HIST1H3I:HIST1H4L:HIST1H3J:HIST1H2BO	http://www.gsea-msigdb.org/gsea/msigdb/cards/REACTOME_RHO_GTPASE_EFFECTORS
Canonical_Pathways	REACTOME_G2_M_CHECKPOINTS	168	9	2.31258e-06	8.76786e-05	CHEK2:PSMD2:HIST1H2BL:HIST1H2BM:HIST1H4J:HIST1H4K:HIST1H2BN:HIST1H4L:HIST1H2BO	http://www.gsea-msigdb.org/gsea/msigdb/cards/REACTOME_G2_M_CHECKPOINTS
Canonical_Pathways	REACTOME_UB_SPECIFIC_PROCESSING_PROTEASES	220	10	2.78498e-06	0.000103799	PSMD2:HIST1H2BL:HIST1H2AI:HIST1H2AJ:HIST1H2BM:HIST1H2AK:HIST1H2BN:HIST1H2AL:HIST1H2AM:HIST1H2BO	http://www.gsea-msigdb.org/gsea/msigdb/cards/REACTOME_UB_SPECIFIC_PROCESSING_PROTEASES
Canonical_Pathways	REACTOME_CELLULAR_RESPONSES_TO_EXTERNAL_STIMULI	532	15	3.89175e-06	0.000142633	TPR:ERO1L:PSMD2:HIST1H2BL:HIST1H3H:HIST1H2AJ:HIST1H2BM:HIST1H4J:HIST1H4K:HIST1H2BN:HIST1H1B:HIST1H3I:HIST1H4L:HIST1H3J:HIST1H2BO	http://www.gsea-msigdb.org/gsea/msigdb/cards/REACTOME_CELLULAR_RESPONSES_TO_EXTERNAL_STIMULI
Canonical_Pathways	REACTOME_METALLOPROTEASE_DUBS	36	5	4.2516e-06	0.000153267	HIST1H2AI:HIST1H2AJ:HIST1H2AK:HIST1H2AL:HIST1H2AM	http://www.gsea-msigdb.org/gsea/msigdb/cards/REACTOME_METALLOPROTEASE_DUBS
Canonical_Pathways	REACTOME_HOMOLOGY_DIRECTED_REPAIR	138	8	4.75036e-06	0.000166528	BRCA2:HIST1H2BL:HIST1H2BM:HIST1H4J:HIST1H4K:HIST1H2BN:HIST1H4L:HIST1H2BO	http://www.gsea-msigdb.org/gsea/msigdb/cards/REACTOME_HOMOLOGY_DIRECTED_REPAIR
Canonical_Pathways	REACTOME_PROCESSING_OF_DNA_DOUBLE_STRAND_BREAK_ENDS	98	7	4.77092e-06	0.000166528	HIST1H2BL:HIST1H2BM:HIST1H4J:HIST1H4K:HIST1H2BN:HIST1H4L:HIST1H2BO	http://www.gsea-msigdb.org/gsea/msigdb/cards/REACTOME_PROCESSING_OF_DNA_DOUBLE_STRAND_BREAK_ENDS
Canonical_Pathways	REACTOME_PKMTS_METHYLATE_HISTONE_LYSINES	69	6	7.42445e-06	0.000255099	HIST1H3H:HIST1H4J:HIST1H4K:HIST1H3I:HIST1H4L:HIST1H3J	http://www.gsea-msigdb.org/gsea/msigdb/cards/REACTOME_PKMTS_METHYLATE_HISTONE_LYSINES
Canonical_Pathways	REACTOME_CELL_CYCLE	641	16	8.57364e-06	0.000290053	TPR:BRCA2:CHEK2:PSMD2:HIST1H2BL:HIST1H3H:HIST1H2AJ:HIST1H2BM:HIST1H4J:HIST1H4K:HIST1H2BN:HIST1H3I:HIST1H4L:HIST1H3J:HIST1H2BO:MCPH1	http://www.gsea-msigdb.org/gsea/msigdb/cards/REACTOME_CELL_CYCLE
Canonical_Pathways	REACTOME_CELL_CYCLE_MITOTIC	535	14	1.88337e-05	0.000627503	TPR:PSMD2:HIST1H2BL:HIST1H3H:HIST1H2AJ:HIST1H2BM:HIST1H4J:HIST1H4K:HIST1H2BN:HIST1H3I:HIST1H4L:HIST1H3J:HIST1H2BO:MCPH1	http://www.gsea-msigdb.org/gsea/msigdb/cards/REACTOME_CELL_CYCLE_MITOTIC
Canonical_Pathways	REACTOME_GENE_EXPRESSION_TRANSCRIPTION	1478	25	2.52431e-05	0.0008285	TPR:CNOT2:RGCC:NFIC:ZNF71:CHEK2:ZNF445:ZKSCAN7:ZNF660:ZNF197:PSMD2:INTS12:HIST1H2BL:HIST1H3H:HIST1H2AJ:HIST1H2BM:HIST1H4J:HIST1H4K:HIST1H2BN:HIST1H3I:HIST1H4L:HIST1H3J:HIST1H2BO:CGA:AUTS2	http://www.gsea-msigdb.org/gsea/msigdb/cards/REACTOME_GENE_EXPRESSION_TRANSCRIPTION
Canonical_Pathways	REACTOME_GENERIC_TRANSCRIPTION_PATHWAY	1211	22	2.76029e-05	0.000892628	CNOT2:RGCC:ZNF71:CHEK2:ZNF445:ZKSCAN7:ZNF660:ZNF197:PSMD2:HIST1H2BL:HIST1H3H:HIST1H2AJ:HIST1H2BM:HIST1H4J:HIST1H4K:HIST1H2BN:HIST1H3I:HIST1H4L:HIST1H3J:HIST1H2BO:CGA:AUTS2	http://www.gsea-msigdb.org/gsea/msigdb/cards/REACTOME_GENERIC_TRANSCRIPTION_PATHWAY
Canonical_Pathways	REACTOME_DEUBIQUITINATION	297	10	3.7689e-05	0.00120113	PSMD2:HIST1H2BL:HIST1H2AI:HIST1H2AJ:HIST1H2BM:HIST1H2AK:HIST1H2BN:HIST1H2AL:HIST1H2AM:HIST1H2BO	http://www.gsea-msigdb.org/gsea/msigdb/cards/REACTOME_DEUBIQUITINATION
Canonical_Pathways	REACTOME_UCH_PROTEINASES	101	6	6.55981e-05	0.00206072	PSMD2:HIST1H2AI:HIST1H2AJ:HIST1H2AK:HIST1H2AL:HIST1H2AM	http://www.gsea-msigdb.org/gsea/msigdb/cards/REACTOME_UCH_PROTEINASES
Canonical_Pathways	REACTOME_DNA_REPAIR	330	10	9.05453e-05	0.00280435	BRCA2:CHEK2:HIST1H2BL:HIST1H2AJ:HIST1H2BM:HIST1H4J:HIST1H4K:HIST1H2BN:HIST1H4L:HIST1H2BO	http://www.gsea-msigdb.org/gsea/msigdb/cards/REACTOME_DNA_REPAIR
Canonical_Pathways	REACTOME_CELL_CYCLE_CHECKPOINTS	291	9	0.000174443	0.00532778	CHEK2:PSMD2:HIST1H2BL:HIST1H2BM:HIST1H4J:HIST1H4K:HIST1H2BN:HIST1H4L:HIST1H2BO	http://www.gsea-msigdb.org/gsea/msigdb/cards/REACTOME_CELL_CYCLE_CHECKPOINTS
Canonical_Pathways	REACTOME_DEVELOPMENTAL_BIOLOGY	1100	19	0.00018818	0.00566859	DAB1:SRGAP2:SOS1:EPHA6:PSMD2:EIF4G1:HIST1H2BL:HIST1H3H:HIST1H2AJ:HIST1H2BM:HIST1H4J:HIST1H4K:HIST1H2BN:HIST1H3I:HIST1H4L:HIST1H3J:HIST1H2BO:UNC5D:TGS1	http://www.gsea-msigdb.org/gsea/msigdb/cards/REACTOME_DEVELOPMENTAL_BIOLOGY
Canonical_Pathways	REACTOME_E3_UBIQUITIN_LIGASES_UBIQUITINATE_TARGET_PROTEINS	59	4	0.000686343	0.0203955	HIST1H2BL:HIST1H2BM:HIST1H2BN:HIST1H2BO	http://www.gsea-msigdb.org/gsea/msigdb/cards/REACTOME_E3_UBIQUITIN_LIGASES_UBIQUITINATE_TARGET_PROTEINS
Canonical_Pathways	REACTOME_SUMOYLATION_OF_CHROMATIN_ORGANIZATION_PROTEINS	71	4	0.00137575	0.040337	TPR:HIST1H4J:HIST1H4K:HIST1H4L	http://www.gsea-msigdb.org/gsea/msigdb/cards/REACTOME_SUMOYLATION_OF_CHROMATIN_ORGANIZATION_PROTEINS
Canonical_Pathways	REACTOME_INTERLEUKIN_7_SIGNALING	34	3	0.00155319	0.0449402	HIST1H3H:HIST1H3I:HIST1H3J	http://www.gsea-msigdb.org/gsea/msigdb/cards/REACTOME_INTERLEUKIN_7_SIGNALING
Canonical_Pathways	REACTOME_POST_TRANSLATIONAL_PROTEIN_MODIFICATION	1427	20	0.00173057	0.0494225	TPR:IKBKE:THSD4:CNTN4:PSMD2:FBXL5:HIST1H2BL:HIST1H2AI:HIST1H2AJ:HIST1H2BM:HIST1H4J:HIST1H4K:HIST1H2AK:HIST1H2BN:HIST1H2AL:HIST1H4L:HIST1H2AM:HIST1H2BO:CGA:SLC35A1	http://www.gsea-msigdb.org/gsea/msigdb/cards/REACTOME_POST_TRANSLATIONAL_PROTEIN_MODIFICATION

## Sheet: C
Category	GeneSet	N_genes	N_overlap	p	adjP	genes	link
GWAScatalog	Phosphorus levels	22	6	2.31415e-09	4.20017e-06	CASR:ITPR3:IP6K3:LEMD2:MLN:ENPP3
GWAScatalog	Generalized epilepsy	25	5	2.8897e-07	0.00026224	COPZ2:NFE2L1:CBX1:SNX11:SKAP1
GWAScatalog	Iris color (b* coordinate)	28	5	5.27097e-07	0.000318894	OCA2:HERC2:SV2B:TAC4:CSMD1
GWAScatalog	Regular attendance at a gym or sports club	42	5	4.27371e-06	0.00156723	ITPR3:UQCC2:IP6K3:LEMD2:MLN
GWAScatalog	Body mass index	1365	23	4.31743e-06	0.00156723	PIP5K1A:PSMD4:ZNF687:PI4KB:RFX5:KSR2:KCNH5:NLRC3:DNASE1:RBFOX1:COPZ2:MIR152:CBX1:SNX11:SKAP1:MIR1203:CTNNA2:SPOCK1:ITPR3:UQCC2:IP6K3:LEMD2:MLN
GWAScatalog	Resting-state electroencephalogram vigilance	46	5	6.75934e-06	0.0020447	TMEM117:SGSM1:FRMD4B:SASH1:PTPRD
GWAScatalog	Post bronchodilator FEV1/FVC ratio	199	8	2.15028e-05	0.00557537	KSR2:OCA2:ZNF385D:KALRN:MCTP1:SPOCK1:OFCC1:PTPRD
GWAScatalog	Type 2 diabetes	494	12	3.24057e-05	0.00735205	TCERG1L:KSR2:KLF5:RBFOX1:CMIP:CASR:ARG1:MED23:CSMD1:PTPRD:PALM2-AKAP2:AKAP2
GWAScatalog	Low susceptibility to hepatitis C infection	12	3	3.96255e-05	0.00799114	NAV2:OFCC1:PTPRD
GWAScatalog	Multisite chronic pain	36	4	5.40469e-05	0.00980952	KCND3:CTNNA2:MLN:UTRN
GWAScatalog	Chronic obstructive pulmonary disease or resting heart rate (pleiotropy)	74	5	6.97286e-05	0.0115052	ITPR3:UQCC2:IP6K3:LEMD2:MLN
GWAScatalog	Cognitive decline rate in late mild cognitive impairment	122	6	7.78232e-05	0.0117708	TMEM132D:FRMD6:DPH6-AS1:RBFOX1:PRR16:FOXK1
GWAScatalog	Iris color (a* coordinate)	16	3	9.91668e-05	0.0138452	OCA2:SV2B:TAC4
GWAScatalog	Temperament	18	3	0.00014328	0.0185752	LPHN2:TCERG1L:PTPRD
GWAScatalog	Cerebral microbleeds	4	2	0.000195786	0.0236901	RP4-601K24.1:CTNNA2
GWAScatalog	Pursuit maintenance gain	94	5	0.000216541	0.0245639	TMPRSS5:KSR2:CMIP:CSMD1:PTPRD
GWAScatalog	Coronary artery aneurysm in Kawasaki disease	25	3	0.000392052	0.0383329	NAV2:TSHZ2:CSMD1
GWAScatalog	Chronotype	556	11	0.000406145	0.0383329	LPHN2:TMPRSS5:KLF5:FAM155A:RBFOX1:COPZ2:RNF144B:SASH1:PLXNA4:CSMD1:PTPRD
GWAScatalog	Calcium levels	61	4	0.000428035	0.0383329	BCAS1:CASR:CSTA:DOK7
GWAScatalog	Black vs. blond hair color	6	2	0.000485762	0.0383329	OCA2:HERC2
GWAScatalog	Blond vs non-blond hair color	6	2	0.000485762	0.0383329	OCA2:HERC2
GWAScatalog	Partial epilepsies	6	2	0.000485762	0.0383329	ZNF385D:PTPRD
GWAScatalog	Black vs. red hair color	6	2	0.000485762	0.0383329	OCA2:HERC2
GWAScatalog	Hodgkin's lymphoma	28	3	0.000551375	0.039666	ITPR3:UQCC2:IP6K3
GWAScatalog	Loneliness (multivariate analysis)	29	3	0.000612401	0.039666	RP11-1E3.1:UTRN:PTPRD
GWAScatalog	Venous thromboembolism adjusted for sickle cell variant rs77121243-T	68	4	0.000647388	0.039666	LPHN2:TBC1D4:BCAS1:ITPR3
GWAScatalog	L-arginine levels	7	2	0.00067749	0.039666	MED23:ENPP3
GWAScatalog	Light vs. dark hair color	7	2	0.00067749	0.039666	OCA2:HERC2
GWAScatalog	Brown vs. non-brown hair color	7	2	0.00067749	0.039666	OCA2:HERC2
GWAScatalog	Skin pigmentation (conditioned on rs1426654 and rs35397)	7	2	0.00067749	0.039666	OCA2:HERC2
GWAScatalog	Neurocognitive impairment in HIV-1 infection (dichotomous)	7	2	0.00067749	0.039666	FAM155A:CSMD1
GWAScatalog	Orofacial clefts	32	3	0.000820811	0.0441438	GREM1:FMN1:RASGRF2
GWAScatalog	Hepcidin/ferritin ratio	33	3	0.000899086	0.0441438	TACC2:RYR3:FRMD4B
GWAScatalog	Skin colour saturation	8	2	0.000899901	0.0441438	OCA2:HERC2
GWAScatalog	Eye color (brightness)	8	2	0.000899901	0.0441438	OCA2:HERC2
GWAScatalog	Superior frontal gyrus grey matter volume	8	2	0.000899901	0.0441438	RASGRF2:SMARCA2
GWAScatalog	Eye color (saturation)	8	2	0.000899901	0.0441438	OCA2:HERC2
GWAScatalog	Endometrial cancer (endometrioid histology)	34	3	0.000981939	0.0456979	KLF5:SKAP1:PTPRD
GWAScatalog	Hemoglobin	34	3	0.000981939	0.0456979	TAC4:TSHZ2:PRKAG2
GWAScatalog	Monobrow	77	4	0.0010334	0.0468904	NAV2:HERC2:GREM1:SMARCA2
GWAScatalog	Emphysema annual change measurement in smokers (adjusted lung density)	35	3	0.00106947	0.0473437	KSR2:TSHZ2:RNF144B
GWAScatalog	Adverse response to chemotherapy (neutropenia/leucopenia) (carboplatin)	9	2	0.00115264	0.0475463	CMIP:CSMD1
GWAScatalog	Skin pigmentation traits	9	2	0.00115264	0.0475463	OCA2:HERC2
GWAScatalog	Skin, hair and eye pigmentation (multivariate analysis)	9	2	0.00115264	0.0475463	OCA2:HERC2
Chemical_and_Genetic_pertubation	LIN_MELANOMA_COPY_NUMBER_UP	71	6	3.51476e-06	0.0116057	PIP5K1A:PSMD4:PI4KB:RFX5:DNM1L:YARS2	http://www.gsea-msigdb.org/gsea/msigdb/cards/LIN_MELANOMA_COPY_NUMBER_UP
Immunologic_signatures	GSE16450_CTRL_VS_IFNA_12H_STIM_IMMATURE_NEURON_CELL_LINE_UP	195	8	1.85841e-05	0.0361985	PRKCQ:PCCA:HERC2:SKAP1:TASP1:RASGRF2:UTRN:PRKAG2	http://www.gsea-msigdb.org/gsea/msigdb/cards/GSE16450_CTRL_VS_IFNA_12H_STIM_IMMATURE_NEURON_CELL_LINE_UP
Immunologic_signatures	GSE40274_FOXP3_VS_FOXP3_AND_GATA1_TRANSDUCED_ACTIVATED_CD4_TCELL_UP	200	8	2.22897e-05	0.0361985	SELENBP1:TACC2:KLF5:TBC1D4:C16orf90:KCNH8:ARG1:TTLL11	http://www.gsea-msigdb.org/gsea/msigdb/cards/GSE40274_FOXP3_VS_FOXP3_AND_GATA1_TRANSDUCED_ACTIVATED_CD4_TCELL_UP
Immunologic_signatures	GSE41867_NAIVE_VS_DAY6_LCMV_ARMSTRONG_EFFECTOR_CD8_TCELL_DN	200	8	2.22897e-05	0.0361985	LPHN2:SELENBP1:PRKCQ:RNF17:CIPC:TRAP1:SKAP1:ATP9B	http://www.gsea-msigdb.org/gsea/msigdb/cards/GSE41867_NAIVE_VS_DAY6_LCMV_ARMSTRONG_EFFECTOR_CD8_TCELL_DN
Positional_gene_sets	chr7q35	57	11	2.52036e-14	7.53586e-12	OR2A25:OR2A41P:OR2A12:OR2A2:OR2A15P:OR2A14:OR2A13P:OR2A3P:OR2AO1P:CTAGE4:ARHGEF35	http://www.gsea-msigdb.org/gsea/msigdb/cards/chr7q35
Positional_gene_sets	chr1q21	317	13	4.50535e-08	6.7355e-06	VPS72:PIP5K1A:PSMD4:RP11-126K1.2:ZNF687:PI4KB:RN7SL444P:RFX5:SELENBP1:TCHHL1:TCHH:RPTN:FLG-AS1	http://www.gsea-msigdb.org/gsea/msigdb/cards/chr1q21
Positional_gene_sets	chr15q13	69	6	2.97013e-06	0.000290293	OCA2:HERC2:RPL41P2:GREM1:FMN1:RYR3	http://www.gsea-msigdb.org/gsea/msigdb/cards/chr15q13
Positional_gene_sets	chr17q21	399	12	3.88352e-06	0.000290293	COPZ2:MIR152:NFE2L1:CBX1:RNU6-1201P:SNX11:SKAP1:MIR1203:RNU6-1152P:FAM117A:KAT7:TAC4	http://www.gsea-msigdb.org/gsea/msigdb/cards/chr17q21
Positional_gene_sets	chr11q23	174	8	8.12962e-06	0.000486151	TMPRSS5:ZW10:CLDN25:ATF4P4:LRRC37A13P:USP28:RNU6-1107P:HTR3B	http://www.gsea-msigdb.org/gsea/msigdb/cards/chr11q23
Positional_gene_sets	chr13q22	58	4	0.000352698	0.0175761	KLF5:FABP5P1:RNU6-66P:TBC1D4	http://www.gsea-msigdb.org/gsea/msigdb/cards/chr13q22
Positional_gene_sets	chr9q31	118	5	0.000617658	0.0263828	PALM2-AKAP2:AKAP2:DNAJC25:DNAJC25-GNG10:GNG10	http://www.gsea-msigdb.org/gsea/msigdb/cards/chr9q31
Positional_gene_sets	chr1p31	187	6	0.000775176	0.0289722	NFIA:UBE2U:CACHD1:LPHN2:ST13P20:RP4-601K24.1	http://www.gsea-msigdb.org/gsea/msigdb/cards/chr1p31
Wikipathways	MFAP5-mediated ovarian cancer cell motility and invasiveness	13	3	5.12949e-05	0.0278531	PRKCQ:RYR3:ITPR3	http://www.wikipathways.org/instance/WP3301_r106638
Curated_gene_sets	LIN_MELANOMA_COPY_NUMBER_UP	71	6	3.51476e-06	0.0193347	PIP5K1A:PSMD4:PI4KB:RFX5:DNM1L:YARS2	http://www.gsea-msigdb.org/gsea/msigdb/cards/LIN_MELANOMA_COPY_NUMBER_UP
microRNA_targets	ATGCAGT_MIR217	115	6	5.60043e-05	0.0123769	NFIA:TACC2:KCNH5:RBFOX1:PALM2-AKAP2:AKAP2	http://www.gsea-msigdb.org/gsea/msigdb/cards/ATGCAGT_MIR217
TF_targets	TGGAAA_NFAT_Q4_01	1924	27	1.71816e-05	0.0104808	NFIA:UBE2U:KCND3:PHGDH:TACC2:TMEM117:KSR2:KLF5:FRMD6:KCNH5:GREM1:RBFOX1:FAM117A:TAC4:NFATC1:EPT1:TSHZ2:TSPAN5:RASGRF2:OFCC1:ENPP3:SASH1:CTAGE4:PRKAG2:ENPP2:SMARCA2:AKAP2	http://www.gsea-msigdb.org/gsea/msigdb/cards/TGGAAA_NFAT_Q4_01
TF_targets	TTTNNANAGCYR_UNKNOWN	134	6	0.000130548	0.0398173	PRKCQ:TCERG1L:NLRC3:NFATC1:HIST1H2BL:HIST1H2AI	http://www.gsea-msigdb.org/gsea/msigdb/cards/TTTNNANAGCYR_UNKNOWN

## Sheet: D
Category	GeneSet	N_genes	N_overlap	p	adjP	genes	link
GWAScatalog	White blood cell count	221	9	3.58621e-06	0.00650897	ICAM5:EPS15L1:LY75:LY75-CD302:PLCB1:IL17RA:TTC28:PSMD2:CHD7
GWAScatalog	Lymphocyte counts	163	7	3.16369e-05	0.0285073	LY9:EXPH5:ICAM1:EPS15L1:PLCB1:TTC28:CMC1
GWAScatalog	Prostate cancer	381	10	4.71194e-05	0.0285073	BIRC2:TMEM123:MMP7:TXNDC16:GPR137C:ERO1L:PHB:ITGA6:TTC28:CHEK2
GWAScatalog	Cognitive decline (age-related)	44	4	9.49023e-05	0.0363166	PRDM16:AZI2:ZCWPW2:AUTS2
GWAScatalog	Medication use (antimigraine preparations)	17	3	0.000100046	0.0363166	PRDM16:RNU4-4P:ASTN2
Chemical_and_Genetic_pertubation	PEDRIOLI_MIR31_TARGETS_DN	411	14	6.25921e-08	0.000206679	DISC1:TRIM66:MMP7:ZDHHC20:N4BP2L1:ICAM1:ETV2:PLCB1:SCARF2:ROBO1:LDB2:PDZD2:SAMD9L:UGCG	http://www.gsea-msigdb.org/gsea/msigdb/cards/PEDRIOLI_MIR31_TARGETS_DN
Chemical_and_Genetic_pertubation	GRYDER_PAX3FOXO1_ENHANCERS_IN_TADS	1010	18	1.05711e-05	0.0174529	ARL14EP:TMEM123:BRCA2:AQR:THSD4:SMARCA4:SLC24A3:HUNK:TTC28:ECT2:C5orf15:VDAC1:AUTS2:CHD7:PTAR1:UGCG:ASTN2:SETX	http://www.gsea-msigdb.org/gsea/msigdb/cards/GRYDER_PAX3FOXO1_ENHANCERS_IN_TADS
Chemical_and_Genetic_pertubation	NIKOLSKY_BREAST_CANCER_14Q22_AMPLICON	14	3	5.41984e-05	0.045954	TXNDC16:GPR137C:ERO1L	http://www.gsea-msigdb.org/gsea/msigdb/cards/NIKOLSKY_BREAST_CANCER_14Q22_AMPLICON
Chemical_and_Genetic_pertubation	NIKOLSKY_BREAST_CANCER_7Q21_Q22_AMPLICON	75	5	5.56681e-05	0.045954	SAMD9L:HEPACAM2:CCDC132:TAC1:ASNS	http://www.gsea-msigdb.org/gsea/msigdb/cards/NIKOLSKY_BREAST_CANCER_7Q21_Q22_AMPLICON
Immunologic_signatures	GSE5589_LPS_VS_LPS_AND_IL6_STIM_IL6_KO_MACROPHAGE_45MIN_DN	200	9	1.58093e-06	0.00385113	SMAP2:ITLN1:AQR:ICAM1:LY75:IQSEC1:CMC1:TBC1D9:SAMD9L	http://www.gsea-msigdb.org/gsea/msigdb/cards/GSE5589_LPS_VS_LPS_AND_IL6_STIM_IL6_KO_MACROPHAGE_45MIN_DN
Immunologic_signatures	GSE21774_CD62L_POS_CD56_BRIGHT_VS_CD62L_NEG_CD56_DIM_NK_CELL_DN	200	9	1.58093e-06	0.00385113	PRDM16:BIRC2:PITPNC1:ITGA6:IL17RA:CHEK2:SAMD9L:TMEM246:RNF20	http://www.gsea-msigdb.org/gsea/msigdb/cards/GSE21774_CD62L_POS_CD56_BRIGHT_VS_CD62L_NEG_CD56_DIM_NK_CELL_DN
Immunologic_signatures	GSE39556_CD8A_DC_VS_NK_CELL_MOUSE_3H_POST_POLYIC_INJ_DN	198	8	1.33363e-05	0.0216581	MKNK1:MPPED2:PRKCB:BAZ2B:AC009961.3:LY75:F13A1:MAGI2:SETX	http://www.gsea-msigdb.org/gsea/msigdb/cards/GSE39556_CD8A_DC_VS_NK_CELL_MOUSE_3H_POST_POLYIC_INJ_DN
Positional_gene_sets	chr22q12	180	8	6.65921e-06	0.0019911	TTC28-AS1:TTC28:RN7SL757P:RN7SL162P:CHEK2:HSCB:CABP7:ZMAT5	http://www.gsea-msigdb.org/gsea/msigdb/cards/chr22q12
Positional_gene_sets	chr3q27	99	6	1.70419e-05	0.00254776	EIF2B5:ECE2:PSMD2:EIF4G1:SNORD66:FAM131A:SNORD66	http://www.gsea-msigdb.org/gsea/msigdb/cards/chr3q27
Positional_gene_sets	chr7q21	141	6	0.000123564	0.0123153	MAGI2:SAMD9L:HEPACAM2:CCDC132:TAC1:ASNS	http://www.gsea-msigdb.org/gsea/msigdb/cards/chr7q21
Positional_gene_sets	chr1p33	51	4	0.000169624	0.0126794	MKNK1-AS1:KNCN:MKNK1:MOB3C	http://www.gsea-msigdb.org/gsea/msigdb/cards/chr1p33
Positional_gene_sets	chr2q24	103	5	0.000249919	0.0149451	BAZ2B:AC009961.3:MARCH7:CD302:LY75:LY75-CD302	http://www.gsea-msigdb.org/gsea/msigdb/cards/chr2q24
Positional_gene_sets	chr9q31	118	5	0.000467965	0.0233203	TMEM246:RNF20:RNU6-1013P:UGCG:MIR4668	http://www.gsea-msigdb.org/gsea/msigdb/cards/chr9q31
Positional_gene_sets	chr4q23	31	3	0.000625499	0.0267177	ADH4:PCNAP1:ADH6	http://www.gsea-msigdb.org/gsea/msigdb/cards/chr4q23
Positional_gene_sets	chr19q13	1073	15	0.000782328	0.0284153	ETV2:COX6B1:UPK1A:UPK1A-AS1:ZBTB32:KMT2B:KMT2B:IGFLR1:U2AF1L4:PSENEN:LIN37:HSPB6:C19orf55:ARHGAP33:AC002398.5:PRODH2	http://www.gsea-msigdb.org/gsea/msigdb/cards/chr19q13
Positional_gene_sets	chr16q13	35	3	0.000896416	0.0284153	NUP93:MIR138-2:SLC12A3	http://www.gsea-msigdb.org/gsea/msigdb/cards/chr16q13
Positional_gene_sets	chr11q22	80	4	0.000950346	0.0284153	BIRC2:TMEM123:MMP7:EXPH5	http://www.gsea-msigdb.org/gsea/msigdb/cards/chr11q22
Positional_gene_sets	chr3p24	83	4	0.0010904	0.029639	CMC1:AZI2:ZCWPW2:FAM96AP1	http://www.gsea-msigdb.org/gsea/msigdb/cards/chr3p24
Positional_gene_sets	chr11p14	42	3	0.00152929	0.0381048	FSHB:ARL14EP:MPPED2	http://www.gsea-msigdb.org/gsea/msigdb/cards/chr11p14
BioCarta	BIOCARTA_CCR3_PATHWAY	19	3	0.000141434	0.0408743	PIK3C2G:PRKCB:PLCB1	http://www.gsea-msigdb.org/gsea/msigdb/cards/BIOCARTA_CCR3_PATHWAY
BioCarta	BIOCARTA_EIF4_PATHWAY	24	3	0.000289596	0.0418467	MKNK1:PRKCB:EIF4G1	http://www.gsea-msigdb.org/gsea/msigdb/cards/BIOCARTA_EIF4_PATHWAY
Curated_gene_sets	PEDRIOLI_MIR31_TARGETS_DN	411	14	6.25921e-08	0.000344319	DISC1:TRIM66:MMP7:ZDHHC20:N4BP2L1:ICAM1:ETV2:PLCB1:SCARF2:ROBO1:LDB2:PDZD2:SAMD9L:UGCG	http://www.gsea-msigdb.org/gsea/msigdb/cards/PEDRIOLI_MIR31_TARGETS_DN
Curated_gene_sets	GRYDER_PAX3FOXO1_ENHANCERS_IN_TADS	1010	18	1.05711e-05	0.0290759	ARL14EP:TMEM123:BRCA2:AQR:THSD4:SMARCA4:SLC24A3:HUNK:TTC28:ECT2:C5orf15:VDAC1:AUTS2:CHD7:PTAR1:UGCG:ASTN2:SETX	http://www.gsea-msigdb.org/gsea/msigdb/cards/GRYDER_PAX3FOXO1_ENHANCERS_IN_TADS
TF_targets	AACTTT_UNKNOWN	1928	27	5.70481e-06	0.00347994	PRDM16:IGSF21:COL13A1:ARL14EP:ERO1L:SMOC1:NUP93:PITPNC1:U2AF1L4:PSENEN:LIN37:MARCH7:HDAC4:PLCB1:SLC24A3:CABP7:CNTN6:ECT2:EIF2B5:EIF4G1:LDB2:COL25A1:AUTS2:TAC1:LHFPL3:PRKAG2:APBA1	http://www.gsea-msigdb.org/gsea/msigdb/cards/AACTTT_UNKNOWN

## Sheet: E
Category	GeneSet	N_genes	N_overlap	p	adjP	genes	link
GWAScatalog	Body mass index (age <50)	52	7	9.11691e-08	0.000160377	TUB:RIC3:ST5:AKIP1:ASCL3:TMEM9B:TMEM9B-AS1
GWAScatalog	Dietary macronutrient intake	8	4	1.76724e-07	0.000160377	RASIP1:IZUMO1:FUT1:FGF21
GWAScatalog	Generalized epilepsy	25	5	8.61183e-07	0.000521016	COPZ2:NFE2L1:CBX1:SNX11:SKAP1
GWAScatalog	Plasma clozapine-norclozapine ratio in treatment-resistant schizophrenia	16	4	4.39165e-06	0.00199271	PLCE1:NOC3L:TBC1D12:HELLS
GWAScatalog	Retinal vascular caliber	18	4	7.30083e-06	0.0026502	RASIP1:IZUMO1:FUT1:FGF21
GWAScatalog	Body mass index x sex x age interaction (4df test)	106	7	1.19551e-05	0.00361642	TUB:RIC3:ST5:AKIP1:ASCL3:TMEM9B:TMEM9B-AS1
GWAScatalog	Post bronchodilator FEV1/FVC ratio	199	9	1.49604e-05	0.00387903	WWOX:CNTN4:CLSTN2:SPOCK1:OFCC1:PARK2:PACRG:PTPRD:RALGPS1
GWAScatalog	Body mass index	1365	24	5.39217e-05	0.0116208	TUB:RIC3:ST5:AKIP1:ASCL3:TMEM9B:TMEM9B-AS1:APOBEC1:FLT1:COPZ2:MIR152:CBX1:SNX11:SKAP1:MIR1203:USP53:SPOCK1:COL19A1:FBXO5:MTRF1L:RGS17:PARK2:CCDC146:EIF3H
GWAScatalog	Cerebrospinal fluid p-tau levels in Alzheimer's disease dementia	11	3	5.76236e-05	0.0116208	ANO3:MUC15:C14orf64
GWAScatalog	Sudden cardiac arrest	31	4	6.97666e-05	0.0126626	FMO1:PLCE1:ZNF385B:CLSTN2
GWAScatalog	Response to amphetamines	33	4	8.97154e-05	0.014803	NELL1:FARP1:WWOX:CCDC146
GWAScatalog	Response to statin therapy	67	5	0.000122491	0.0185268	PRDM16:KLKB1:MRPS36P2:BAI3:COL19A1
GWAScatalog	Lipoprotein (a) levels	41	4	0.000212265	0.0275519	RGS17:C6orf99:AGPAT4:PARK2
GWAScatalog	Chronotype	556	13	0.000212522	0.0275519	LPHN2:PCDH15:TMPRSS5:KIRREL3:SNAPC1:COPZ2:YIPF4:BIRC6:CNTN4:PRLR:FBXO5:MTRF1L:PTPRD
GWAScatalog	Temperament	18	3	0.000274578	0.033224	LPHN2:EGR2:PTPRD
Positional_gene_sets	chr10p11	96	12	5.21572e-12	1.5595e-09	EIF3LP3:FXYD6P2:ZNF37A:HSD17B7P2:SEPT7P9:RNU6-1118P:CICP9:ABCD1P2:PABPC1P12:SLC9B1P3:ACTR3BP5:CHEK2P5	http://www.gsea-msigdb.org/gsea/msigdb/cards/chr10p11
Positional_gene_sets	chr6q26	11	4	8.1911e-07	0.000107191	AGPAT4:PARK2:KRT8P44:PACRG	http://www.gsea-msigdb.org/gsea/msigdb/cards/chr6q26
Positional_gene_sets	chr4q26	47	6	1.07549e-06	0.000107191	MYOZ2:USP53:C4orf3:FABP2:KLHL2P1:RNU4-33P	http://www.gsea-msigdb.org/gsea/msigdb/cards/chr4q26
Positional_gene_sets	chr8q22	129	8	4.51879e-06	0.000303766	ESRP1:DPY19L4:C8orf47:HRSP12:POP1:NIPAL2:BAALC:RP11-318M2.2	http://www.gsea-msigdb.org/gsea/msigdb/cards/chr8q22
Positional_gene_sets	chr11q23	174	9	5.0797e-06	0.000303766	TMPRSS5:ZW10:CLDN25:ATF4P4:LRRC37A13P:USP28:RNU6-1107P:HTR3B:GRIK4	http://www.gsea-msigdb.org/gsea/msigdb/cards/chr11q23
Positional_gene_sets	chr2q31	131	7	4.70432e-05	0.00234432	EIF2S2P4:ERICH2:GAD1:PDE11A:API5P2:RNU6-629P:ZNF385B	http://www.gsea-msigdb.org/gsea/msigdb/cards/chr2q31
Positional_gene_sets	chr14q24	168	7	0.000222509	0.00950429	MAP3K9:NDUFB8P1:DNAL1:RNU6-240P:PNMA1:ELMSAN1:MIR4505	http://www.gsea-msigdb.org/gsea/msigdb/cards/chr14q24
Positional_gene_sets	chr4q34	47	4	0.000361476	0.0135102	RP11-97E7.2:HAND2-AS1:MORF4:RANP6	http://www.gsea-msigdb.org/gsea/msigdb/cards/chr4q34
Positional_gene_sets	chr3p14	108	5	0.00111452	0.037027	PTPRG:FAM19A4:EOGT:FRMD4B:RBM43P1	http://www.gsea-msigdb.org/gsea/msigdb/cards/chr3p14
Positional_gene_sets	chr5p13	112	5	0.00131068	0.0389618	NPR3:RP11-113I22.1:PRLR:FYB:GOLGA5P1	http://www.gsea-msigdb.org/gsea/msigdb/cards/chr5p13
Positional_gene_sets	chr10q23	169	6	0.00143338	0.0389618	RP11-113E21.1:PLCE1:PLCE1-AS1:NOC3L:TBC1D12:HELLS	http://www.gsea-msigdb.org/gsea/msigdb/cards/chr10q23
TF_targets	AACTTT_UNKNOWN	1928	32	9.25092e-06	0.00564306	PRDM16:NFIA:LPHN2:PBX1:DUSP10:EGR2:RIC3:NELL1:KIRREL3:NTM:FARP1:HIF1A:ELMSAN1:NFE2L1:COLEC12:PDCD5:BIRC6:NCOA3:CNTN4:RBMS3:PTPRG:FAM19A4:CLSTN2:USP13:MYOZ2:MORF4:BAI3:COL19A1:AGPAT4:CHN2:ENPP2:MTSS1	http://www.gsea-msigdb.org/gsea/msigdb/cards/AACTTT_UNKNOWN
TF_targets	HNF6_Q6	238	9	6.06611e-05	0.0185016	LPHN2:HTR3B:SULF2:CNTN4:CLSTN2:NPR3:BAI3:AGPAT4:CHN2	http://www.gsea-msigdb.org/gsea/msigdb/cards/HNF6_Q6
TF_targets	RP58_01	214	8	0.000168228	0.0309885	PNMA1:CD79B:COLEC12:ADAMTS10:BAI3:PARK2:PACRG:HGF	http://www.gsea-msigdb.org/gsea/msigdb/cards/RP58_01
TF_targets	TATAAA_TATA_01	1306	22	0.000203203	0.0309885	ACTN2:EGR2:ST5:ASCL3:GRIK4:SLC2A3:MYF6:FLT1:FARP1:PNMA1:CLEC3A:SKAP1:FGF21:ZNF385B:CNTN4:OFCC1:BAI3:COL19A1:HECA:AGPAT4:ENPP2:PTPRD	http://www.gsea-msigdb.org/gsea/msigdb/cards/TATAAA_TATA_01
